# Supplementary material for: Climate change exacerbates hurricane flood hazards along US Atlantic and Gulf Coasts in spatially varying patterns
Source: Nat Commun. 2019 Aug 22;10:3785. doi: 10.1038/s41467-019-11755-z (PMC6706450; doi:10.1038/s41467-019-11755-z)
Supplement: Supplementary file 3 — Source Data [file 41467_2019_11755_MOESM3_ESM.xlsx]

## Sheet: Fig1
County ID	County Name	State	Region
1	Washington	ME	New England
2	Hancock	ME	New England
3	Waldo	ME	New England
4	Knox	ME	New England
5	Lincoln	ME	New England
6	Sagadahoc	ME	New England
7	Cumberland	ME	New England
8	York	ME	New England
9	Strafford	NH	New England
10	Rockingham	NH	New England
11	Essex	MA	New England
12	Suffolk	MA	New England
13	Norfolk	MA	New England
14	Plymouth	MA	New England
15	Barnstable	MA	New England
16	Bristol	MA	New England
17	Nantucket	MA	New England
18	Dukes	MA	New England
19	New Port	RI	New England
20	Bristol	RI	New England
21	Providence	RI	New England
22	Kent	RI	New England
23	Washington	RI	New England
24	New London	CT	New England
25	Middlesex	CT	New England
26	New Haven	CT	New England
27	Fairfield	CT	New England
28	Westchester	NY	Mid-Atlantic
29	Bronx	NY	Mid-Atlantic
30	New York	NY	Mid-Atlantic
31	Rockland	NY	Mid-Atlantic
32	Suffolk	NY	Mid-Atlantic
33	Nassau	NY	Mid-Atlantic
34	Queens	NY	Mid-Atlantic
35	Kings	NY	Mid-Atlantic
36	Richmond	NY	Mid-Atlantic
37	Bergen	NJ	Mid-Atlantic
38	Hudson	NJ	Mid-Atlantic
39	Essex	NJ	Mid-Atlantic
40	Union	NJ	Mid-Atlantic
41	Middlesex	NJ	Mid-Atlantic
42	Monmouth	NJ	Mid-Atlantic
43	Ocean	NJ	Mid-Atlantic
44	Atlantic	NJ	Mid-Atlantic
45	Cape May	NJ	Mid-Atlantic
46	Cumberland	NJ	Mid-Atlantic
47	Salem	NJ	Mid-Atlantic
48	New Castle	DE	Mid-Atlantic
49	Kent	DE	Mid-Atlantic
50	Sussex	DE	Mid-Atlantic
51	Worcester	MD	Mid-Atlantic
52	Somerset	MD	Mid-Atlantic
53	Dorchester	MD	Mid-Atlantic
54	Talbot	MD	Mid-Atlantic
55	Queen Anne s	MD	Mid-Atlantic
56	Kent	MD	Mid-Atlantic
57	Cecil	MD	Mid-Atlantic
58	Harford	MD	Mid-Atlantic
59	Baltimore	MD	Mid-Atlantic
60	Anne Arundel	MD	Mid-Atlantic
61	Calvert	MD	Mid-Atlantic
62	St Marys	MD	Mid-Atlantic
63	Charles	MD	Mid-Atlantic
64	Northampton	VA	Mid-Atlantic
65	Accomach	VA	Mid-Atlantic
66	Prince William	VA	Mid-Atlantic
67	Stafford	VA	Mid-Atlantic
68	King George	VA	Mid-Atlantic
69	Westmoreland	VA	Mid-Atlantic
70	Northumberland	VA	Mid-Atlantic
71	Lancaster	VA	Mid-Atlantic
72	Richmond	VA	Mid-Atlantic
73	Essex	VA	Mid-Atlantic
74	Middlesex	VA	Mid-Atlantic
75	Mathews	VA	Mid-Atlantic
76	Gloucester	VA	Mid-Atlantic
77	King and Queen	VA	Mid-Atlantic
78	New Kent	VA	Mid-Atlantic
79	James City	VA	Mid-Atlantic
80	York	VA	Mid-Atlantic
81	Poquoson	VA	Mid-Atlantic
82	Hampton	VA	Mid-Atlantic
83	Newport News	VA	Mid-Atlantic
84	Surry	VA	Mid-Atlantic
85	Isle of Wight	VA	Mid-Atlantic
86	Suffolk	VA	Mid-Atlantic
87	Portsmouth	VA	Mid-Atlantic
88	Norfolk	VA	Mid-Atlantic
89	Virginia Beach	VA	Mid-Atlantic
90	Currituck	NC	Southeast Atlantic
91	Dare	NC	Southeast Atlantic
92	Hyde	NC	Southeast Atlantic
93	Carteret	NC	Southeast Atlantic
94	Onslow	NC	Southeast Atlantic
95	Pender	NC	Southeast Atlantic
96	New Hanover	NC	Southeast Atlantic
97	Brunswick	NC	Southeast Atlantic
98	Horry	SC	Southeast Atlantic
99	Georgetown	SC	Southeast Atlantic
100	Charleston	SC	Southeast Atlantic
101	Colleton	SC	Southeast Atlantic
102	Beaufort	SC	Southeast Atlantic
103	Jasper	SC	Southeast Atlantic
104	Chatham	GA	Southeast Atlantic
105	Bryan	GA	Southeast Atlantic
106	Liberty	GA	Southeast Atlantic
107	McIntosh	GA	Southeast Atlantic
108	Glynn	GA	Southeast Atlantic
109	Camden	GA	Southeast Atlantic
110	Nassau	FL	Southeast Atlantic
111	Duval	FL	Southeast Atlantic
112	St Johns	FL	Southeast Atlantic
113	Flagler	FL	Southeast Atlantic
114	Volusia	FL	Southeast Atlantic
115	Brevard	FL	Southeast Atlantic
116	Indian River	FL	Southeast Atlantic
117	St Lucie	FL	Southeast Atlantic
118	Martin	FL	Southeast Atlantic
119	Palm Beach	FL	Southeast Atlantic
120	Broward	FL	Southeast Atlantic
121	Miami Dade	FL	Gulf of Mexico
122	Monroe	FL	Gulf of Mexico
123	Collier	FL	Gulf of Mexico
124	Lee	FL	Gulf of Mexico
125	Charlotte	FL	Gulf of Mexico
126	Sarasota	FL	Gulf of Mexico
127	Manatee	FL	Gulf of Mexico
128	Hillsborough	FL	Gulf of Mexico
129	Pinellas	FL	Gulf of Mexico
130	Pasco	FL	Gulf of Mexico
131	Hernando	FL	Gulf of Mexico
132	Citrus	FL	Gulf of Mexico
133	Levy	FL	Gulf of Mexico
134	Dixie	FL	Gulf of Mexico
135	Taylor	FL	Gulf of Mexico
136	Jefferson	FL	Gulf of Mexico
137	Wakulla	FL	Gulf of Mexico
138	Franklin	FL	Gulf of Mexico
139	Gulf	FL	Gulf of Mexico
140	Bay	FL	Gulf of Mexico
141	Walton	FL	Gulf of Mexico
142	Okaloosa	FL	Gulf of Mexico
143	Santa Rosa	FL	Gulf of Mexico
144	Escambia	FL	Gulf of Mexico
145	Baldwin	AL	Gulf of Mexico
146	Mobile	AL	Gulf of Mexico
147	Jackson	MS	Gulf of Mexico
148	Harrison	MS	Gulf of Mexico
149	Hancock	MS	Gulf of Mexico
150	St Tammany	LA	Gulf of Mexico
151	Orleans	LA	Gulf of Mexico
152	St Bernard	LA	Gulf of Mexico
153	Plaquemines	LA	Gulf of Mexico
154	Jefferson	LA	Gulf of Mexico
155	Lafourche	LA	Gulf of Mexico
156	Terrebonne	LA	Gulf of Mexico
157	St Mary	LA	Gulf of Mexico
158	Iberia	LA	Gulf of Mexico
159	Vermilion	LA	Gulf of Mexico
160	Cameron	LA	Gulf of Mexico
161	Jefferson	TX	Gulf of Mexico
162	Galveston	TX	Gulf of Mexico
163	Brazoria	TX	Gulf of Mexico
164	Matagorda	TX	Gulf of Mexico
165	Calhoun	TX	Gulf of Mexico
166	Aransas	TX	Gulf of Mexico
167	Nueces	TX	Gulf of Mexico
168	Kleberg	TX	Gulf of Mexico
169	Kenedy	TX	Gulf of Mexico
170	Willacy	TX	Gulf of Mexico
171	Cameron	TX	Gulf of Mexico

## Sheet: Fig2_1980-2005
NCEP-based flood return periods for the historical period of 1980-2005
	Plymouth, MA (ID=14)			New London, CT (ID=24)			New Haven, CT (ID=26)			New York, NY (ID=30)			Baltimore, MD (ID=59)			Virginia Beach, VA (ID=89)			New Hanover, NC (ID=96)			Charleston, SC (ID=100)			Duval, FL (ID=111)			Hillsborough, FL (ID=128)			Orleans, LA (ID=151)			Galveston, TX (ID=162)
Return period (year)	Best Estimate (m)	5th percentile (m)	95th percentile (m)	Best Estimate (m)	5th percentile (m)	95th percentile (m)	Best Estimate (m)	5th percentile (m)	95th percentile (m)	Best Estimate (m)	5th percentile (m)	95th percentile (m)	Best Estimate (m)	5th percentile (m)	95th percentile (m)	Best Estimate (m)	5th percentile (m)	95th percentile (m)	Best Estimate (m)	5th percentile (m)	95th percentile (m)	Best Estimate (m)	5th percentile (m)	95th percentile (m)	Best Estimate (m)	5th percentile (m)	95th percentile (m)	Best Estimate (m)	5th percentile (m)	95th percentile (m)	Best Estimate (m)	5th percentile (m)	95th percentile (m)	Best Estimate (m)	5th percentile (m)	95th percentile (m)
10	0.441	0.441	0.441	0.2773	0.2773	0.2773	0.2976	0.2976	0.2976	0.3372	0.3372	0.3372	0.3331	0.3331	0.3331	0.2659	0.2659	0.2659	0.3264	0.3264	0.3264	0.5967	0.5967	0.5967	0.4236	0.4236	0.4236	0.8715	0.8715	0.8715	1.1128	1.1128	1.1128	1.3393	1.3393	1.3393
11	0.4458	0.4458	0.4458	0.2825	0.2825	0.2825	0.3046	0.3046	0.3046	0.3395	0.3395	0.3395	0.354	0.354	0.354	0.271	0.271	0.271	0.331	0.331	0.331	0.688	0.688	0.688	0.4309	0.4309	0.4309	0.9337	0.9337	0.9337	1.1649	1.1649	1.1649	1.4451	1.4451	1.4451
12	0.4506	0.4506	0.4506	0.2841	0.2841	0.2841	0.3087	0.3087	0.3087	0.3426	0.3426	0.3426	0.3718	0.3718	0.3718	0.2745	0.2745	0.2745	0.3389	0.3389	0.3389	0.7433	0.7433	0.7433	0.4354	0.4354	0.4354	1.0011	1.0011	1.0011	1.2522	1.2522	1.2522	1.5065	1.5065	1.5065
13	0.4529	0.4529	0.4529	0.287	0.287	0.287	0.3101	0.3101	0.3101	0.3451	0.3451	0.3451	0.3824	0.3824	0.3824	0.2768	0.2768	0.2768	0.3462	0.3462	0.3462	0.7839	0.7839	0.7839	0.4414	0.4414	0.4414	1.0691	1.0691	1.0691	1.3692	1.3692	1.3692	1.5658	1.5618	1.5712
14	0.4552	0.4552	0.4552	0.2888	0.2888	0.2888	0.3119	0.3119	0.3119	0.3485	0.3485	0.3485	0.4054	0.4039	0.4074	0.2788	0.2788	0.2788	0.3621	0.3621	0.3621	0.8499	0.8499	0.8499	0.4457	0.4457	0.4457	1.1102	1.1018	1.1218	1.4208	1.4208	1.4208	1.6428	1.6186	1.6756
15	0.4578	0.4578	0.4578	0.2901	0.2901	0.2901	0.3131	0.3131	0.3131	0.3508	0.3508	0.3508	0.4192	0.4139	0.4266	0.2818	0.2818	0.2818	0.3794	0.3794	0.3794	0.9116	0.9116	0.9116	0.4514	0.4514	0.4514	1.1438	1.1256	1.1693	1.4782	1.4782	1.4782	1.715	1.671	1.7751
16	0.4594	0.4594	0.4594	0.2917	0.2917	0.2917	0.3146	0.3146	0.3146	0.3527	0.3527	0.3527	0.4324	0.4232	0.4452	0.2832	0.2832	0.2832	0.4029	0.3964	0.412	0.9841	0.9841	0.9841	0.4558	0.4558	0.4558	1.176	1.148	1.2155	1.5262	1.5262	1.5262	1.783	1.7195	1.8703
17	0.4605	0.4605	0.4605	0.2932	0.2932	0.2932	0.3156	0.3156	0.3156	0.3558	0.3558	0.3558	0.445	0.432	0.4633	0.286	0.286	0.286	0.4247	0.4117	0.443	1.0166	1.0166	1.0166	0.4621	0.4614	0.4631	1.2068	1.1691	1.2605	1.5728	1.5728	1.5728	1.8472	1.7648	1.9614
18	0.4612	0.4612	0.4612	0.2962	0.2962	0.2962	0.3163	0.3163	0.3163	0.3593	0.3593	0.3593	0.457	0.4402	0.4808	0.2878	0.2878	0.2878	0.4456	0.4262	0.4731	1.0782	1.0782	1.0782	0.4785	0.4724	0.4876	1.2364	1.1891	1.3044	1.6549	1.6549	1.6549	1.9081	1.8071	2.0491
19	0.4636	0.4636	0.4636	0.2977	0.2977	0.2977	0.3194	0.3194	0.3194	0.3625	0.3625	0.3625	0.4686	0.4481	0.498	0.2906	0.2906	0.2906	0.4656	0.4398	0.5024	1.1011	1.1011	1.1011	0.4944	0.4828	0.5119	1.2649	1.208	1.3473	1.7151	1.7151	1.7151	1.966	1.8468	2.1335
20	0.4641	0.4641	0.4641	0.2986	0.2986	0.2986	0.3218	0.3218	0.3218	0.3647	0.3647	0.3647	0.4798	0.4555	0.5147	0.2919	0.2919	0.2919	0.4848	0.4527	0.531	1.1428	1.1428	1.1428	0.5099	0.4928	0.5358	1.2924	1.2261	1.3893	1.7257	1.7257	1.7257	2.0212	1.8842	2.2149
21	0.4673	0.4673	0.4673	0.3009	0.3009	0.3009	0.3233	0.3233	0.3233	0.3702	0.3702	0.3702	0.4905	0.4626	0.531	0.2922	0.2922	0.2922	0.5032	0.465	0.5588	1.1573	1.1573	1.1573	0.5248	0.5023	0.5595	1.319	1.2432	1.4304	1.7676	1.7676	1.7676	2.074	1.9196	2.2937
22	0.4684	0.4684	0.4684	0.3012	0.3012	0.3012	0.3261	0.3261	0.3261	0.3784	0.3784	0.3784	0.5009	0.4694	0.5469	0.2935	0.2935	0.2935	0.5211	0.4767	0.586	1.1885	1.1859	1.1921	0.5394	0.5114	0.5828	1.3447	1.2597	1.4707	1.8053	1.8053	1.8053	2.1245	1.9531	2.3699
23	0.4702	0.4702	0.4702	0.302	0.302	0.302	0.3282	0.3282	0.3282	0.3853	0.3853	0.3853	0.5109	0.4758	0.5626	0.2952	0.2952	0.2952	0.5383	0.4878	0.6125	1.24	1.2216	1.2664	0.5536	0.5201	0.6059	1.3697	1.2754	1.5103	1.8954	1.8954	1.8954	2.173	1.9849	2.4439
24	0.4723	0.4723	0.4723	0.3042	0.3042	0.3042	0.3306	0.3306	0.3306	0.3928	0.3928	0.3928	0.5207	0.482	0.5779	0.2974	0.2974	0.2974	0.5549	0.4985	0.6385	1.289	1.2552	1.3381	0.5674	0.5285	0.6288	1.3939	1.2905	1.5491	1.9339	1.9339	1.9339	2.2197	2.0152	2.5157
25	0.474	0.474	0.474	0.3052	0.3052	0.3052	0.3317	0.3317	0.3317	0.4004	0.4004	0.4004	0.5301	0.488	0.5929	0.2993	0.2993	0.2993	0.571	0.5087	0.6639	1.3359	1.2869	1.4073	0.5809	0.5365	0.6514	1.4174	1.305	1.5873	1.9563	1.9563	1.9563	2.2646	2.0441	2.5855
26	0.4743	0.4743	0.4743	0.3067	0.3067	0.3067	0.3342	0.3342	0.3342	0.4092	0.4092	0.4092	0.5393	0.4937	0.6076	0.2995	0.2995	0.2995	0.5867	0.5185	0.6889	1.3807	1.317	1.4743	0.5941	0.5443	0.6738	1.4403	1.319	1.6248	2.0356	2.0356	2.0356	2.3079	2.0717	2.6534
27	0.4762	0.4762	0.4762	0.3076	0.3076	0.3076	0.3366	0.3366	0.3366	0.411	0.411	0.411	0.5482	0.4992	0.622	0.3008	0.3008	0.3008	0.6018	0.5279	0.7134	1.4237	1.3455	1.5392	0.607	0.5518	0.696	1.4627	1.3325	1.6618	2.0439	2.0439	2.0439	2.3497	2.0981	2.7196
28	0.4784	0.4784	0.4784	0.3087	0.3087	0.3087	0.3383	0.3383	0.3383	0.415	0.415	0.415	0.5569	0.5045	0.6363	0.3023	0.3023	0.3023	0.6166	0.537	0.7374	1.465	1.3725	1.602	0.6196	0.559	0.718	1.4844	1.3455	1.6982	2.0879	2.0879	2.0879	2.3901	2.1234	2.7842
29	0.4843	0.4825	0.4874	0.3134	0.3134	0.3134	0.3434	0.3434	0.3434	0.4168	0.4168	0.4168	0.5654	0.5096	0.6502	0.3046	0.3046	0.3046	0.631	0.5457	0.761	1.5047	1.3983	1.6631	0.632	0.566	0.7398	1.5056	1.358	1.734	2.1219	2.1219	2.1219	2.4293	2.1478	2.8473
30	0.4941	0.4882	0.5043	0.3202	0.3202	0.3202	0.3445	0.3445	0.3445	0.4198	0.4198	0.4198	0.5736	0.5146	0.664	0.3066	0.3066	0.3066	0.6449	0.5542	0.7841	1.5429	1.4229	1.7224	0.6441	0.5728	0.7614	1.5264	1.3702	1.7694	2.1887	2.1887	2.1887	2.4673	2.1712	2.9088
31	0.5036	0.4936	0.521	0.3348	0.3328	0.3382	0.3475	0.3475	0.3475	0.4252	0.4252	0.4252	0.5817	0.5194	0.6775	0.3162	0.3162	0.3162	0.6586	0.5623	0.8069	1.5797	1.4464	1.78	0.6559	0.5793	0.7829	1.5467	1.382	1.8042	2.2035	2.2035	2.2035	2.5041	2.1937	2.9691
32	0.513	0.4988	0.5377	0.3415	0.3367	0.35	0.3495	0.3495	0.3495	0.4378	0.4378	0.4378	0.5896	0.5241	0.6908	0.3251	0.3251	0.3251	0.6719	0.5702	0.8294	1.6152	1.4689	1.8362	0.6676	0.5857	0.8041	1.5665	1.3934	1.8386	2.2419	2.2419	2.2419	2.5399	2.2154	3.028
33	0.5221	0.5039	0.5542	0.3482	0.3404	0.3617	0.3576	0.3576	0.3576	0.4438	0.4438	0.4438	0.5973	0.5286	0.704	0.3316	0.3316	0.3316	0.6848	0.5778	0.8514	1.6495	1.4904	1.8909	0.679	0.5919	0.8252	1.5859	1.4045	1.8725	2.2707	2.2707	2.2707	2.5746	2.2364	3.0857
34	0.5311	0.5088	0.5707	0.3547	0.344	0.3734	0.3641	0.3641	0.3641	0.4476	0.4476	0.4476	0.6048	0.5329	0.7169	0.338	0.338	0.338	0.6975	0.5852	0.8732	1.6827	1.5111	1.9442	0.6903	0.5979	0.8462	1.6049	1.4153	1.9061	2.3206	2.3206	2.3206	2.6085	2.2566	3.1422
35	0.5399	0.5135	0.5871	0.361	0.3475	0.385	0.3671	0.3671	0.3671	0.4738	0.4738	0.4738	0.6122	0.5372	0.7297	0.3455	0.3455	0.3455	0.7099	0.5924	0.8946	1.7148	1.5309	1.9963	0.7013	0.6038	0.867	1.6236	1.4258	1.9392	2.3554	2.3554	2.3554	2.6414	2.2762	3.1976
36	0.5485	0.5181	0.6034	0.3673	0.3509	0.3965	0.3746	0.3746	0.3746	0.4791	0.4791	0.4791	0.6194	0.5413	0.7423	0.3513	0.3513	0.3513	0.7221	0.5994	0.9158	1.746	1.55	2.0471	0.7122	0.6095	0.8876	1.6418	1.436	1.9719	2.367	2.367	2.367	2.6735	2.2952	3.2519
37	0.557	0.5226	0.6196	0.3734	0.3542	0.4079	0.3784	0.3784	0.3784	0.4817	0.4817	0.4817	0.6265	0.5453	0.7547	0.362	0.362	0.362	0.7339	0.6061	0.9366	1.7762	1.5683	2.0968	0.7228	0.6151	0.9081	1.6598	1.446	2.0042	2.4328	2.4328	2.4328	2.7048	2.3135	3.3053
38	0.5654	0.5269	0.6358	0.3794	0.3574	0.4193	0.3864	0.3864	0.3864	0.4831	0.4831	0.4831	0.6334	0.5493	0.767	0.3681	0.3681	0.3681	0.7456	0.6127	0.9571	1.8055	1.586	2.1454	0.7333	0.6205	0.9285	1.6774	1.4557	2.0362	2.4134	2.4023	2.4301	2.7354	2.3314	3.3576
39	0.5736	0.5311	0.6519	0.3853	0.3605	0.4306	0.3943	0.3943	0.3943	0.4846	0.4846	0.4846	0.6402	0.5531	0.7792	0.3727	0.3727	0.3727	0.757	0.6191	0.9774	1.8339	1.6031	2.1929	0.7437	0.6258	0.9488	1.6947	1.4651	2.0679	2.4506	2.4269	2.4862	2.7652	2.3487	3.4091
40	0.5817	0.5351	0.6679	0.3912	0.3635	0.4419	0.4044	0.4044	0.4044	0.4928	0.4928	0.4928	0.6469	0.5568	0.7911	0.3768	0.3768	0.3768	0.7682	0.6254	0.9975	1.8616	1.6195	2.2394	0.7539	0.631	0.9689	1.7117	1.4744	2.0992	2.4864	2.4505	2.5407	2.7943	2.3655	3.4596
41	0.5896	0.5391	0.6838	0.3969	0.3664	0.4531	0.41	0.41	0.41	0.5084	0.5084	0.5084	0.6534	0.5604	0.803	0.3804	0.3804	0.3804	0.7791	0.6315	1.0172	1.8885	1.6354	2.2849	0.7639	0.636	0.9889	1.7284	1.4834	2.1301	2.5211	2.4731	2.5938	2.8228	2.3818	3.5094
42	0.5975	0.543	0.6997	0.4025	0.3692	0.4642	0.4167	0.4167	0.4167	0.5166	0.5166	0.5166	0.6599	0.564	0.8147	0.3884	0.3884	0.3884	0.7899	0.6374	1.0368	1.9147	1.6508	2.3295	0.7739	0.6409	1.0087	1.7448	1.4922	2.1608	2.5547	2.4949	2.6455	2.8507	2.3977	3.5583
43	0.6052	0.5467	0.7155	0.408	0.372	0.4753	0.4187	0.4187	0.4187	0.5266	0.5266	0.5266	0.6662	0.5674	0.8263	0.3972	0.3972	0.3972	0.8005	0.6432	1.0561	1.9403	1.6657	2.3733	0.7836	0.6458	1.0285	1.761	1.5008	2.1912	2.5872	2.5159	2.6959	2.878	2.4131	3.6064
44	0.6128	0.5504	0.7312	0.4135	0.3747	0.4864	0.4278	0.4278	0.4278	0.5338	0.5338	0.5338	0.6724	0.5708	0.8377	0.4018	0.4018	0.4018	0.8108	0.6488	1.0751	1.9651	1.6801	2.4162	0.7933	0.6505	1.0481	1.7769	1.5092	2.2212	2.6187	2.5361	2.7451	2.9047	2.4282	3.6538
45	0.6202	0.554	0.7469	0.4188	0.3773	0.4973	0.4371	0.4371	0.4371	0.5394	0.5394	0.5394	0.6786	0.5741	0.849	0.4057	0.4057	0.4057	0.821	0.6544	1.094	1.9894	1.6941	2.4583	0.8028	0.6551	1.0677	1.7926	1.5175	2.251	2.6492	2.5555	2.7932	2.9309	2.4429	3.7004
46	0.6276	0.5574	0.7626	0.4241	0.3798	0.5083	0.4438	0.4438	0.4438	0.5432	0.5432	0.5432	0.6846	0.5774	0.8603	0.4093	0.4093	0.4093	0.8311	0.6597	1.1127	2.0131	1.7077	2.4997	0.8122	0.6597	1.0871	1.808	1.5256	2.2805	2.6789	2.5743	2.8401	2.9565	2.4572	3.7464
47	0.6349	0.5608	0.7781	0.4293	0.3823	0.5192	0.4451	0.4451	0.4451	0.5446	0.5446	0.5446	0.6905	0.5806	0.8714	0.4126	0.4126	0.4126	0.8409	0.665	1.1311	2.0362	1.7209	2.5403	0.8214	0.6641	1.1064	1.8232	1.5335	2.3098	2.7077	2.5924	2.8859	2.9817	2.4711	3.7917
48	0.6421	0.5642	0.7936	0.4345	0.3848	0.53	0.4499	0.4499	0.4499	0.5589	0.5589	0.5589	0.6964	0.5837	0.8823	0.4213	0.4213	0.4213	0.8507	0.6702	1.1494	2.0588	1.7336	2.5801	0.8306	0.6685	1.1257	1.8382	1.5412	2.3388	2.7357	2.6099	2.9307	3.0063	2.4848	3.8363
49	0.6492	0.5674	0.8091	0.4395	0.3871	0.5408	0.4565	0.4565	0.4565	0.5708	0.5708	0.5708	0.7021	0.5867	0.8932	0.4287	0.4287	0.4287	0.8602	0.6752	1.1674	2.0808	1.7461	2.6193	0.8396	0.6727	1.1448	1.853	1.5488	2.3675	2.763	2.6268	2.9745	3.0305	2.4981	3.8803
50	0.6562	0.5706	0.8245	0.4445	0.3895	0.5515	0.4661	0.4661	0.4661	0.5731	0.5731	0.5731	0.7078	0.5897	0.904	0.4317	0.4317	0.4317	0.8696	0.6802	1.1853	2.1024	1.7581	2.6579	0.8486	0.6769	1.1638	1.8676	1.5563	2.396	2.7894	2.6432	3.0174	3.0543	2.5111	3.9237
51	0.6631	0.5737	0.8399	0.4494	0.3917	0.5622	0.4713	0.4713	0.4713	0.5746	0.5746	0.5746	0.7134	0.5926	0.9147	0.4345	0.4345	0.4345	0.8789	0.685	1.203	2.1235	1.7699	2.6958	0.8574	0.6811	1.1827	1.882	1.5636	2.4243	2.8152	2.659	3.0593	3.0776	2.5238	3.9666
52	0.6699	0.5767	0.8552	0.4543	0.3939	0.5729	0.4743	0.4743	0.4743	0.5757	0.5757	0.5757	0.7189	0.5955	0.9253	0.4371	0.4371	0.4371	0.888	0.6898	1.2205	2.1442	1.7813	2.733	0.8661	0.6851	1.2016	1.8962	1.5708	2.4523	2.8404	2.6744	3.1004	3.1006	2.5362	4.0088
53	0.6766	0.5797	0.8704	0.4591	0.3961	0.5835	0.4756	0.4756	0.4756	0.586	0.586	0.586	0.7243	0.5983	0.9357	0.4417	0.4417	0.4417	0.897	0.6944	1.2379	2.1644	1.7925	2.7697	0.8747	0.6891	1.2203	1.9102	1.5778	2.4801	2.8648	2.6893	3.1407	3.1231	2.5484	4.0506
54	0.6833	0.5826	0.8856	0.4638	0.3982	0.5941	0.4766	0.4766	0.4766	0.5915	0.5869	0.5991	0.7297	0.6011	0.9461	0.4464	0.4464	0.4464	0.9058	0.699	1.2551	2.1842	1.8033	2.8059	0.8833	0.693	1.239	1.924	1.5847	2.5077	2.8887	2.7037	3.1802	3.1452	2.5603	4.0918
55	0.6898	0.5855	0.9008	0.4685	0.4003	0.6046	0.4932	0.4932	0.4932	0.6031	0.5939	0.6186	0.735	0.6038	0.9564	0.4533	0.4533	0.4533	0.9146	0.7035	1.2721	2.2036	1.8139	2.8414	0.8917	0.6968	1.2576	1.9376	1.5915	2.5351	2.912	2.7177	3.2189	3.167	2.572	4.1325
56	0.6963	0.5883	0.9159	0.4731	0.4023	0.6151	0.5092	0.5092	0.5092	0.6145	0.6006	0.6377	0.7402	0.6064	0.9666	0.46	0.46	0.46	0.9232	0.7079	1.289	2.2226	1.8242	2.8765	0.9001	0.7006	1.2761	1.9511	1.5982	2.5623	2.9347	2.7313	3.2568	3.1884	2.5834	4.1726
57	0.7028	0.591	0.9309	0.4777	0.4043	0.6256	0.511	0.511	0.511	0.6255	0.6071	0.6565	0.7453	0.6091	0.9768	0.4641	0.4641	0.4641	0.9317	0.7122	1.3058	2.2413	1.8343	2.911	0.9083	0.7043	1.2945	1.9644	1.6048	2.5893	2.9569	2.7445	3.2941	3.2095	2.5946	4.2124
58	0.7091	0.5937	0.9459	0.4822	0.4063	0.636	0.5121	0.5121	0.5121	0.6363	0.6134	0.6749	0.7504	0.6116	0.9868	0.468	0.468	0.468	0.9401	0.7164	1.3224	2.2596	1.8442	2.945	0.9165	0.708	1.3128	1.9776	1.6113	2.616	2.9786	2.7574	3.3306	3.2303	2.6056	4.2516
59	0.7154	0.5963	0.9609	0.4867	0.4082	0.6464	0.5135	0.5135	0.5135	0.6468	0.6195	0.693	0.7554	0.6142	0.9968	0.4816	0.4816	0.4816	0.9483	0.7206	1.3388	2.2775	1.8538	2.9785	0.9246	0.7115	1.3311	1.9906	1.6176	2.6426	2.9997	2.7699	3.3665	3.2507	2.6163	4.2904
60	0.7216	0.5989	0.9758	0.4911	0.4101	0.6567	0.5149	0.5149	0.5149	0.657	0.6254	0.7107	0.7604	0.6167	1.0067	0.5058	0.5031	0.5108	0.9565	0.7247	1.3551	2.2951	1.8631	3.0116	0.9326	0.7151	1.3493	2.0035	1.6239	2.669	3.0204	2.782	3.4018	3.2708	2.6269	4.3287
61	0.7278	0.6015	0.9907	0.4954	0.4119	0.667	0.5167	0.5167	0.5167	0.667	0.6311	0.7281	0.7653	0.6191	1.0165	0.5154	0.5082	0.5288	0.9646	0.7287	1.3713	2.3124	1.8723	3.0442	0.9406	0.7186	1.3674	2.0162	1.6301	2.6952	3.0407	2.7938	3.4364	3.2906	2.6372	4.3666
62	0.7338	0.604	1.0055	0.4997	0.4137	0.6773	0.519	0.519	0.519	0.6768	0.6367	0.7453	0.7701	0.6215	1.0262	0.5247	0.5131	0.5465	0.9725	0.7327	1.3873	2.3294	1.8813	3.0763	0.9485	0.722	1.3854	2.0287	1.6361	2.7213	3.0605	2.8054	3.4704	3.3102	2.6474	4.4041
63	0.7399	0.6064	1.0203	0.504	0.4155	0.6876	0.5212	0.5212	0.5212	0.6863	0.6421	0.7621	0.7749	0.6239	1.0358	0.5338	0.5179	0.5639	0.9804	0.7365	1.4032	2.3461	1.89	3.1081	0.9562	0.7254	1.4034	2.0412	1.6421	2.7471	3.0798	2.8166	3.5038	3.3294	2.6574	4.4412
64	0.7458	0.6088	1.0351	0.5082	0.4173	0.6978	0.5254	0.5254	0.5254	0.6956	0.6473	0.7786	0.7797	0.6262	1.0454	0.5427	0.5225	0.5811	0.9882	0.7404	1.419	2.3625	1.8986	3.1394	0.964	0.7287	1.4213	2.0535	1.648	2.7728	3.0988	2.8275	3.5367	3.3484	2.6672	4.4779
65	0.7517	0.6112	1.0498	0.5124	0.419	0.7079	0.5299	0.5299	0.5299	0.7047	0.6524	0.7948	0.7843	0.6285	1.0549	0.5515	0.527	0.5979	0.9959	0.7441	1.4347	2.3786	1.907	3.1703	0.9716	0.732	1.4391	2.0656	1.6538	2.7984	3.1174	2.8382	3.5691	3.3671	2.6768	4.5142
66	0.7576	0.6135	1.0645	0.5165	0.4207	0.7181	0.5343	0.5343	0.5343	0.7135	0.6573	0.8108	0.789	0.6308	1.0644	0.56	0.5314	0.6146	1.0034	0.7478	1.4502	2.3944	1.9153	3.2008	0.9792	0.7352	1.4569	2.0777	1.6595	2.8237	3.1356	2.8486	3.6009	3.3855	2.6863	4.5502
67	0.7634	0.6158	1.0791	0.5206	0.4223	0.7282	0.5376	0.5376	0.5376	0.7222	0.6621	0.8265	0.7935	0.633	1.0738	0.5683	0.5356	0.631	1.0109	0.7515	1.4656	2.41	1.9233	3.231	0.9867	0.7384	1.4746	2.0896	1.6651	2.8489	3.1534	2.8588	3.6322	3.4037	2.6956	4.5857
68	0.7691	0.618	1.0937	0.5247	0.4239	0.7383	0.5407	0.5407	0.5407	0.7307	0.6668	0.842	0.7981	0.6352	1.0831	0.5764	0.5397	0.6471	1.0184	0.7551	1.4809	2.4253	1.9312	3.2607	0.9942	0.7416	1.4922	2.1014	1.6707	2.874	3.1709	2.8687	3.663	3.4217	2.7047	4.6209
69	0.7748	0.6203	1.1083	0.5287	0.4255	0.7483	0.5437	0.5437	0.5437	0.739	0.6713	0.8572	0.8025	0.6374	1.0923	0.5844	0.5437	0.6631	1.0257	0.7586	1.4961	2.4404	1.9389	3.2901	1.0015	0.7447	1.5098	2.1131	1.6762	2.8989	3.188	2.8783	3.6933	3.4394	2.7137	4.6558
70	0.7804	0.6224	1.1228	0.5327	0.4271	0.7583	0.5476	0.5476	0.5476	0.7472	0.6758	0.8722	0.807	0.6395	1.1015	0.5921	0.5475	0.6788	1.0329	0.7621	1.5112	2.4552	1.9465	3.3192	1.0089	0.7477	1.5273	2.1246	1.6816	2.9236	3.2048	2.8878	3.7232	3.4569	2.7226	4.6903
71	0.786	0.6246	1.1373	0.5366	0.4287	0.7683	0.5522	0.5511	0.5544	0.7552	0.6801	0.8869	0.8114	0.6416	1.1106	0.5998	0.5513	0.6943	1.0401	0.7655	1.5262	2.4698	1.9539	3.3479	1.0161	0.7507	1.5447	2.1361	1.6869	2.9482	3.2213	2.897	3.7526	3.4741	2.7313	4.7245
72	0.7915	0.6267	1.1518	0.5405	0.4302	0.7783	0.5601	0.555	0.5703	0.763	0.6843	0.9014	0.8157	0.6437	1.1197	0.6072	0.5549	0.7095	1.0472	0.7689	1.541	2.4842	1.9612	3.3762	1.0233	0.7537	1.5621	2.1474	1.6922	2.9727	3.2375	2.9061	3.7816	3.4912	2.7399	4.7584
73	0.797	0.6288	1.1662	0.5443	0.4317	0.7882	0.5678	0.5588	0.586	0.7706	0.6883	0.9157	0.82	0.6458	1.1287	0.6145	0.5585	0.7246	1.0542	0.7723	1.5558	2.4984	1.9684	3.4043	1.0305	0.7567	1.5794	2.1587	1.6974	2.997	3.2533	2.9149	3.8101	3.508	2.7483	4.792
74	0.8024	0.6308	1.1806	0.5482	0.4332	0.7981	0.5754	0.5625	0.6015	0.7781	0.6923	0.9298	0.8243	0.6478	1.1377	0.6217	0.5619	0.7395	1.0612	0.7756	1.5705	2.5123	1.9754	3.432	1.0376	0.7596	1.5967	2.1698	1.7025	3.0212	3.2689	2.9235	3.8383	3.5246	2.7566	4.8252
75	0.8078	0.6328	1.195	0.552	0.4346	0.808	0.5829	0.5662	0.6169	0.7854	0.6962	0.9437	0.8285	0.6498	1.1465	0.6287	0.5653	0.7542	1.0681	0.7788	1.585	2.5261	1.9823	3.4594	1.0446	0.7625	1.6139	2.1808	1.7076	3.0452	3.2842	2.932	3.866	3.541	2.7648	4.8581
76	0.8131	0.6348	1.2093	0.5557	0.436	0.8179	0.5902	0.5697	0.6322	0.7926	0.7	0.9574	0.8326	0.6518	1.1554	0.6356	0.5685	0.7687	1.0749	0.782	1.5995	2.5396	1.9891	3.4865	1.0516	0.7653	1.631	2.1918	1.7126	3.0691	3.2993	2.9402	3.8934	3.5572	2.7729	4.8908
77	0.8184	0.6368	1.2236	0.5594	0.4375	0.8277	0.5975	0.5732	0.6473	0.7997	0.7037	0.9709	0.8368	0.6537	1.1642	0.6423	0.5717	0.783	1.0816	0.7852	1.6139	2.553	1.9957	3.5133	1.0585	0.7681	1.6481	2.2026	1.7175	3.0929	3.314	2.9483	3.9203	3.5733	2.7808	4.9231
78	0.8237	0.6387	1.2379	0.5631	0.4388	0.8375	0.6046	0.5765	0.6623	0.8066	0.7073	0.9842	0.8409	0.6556	1.1729	0.6489	0.5748	0.7971	1.0883	0.7883	1.6282	2.5661	2.0022	3.5399	1.0653	0.7709	1.6652	2.2133	1.7224	3.1166	3.3286	2.9562	3.9469	3.5891	2.7886	4.9552
79	0.8289	0.6406	1.2521	0.5668	0.4402	0.8472	0.6116	0.5798	0.6772	0.8134	0.7108	0.9973	0.8449	0.6575	1.1816	0.6554	0.5778	0.811	1.0949	0.7913	1.6423	2.5791	2.0086	3.5661	1.0722	0.7736	1.6822	2.224	1.7272	3.1401	3.3428	2.964	3.9732	3.6048	2.7963	4.987
80	0.834	0.6425	1.2663	0.5704	0.4416	0.857	0.6185	0.5831	0.6919	0.8201	0.7143	1.0102	0.8489	0.6594	1.1902	0.6618	0.5808	0.8248	1.1014	0.7944	1.6564	2.5919	2.0149	3.5921	1.0789	0.7763	1.6991	2.2345	1.7319	3.1635	3.3569	2.9716	3.999	3.6202	2.8039	5.0186
81	0.8392	0.6444	1.2805	0.574	0.4429	0.8667	0.6253	0.5862	0.7065	0.8267	0.7176	1.023	0.8529	0.6612	1.1988	0.6681	0.5836	0.8384	1.1079	0.7974	1.6705	2.6045	2.0211	3.6178	1.0856	0.779	1.716	2.245	1.7366	3.1868	3.3706	2.9791	4.0246	3.6355	2.8114	5.0498
82	0.8442	0.6462	1.2946	0.5776	0.4442	0.8764	0.632	0.5893	0.721	0.8331	0.7209	1.0356	0.8569	0.6631	1.2073	0.6742	0.5864	0.8519	1.1143	0.8003	1.6844	2.617	2.0272	3.6432	1.0923	0.7816	1.7328	2.2554	1.7413	3.21	3.3842	2.9864	4.0498	3.6507	2.8188	5.0808
83	0.8493	0.648	1.3087	0.5811	0.4455	0.8861	0.6385	0.5923	0.7354	0.8394	0.7241	1.048	0.8608	0.6649	1.2157	0.6802	0.5892	0.8651	1.1207	0.8033	1.6982	2.6293	2.0332	3.6684	1.0989	0.7842	1.7496	2.2657	1.7459	3.233	3.3976	2.9935	4.0747	3.6656	2.8261	5.1116
84	0.8543	0.6498	1.3228	0.5846	0.4468	0.8957	0.645	0.5953	0.7496	0.8456	0.7273	1.0603	0.8647	0.6667	1.2242	0.6861	0.5918	0.8783	1.127	0.8061	1.712	2.6414	2.0391	3.6933	1.1055	0.7868	1.7663	2.2759	1.7504	3.2559	3.4107	3.0005	4.0992	3.6804	2.8333	5.1421
85	0.8593	0.6515	1.3368	0.5881	0.448	0.9053	0.6514	0.5982	0.7638	0.8517	0.7304	1.0724	0.8685	0.6684	1.2326	0.6919	0.5944	0.8913	1.1332	0.809	1.7257	2.6533	2.0449	3.718	1.112	0.7894	1.783	2.286	1.7549	3.2787	3.4236	3.0074	4.1235	3.6951	2.8404	5.1723
86	0.8642	0.6532	1.3509	0.5915	0.4493	0.9149	0.6577	0.601	0.7778	0.8577	0.7334	1.0843	0.8723	0.6702	1.2409	0.6977	0.597	0.9041	1.1394	0.8118	1.7392	2.6651	2.0506	3.7425	1.1185	0.7919	1.7996	2.296	1.7594	3.3015	3.4363	3.0142	4.1474	3.7096	2.8474	5.2023
87	0.8691	0.655	1.3649	0.595	0.4505	0.9245	0.6639	0.6038	0.7917	0.8636	0.7363	1.0961	0.8761	0.6719	1.2492	0.7033	0.5995	0.9168	1.1455	0.8146	1.7528	2.6768	2.0562	3.7667	1.125	0.7944	1.8162	2.306	1.7638	3.3241	3.4489	3.0208	4.1711	3.7239	2.8543	5.2321
88	0.8739	0.6566	1.3788	0.5984	0.4517	0.9341	0.6701	0.6065	0.8055	0.8694	0.7392	1.1078	0.8799	0.6736	1.2574	0.7088	0.6019	0.9293	1.1516	0.8173	1.7662	2.6883	2.0618	3.7906	1.1314	0.7969	1.8327	2.3159	1.7681	3.3465	3.4612	3.0273	4.1945	3.7381	2.8611	5.2617
89	0.8787	0.6583	1.3928	0.6017	0.4529	0.9436	0.6761	0.6091	0.8192	0.8751	0.742	1.1193	0.8836	0.6753	1.2656	0.7142	0.6043	0.9417	1.1576	0.8201	1.7796	2.6997	2.0672	3.8144	1.1377	0.7993	1.8492	2.3257	1.7724	3.3689	3.4734	3.0337	4.2176	3.7522	2.8678	5.291
90	0.8835	0.66	1.4067	0.6051	0.4541	0.9531	0.682	0.6117	0.8328	0.8807	0.7448	1.1307	0.8873	0.677	1.2738	0.7196	0.6066	0.954	1.1636	0.8227	1.7928	2.7109	2.0726	3.8379	1.144	0.8017	1.8657	2.3354	1.7767	3.3912	3.4853	3.04	4.2404	3.7661	2.8745	5.3201
91	0.8883	0.6616	1.4206	0.6084	0.4552	0.9626	0.6879	0.6143	0.8463	0.8862	0.7475	1.1419	0.8909	0.6786	1.2819	0.7248	0.6089	0.9662	1.1695	0.8254	1.8061	2.722	2.0778	3.8612	1.1503	0.8041	1.8821	2.3451	1.7809	3.4134	3.4971	3.0462	4.2629	3.7798	2.881	5.349
92	0.893	0.6632	1.4344	0.6117	0.4564	0.972	0.6937	0.6168	0.8597	0.8916	0.7501	1.153	0.8946	0.6802	1.29	0.73	0.6111	0.9782	1.1754	0.828	1.8192	2.7329	2.083	3.8843	1.1565	0.8065	1.8984	2.3547	1.785	3.4355	3.5087	3.0522	4.2852	3.7935	2.8875	5.3777
93	0.8977	0.6648	1.4483	0.615	0.4575	0.9815	0.6994	0.6193	0.8729	0.897	0.7527	1.164	0.8982	0.6819	1.298	0.7351	0.6132	0.9901	1.1812	0.8306	1.8323	2.7438	2.0881	3.9072	1.1627	0.8089	1.9147	2.3642	1.7892	3.4574	3.5202	3.0582	4.3072	3.807	2.8939	5.4061
94	0.9023	0.6663	1.4621	0.6182	0.4586	0.9909	0.7051	0.6217	0.8861	0.9022	0.7553	1.1748	0.9017	0.6835	1.306	0.7401	0.6154	1.0018	1.187	0.8332	1.8453	2.7545	2.0932	3.9299	1.1689	0.8112	1.931	2.3736	1.7932	3.4793	3.5315	3.064	4.329	3.8203	2.9002	5.4344
95	0.907	0.6679	1.4758	0.6215	0.4598	1.0003	0.7106	0.624	0.8992	0.9074	0.7578	1.1855	0.9053	0.685	1.3139	0.745	0.6174	1.0135	1.1927	0.8357	1.8582	2.765	2.0982	3.9524	1.175	0.8135	1.9472	2.383	1.7973	3.5011	3.5426	3.0698	4.3505	3.8336	2.9065	5.4624
96	0.9116	0.6694	1.4896	0.6247	0.4608	1.0097	0.7161	0.6264	0.9122	0.9125	0.7602	1.1961	0.9088	0.6866	1.3218	0.7498	0.6195	1.025	1.1984	0.8382	1.871	2.7755	2.1031	3.9747	1.1811	0.8158	1.9634	2.3923	1.8013	3.5228	3.5535	3.0754	4.3718	3.8467	2.9126	5.4903
97	0.9161	0.6709	1.5033	0.6278	0.4619	1.0191	0.7215	0.6286	0.9251	0.9175	0.7626	1.2066	0.9123	0.6882	1.3297	0.7546	0.6215	1.0364	1.2041	0.8407	1.8838	2.7858	2.1079	3.9968	1.1871	0.818	1.9796	2.4016	1.8052	3.5444	3.5644	3.081	4.3929	3.8597	2.9187	5.518
98	0.9207	0.6724	1.5171	0.631	0.463	1.0284	0.7269	0.6309	0.9379	0.9224	0.765	1.2169	0.9157	0.6897	1.3375	0.7593	0.6234	1.0477	1.2096	0.8432	1.8966	2.796	2.1126	4.0187	1.1931	0.8203	1.9957	2.4108	1.8092	3.5659	3.575	3.0864	4.4137	3.8725	2.9248	5.5454
99	0.9252	0.6739	1.5307	0.6341	0.4641	1.0377	0.7322	0.6331	0.9507	0.9273	0.7673	1.2272	0.9192	0.6912	1.3453	0.7639	0.6253	1.0589	1.2152	0.8456	1.9092	2.8061	2.1173	4.0404	1.1991	0.8225	2.0117	2.4199	1.813	3.5873	3.5856	3.0918	4.4343	3.8853	2.9307	5.5727
100	0.9296	0.6754	1.5444	0.6373	0.4651	1.047	0.7374	0.6352	0.9633	0.9321	0.7696	1.2373	0.9226	0.6927	1.3531	0.7685	0.6272	1.0699	1.2207	0.848	1.9218	2.8161	2.122	4.062	1.205	0.8247	2.0278	2.4289	1.8169	3.6086	3.5959	3.0971	4.4547	3.8979	2.9366	5.5998
101	0.9341	0.6768	1.558	0.6404	0.4661	1.0563	0.7425	0.6373	0.9759	0.9368	0.7718	1.2473	0.926	0.6942	1.3608	0.7729	0.6291	1.0809	1.2262	0.8504	1.9344	2.826	2.1265	4.0833	1.2109	0.8269	2.0437	2.4379	1.8207	3.6298	3.6062	3.1023	4.4748	3.9104	2.9424	5.6267
102	0.9385	0.6783	1.5717	0.6434	0.4672	1.0656	0.7476	0.6394	0.9883	0.9415	0.774	1.2572	0.9294	0.6957	1.3685	0.7774	0.6309	1.0918	1.2316	0.8528	1.9468	2.8358	2.1311	4.1045	1.2168	0.829	2.0597	2.4469	1.8245	3.651	3.6163	3.1074	4.4948	3.9228	2.9482	5.6535
103	0.9429	0.6797	1.5852	0.6465	0.4682	1.0748	0.7527	0.6415	1.0007	0.9461	0.7761	1.2671	0.9327	0.6971	1.3761	0.7817	0.6326	1.1025	1.237	0.8551	1.9592	2.8454	2.1355	4.1255	1.2226	0.8311	2.0756	2.4558	1.8282	3.672	3.6263	3.1124	4.5145	3.9351	2.9539	5.68
104	0.9472	0.6811	1.5988	0.6495	0.4692	1.084	0.7576	0.6435	1.013	0.9506	0.7782	1.2768	0.936	0.6986	1.3838	0.786	0.6344	1.1132	1.2423	0.8574	1.9716	2.855	2.1399	4.1464	1.2284	0.8333	2.0915	2.4646	1.8319	3.693	3.6361	3.1174	4.5341	3.9473	2.9595	5.7064
105	0.9516	0.6825	1.6124	0.6525	0.4701	1.0932	0.7626	0.6454	1.0252	0.955	0.7803	1.2864	0.9393	0.7	1.3913	0.7903	0.6361	1.1237	1.2476	0.8597	1.9839	2.8645	2.1442	4.1671	1.2341	0.8354	2.1073	2.4733	1.8356	3.7139	3.6458	3.1223	4.5534	3.9594	2.9651	5.7326
106	0.9559	0.6838	1.6259	0.6555	0.4711	1.1024	0.7674	0.6474	1.0374	0.9594	0.7823	1.2959	0.9426	0.7014	1.3989	0.7944	0.6377	1.1342	1.2529	0.862	1.9961	2.8738	2.1485	4.1876	1.2399	0.8374	2.1231	2.482	1.8392	3.7347	3.6554	3.1271	4.5726	3.9714	2.9706	5.7587
107	0.9602	0.6852	1.6394	0.6585	0.4721	1.1116	0.7722	0.6493	1.0494	0.9638	0.7843	1.3053	0.9458	0.7028	1.4064	0.7985	0.6394	1.1445	1.2581	0.8642	2.0083	2.8831	2.1527	4.208	1.2456	0.8395	2.1388	2.4907	1.8428	3.7554	3.6649	3.1318	4.5915	3.9833	2.9761	5.7845
108	0.9644	0.6865	1.6529	0.6615	0.473	1.1208	0.7769	0.6512	1.0614	0.9681	0.7863	1.3146	0.9491	0.7042	1.4139	0.8026	0.641	1.1548	1.2633	0.8664	2.0204	2.8923	2.1569	4.2282	1.2512	0.8415	2.1546	2.4993	1.8464	3.7761	3.6742	3.1365	4.6103	3.9951	2.9815	5.8103
109	0.9686	0.6879	1.6663	0.6644	0.474	1.1299	0.7816	0.653	1.0733	0.9723	0.7882	1.3238	0.9523	0.7056	1.4213	0.8066	0.6425	1.165	1.2685	0.8686	2.0325	2.9014	2.161	4.2482	1.2569	0.8436	2.1702	2.5078	1.85	3.7966	3.6835	3.1411	4.6289	4.0068	2.9868	5.8358
110	0.9729	0.6892	1.6798	0.6673	0.4749	1.139	0.7863	0.6548	1.0852	0.9764	0.7901	1.3329	0.9555	0.707	1.4288	0.8106	0.6441	1.1751	1.2736	0.8708	2.0445	2.9103	2.165	4.2681	1.2625	0.8456	2.1859	2.5163	1.8535	3.8171	3.6926	3.1456	4.6473	4.0183	2.9921	5.8612
111	0.977	0.6905	1.6932	0.6702	0.4759	1.1481	0.7908	0.6566	1.0969	0.9805	0.792	1.342	0.9586	0.7083	1.4361	0.8145	0.6456	1.1851	1.2787	0.873	2.0564	2.9192	2.1691	4.2878	1.2681	0.8476	2.2015	2.5247	1.857	3.8375	3.7016	3.1501	4.6655	4.0298	2.9973	5.8865
112	0.9812	0.6918	1.7066	0.6731	0.4768	1.1572	0.7954	0.6584	1.1086	0.9846	0.7938	1.3509	0.9618	0.7097	1.4435	0.8183	0.6471	1.195	1.2837	0.8751	2.0683	2.928	2.173	4.3074	1.2736	0.8496	2.2171	2.5331	1.8604	3.8579	3.7105	3.1545	4.6836	4.0412	3.0025	5.9115
113	0.9853	0.6931	1.72	0.676	0.4777	1.1663	0.7999	0.6601	1.1202	0.9886	0.7956	1.3598	0.9649	0.711	1.4508	0.8221	0.6486	1.2048	1.2887	0.8772	2.0802	2.9368	2.1769	4.3269	1.2791	0.8515	2.2326	2.5414	1.8638	3.8781	3.7193	3.1588	4.7014	4.0525	3.0076	5.9365
114	0.9894	0.6943	1.7333	0.6788	0.4786	1.1753	0.8043	0.6618	1.1318	0.9925	0.7974	1.3686	0.968	0.7123	1.4581	0.8258	0.65	1.2145	1.2937	0.8793	2.092	2.9454	2.1808	4.3462	1.2846	0.8535	2.2481	2.5497	1.8672	3.8983	3.728	3.1631	4.7192	4.0637	3.0127	5.9613
115	0.9935	0.6956	1.7467	0.6817	0.4795	1.1844	0.8087	0.6635	1.1433	0.9964	0.7991	1.3772	0.9711	0.7136	1.4654	0.8295	0.6514	1.2242	1.2987	0.8814	2.1037	2.954	2.1846	4.3653	1.2901	0.8554	2.2636	2.5579	1.8706	3.9184	3.7366	3.1673	4.7367	4.0749	3.0177	5.9859
116	0.9976	0.6968	1.76	0.6845	0.4804	1.1934	0.813	0.6651	1.1547	1.0003	0.8008	1.3859	0.9741	0.7149	1.4726	0.8332	0.6528	1.2338	1.3036	0.8835	2.1154	2.9624	2.1884	4.3844	1.2955	0.8573	2.2791	2.5661	1.8739	3.9385	3.7451	3.1715	4.7541	4.0859	3.0227	6.0104
117	1.0016	0.6981	1.7733	0.6873	0.4812	1.2024	0.8173	0.6667	1.166	1.0041	0.8025	1.3944	0.9772	0.7162	1.4798	0.8368	0.6542	1.2433	1.3084	0.8855	2.1271	2.9708	2.1921	4.4033	1.3009	0.8592	2.2945	2.5743	1.8773	3.9584	3.7535	3.1756	4.7713	4.0969	3.0276	6.0348
118	1.0057	0.6993	1.7866	0.6901	0.4821	1.2114	0.8216	0.6683	1.1773	1.0078	0.8042	1.4028	0.9802	0.7175	1.487	0.8403	0.6555	1.2527	1.3133	0.8876	2.1386	2.9791	2.1958	4.422	1.3063	0.8611	2.3099	2.5823	1.8805	3.9783	3.7618	3.1796	4.7884	4.1077	3.0325	6.059
119	1.0097	0.7005	1.7998	0.6929	0.4829	1.2203	0.8258	0.6699	1.1885	1.0115	0.8058	1.4112	0.9832	0.7188	1.4941	0.8438	0.6568	1.262	1.3181	0.8896	2.1502	2.9874	2.1994	4.4406	1.3117	0.8629	2.3252	2.5904	1.8838	3.9981	3.7701	3.1836	4.8053	4.1185	3.0373	6.0831
120	1.0136	0.7017	1.8131	0.6956	0.4838	1.2293	0.8299	0.6715	1.1997	1.0152	0.8075	1.4195	0.9862	0.72	1.5012	0.8473	0.6581	1.2713	1.3229	0.8916	2.1617	2.9955	2.203	4.4591	1.317	0.8648	2.3405	2.5984	1.887	4.0179	3.7782	3.1875	4.8221	4.1292	3.0421	6.107
121	1.0176	0.7029	1.8263	0.6983	0.4846	1.2382	0.834	0.673	1.2108	1.0188	0.809	1.4277	0.9892	0.7213	1.5083	0.8507	0.6594	1.2805	1.3277	0.8936	2.1731	3.0036	2.2066	4.4775	1.3223	0.8666	2.3558	2.6063	1.8902	4.0376	3.7862	3.1914	4.8387	4.1399	3.0469	6.1308
122	1.0215	0.704	1.8395	0.7011	0.4855	1.2472	0.8381	0.6745	1.2218	1.0224	0.8106	1.4359	0.9921	0.7225	1.5154	0.8541	0.6606	1.2896	1.3324	0.8955	2.1845	3.0116	2.2101	4.4957	1.3276	0.8685	2.3711	2.6142	1.8934	4.0572	3.7941	3.1952	4.8552	4.1504	3.0516	6.1545
123	1.0254	0.7052	1.8527	0.7038	0.4863	1.2561	0.8421	0.676	1.2328	1.0259	0.8121	1.444	0.9951	0.7237	1.5224	0.8574	0.6619	1.2986	1.3371	0.8975	2.1959	3.0196	2.2136	4.5139	1.3328	0.8703	2.3863	2.6221	1.8966	4.0768	3.802	3.199	4.8715	4.1609	3.0562	6.178
124	1.0293	0.7063	1.8658	0.7065	0.4871	1.265	0.8461	0.6774	1.2437	1.0294	0.8137	1.452	0.998	0.7249	1.5294	0.8607	0.6631	1.3076	1.3417	0.8994	2.2072	3.0275	2.217	4.5319	1.338	0.8721	2.4015	2.6299	1.8997	4.0962	3.8098	3.2027	4.8877	4.1713	3.0608	6.2015
125	1.0332	0.7075	1.879	0.7092	0.4879	1.2739	0.8501	0.6789	1.2545	1.0328	0.8151	1.4599	1.0009	0.7262	1.5364	0.864	0.6643	1.3165	1.3464	0.9013	2.2184	3.0353	2.2205	4.5497	1.3433	0.8739	2.4166	2.6377	1.9028	4.1157	3.8174	3.2064	4.9037	4.1816	3.0654	6.2248
126	1.0371	0.7086	1.8921	0.7118	0.4887	1.2827	0.854	0.6803	1.2653	1.0362	0.8166	1.4678	1.0038	0.7274	1.5434	0.8672	0.6655	1.3253	1.351	0.9032	2.2296	3.043	2.2238	4.5675	1.3484	0.8756	2.4318	2.6454	1.9059	4.135	3.8251	3.21	4.9197	4.1918	3.0699	6.2479
127	1.0409	0.7097	1.9052	0.7145	0.4895	1.2916	0.8579	0.6817	1.276	1.0396	0.8181	1.4756	1.0067	0.7285	1.5503	0.8704	0.6666	1.3341	1.3556	0.9051	2.2408	3.0507	2.2271	4.5851	1.3536	0.8774	2.4469	2.6531	1.909	4.1543	3.8326	3.2136	4.9354	4.202	3.0744	6.271
128	1.0447	0.7109	1.9183	0.7171	0.4903	1.3004	0.8617	0.6831	1.2867	1.0429	0.8195	1.4833	1.0095	0.7297	1.5572	0.8736	0.6678	1.3428	1.3601	0.9069	2.2519	3.0582	2.2304	4.6026	1.3587	0.8791	2.4619	2.6607	1.912	4.1735	3.84	3.2171	4.9511	4.2121	3.0788	6.2939
129	1.0485	0.712	1.9314	0.7197	0.4911	1.3092	0.8655	0.6845	1.2973	1.0462	0.8209	1.491	1.0123	0.7309	1.5641	0.8767	0.6689	1.3514	1.3647	0.9088	2.263	3.0658	2.2337	4.6201	1.3638	0.8809	2.477	2.6684	1.915	4.1927	3.8474	3.2206	4.9666	4.2221	3.0833	6.3167
130	1.0523	0.713	1.9444	0.7223	0.4918	1.318	0.8693	0.6858	1.3078	1.0494	0.8223	1.4986	1.0152	0.732	1.5709	0.8797	0.67	1.36	1.3692	0.9106	2.2741	3.0733	2.2369	4.6374	1.3689	0.8826	2.492	2.6759	1.918	4.2118	3.8547	3.2241	4.982	4.2321	3.0876	6.3393
131	1.0561	0.7141	1.9575	0.7249	0.4926	1.3268	0.873	0.6871	1.3183	1.0527	0.8237	1.5061	1.018	0.7332	1.5778	0.8828	0.6711	1.3685	1.3736	0.9124	2.2851	3.0807	2.2401	4.6545	1.374	0.8843	2.507	2.6835	1.921	4.2309	3.8619	3.2275	4.9973	4.2419	3.092	6.3619
132	1.0598	0.7152	1.9705	0.7275	0.4934	1.3356	0.8767	0.6884	1.3288	1.0558	0.825	1.5136	1.0208	0.7343	1.5846	0.8858	0.6721	1.3769	1.3781	0.9142	2.296	3.088	2.2433	4.6716	1.379	0.886	2.5219	2.6909	1.924	4.2499	3.869	3.2309	5.0124	4.2518	3.0962	6.3844
133	1.0635	0.7163	1.9835	0.7301	0.4941	1.3444	0.8803	0.6897	1.3392	1.059	0.8263	1.521	1.0235	0.7355	1.5914	0.8888	0.6732	1.3853	1.3825	0.916	2.3069	3.0953	2.2464	4.6886	1.384	0.8877	2.5369	2.6984	1.9269	4.2688	3.8761	3.2342	5.0274	4.2615	3.1005	6.4067
134	1.0672	0.7173	1.9965	0.7326	0.4949	1.3531	0.884	0.691	1.3495	1.0621	0.8277	1.5284	1.0263	0.7366	1.5981	0.8917	0.6742	1.3936	1.3869	0.9178	2.3178	3.1025	2.2495	4.7055	1.389	0.8893	2.5518	2.7058	1.9298	4.2876	3.8831	3.2375	5.0423	4.2712	3.1047	6.4289
135	1.0709	0.7184	2.0095	0.7352	0.4956	1.3619	0.8876	0.6922	1.3598	1.0651	0.8289	1.5356	1.029	0.7377	1.6048	0.8946	0.6753	1.4019	1.3913	0.9196	2.3286	3.1097	2.2526	4.7222	1.394	0.891	2.5667	2.7132	1.9327	4.3065	3.89	3.2407	5.0571	4.2808	3.1089	6.451
136	1.0746	0.7194	2.0224	0.7377	0.4963	1.3706	0.8911	0.6935	1.37	1.0682	0.8302	1.5429	1.0318	0.7388	1.6116	0.8975	0.6763	1.41	1.3956	0.9213	2.3394	3.1168	2.2556	4.7389	1.3989	0.8927	2.5815	2.7205	1.9356	4.3252	3.8969	3.2439	5.0718	4.2904	3.1131	6.473
137	1.0782	0.7204	2.0354	0.7402	0.4971	1.3793	0.8946	0.6947	1.3802	1.0712	0.8315	1.5501	1.0345	0.7399	1.6182	0.9003	0.6773	1.4182	1.3999	0.9231	2.3502	3.1238	2.2586	4.7554	1.4038	0.8943	2.5963	2.7278	1.9384	4.3439	3.9037	3.2471	5.0863	4.2999	3.1172	6.4949
138	1.0819	0.7215	2.0483	0.7427	0.4978	1.388	0.8981	0.6959	1.3903	1.0742	0.8327	1.5572	1.0372	0.741	1.6249	0.9031	0.6782	1.4263	1.4042	0.9248	2.3609	3.1308	2.2616	4.7719	1.4088	0.8959	2.6111	2.7351	1.9413	4.3625	3.9104	3.2502	5.1008	4.3093	3.1213	6.5167
139	1.0855	0.7225	2.0612	0.7452	0.4985	1.3967	0.9016	0.6971	1.4004	1.0771	0.8339	1.5642	1.0399	0.7421	1.6315	0.9059	0.6792	1.4343	1.4085	0.9265	2.3715	3.1377	2.2645	4.7882	1.4136	0.8975	2.6259	2.7423	1.9441	4.3811	3.917	3.2533	5.1151	4.3186	3.1253	6.5383
140	1.0891	0.7235	2.0741	0.7477	0.4992	1.4054	0.905	0.6983	1.4104	1.08	0.8352	1.5713	1.0425	0.7432	1.6382	0.9087	0.6801	1.4422	1.4128	0.9282	2.3822	3.1446	2.2674	4.8045	1.4185	0.8991	2.6406	2.7495	1.9469	4.3996	3.9236	3.2564	5.1293	4.328	3.1293	6.5599
141	1.0927	0.7245	2.087	0.7502	0.4999	1.414	0.9084	0.6994	1.4204	1.0829	0.8364	1.5782	1.0452	0.7443	1.6448	0.9114	0.6811	1.4502	1.417	0.9299	2.3928	3.1515	2.2703	4.8207	1.4233	0.9007	2.6554	2.7567	1.9496	4.4181	3.9302	3.2594	5.1434	4.3372	3.1333	6.5814
142	1.0962	0.7255	2.0998	0.7526	0.5006	1.4227	0.9118	0.7006	1.4303	1.0857	0.8375	1.5851	1.0478	0.7453	1.6513	0.9141	0.682	1.458	1.4212	0.9316	2.4033	3.1582	2.2732	4.8367	1.4282	0.9023	2.67	2.7638	1.9524	4.4365	3.9366	3.2624	5.1574	4.3464	3.1373	6.6027
143	1.0998	0.7265	2.1127	0.7551	0.5013	1.4313	0.9151	0.7017	1.4402	1.0886	0.8387	1.592	1.0505	0.7464	1.6579	0.9167	0.6829	1.4658	1.4254	0.9332	2.4139	3.165	2.276	4.8527	1.433	0.9039	2.6847	2.7709	1.9551	4.4549	3.9431	3.2654	5.1713	4.3555	3.1412	6.624
144	1.1033	0.7274	2.1255	0.7575	0.502	1.4399	0.9185	0.7028	1.4501	1.0914	0.8398	1.5988	1.0531	0.7474	1.6644	0.9194	0.6838	1.4736	1.4295	0.9349	2.4243	3.1716	2.2788	4.8686	1.4378	0.9055	2.6993	2.7779	1.9579	4.4732	3.9494	3.2683	5.1851	4.3646	3.1451	6.6452
145	1.1069	0.7284	2.1383	0.7599	0.5027	1.4486	0.9217	0.7039	1.4599	1.0941	0.841	1.6055	1.0557	0.7485	1.6709	0.922	0.6847	1.4813	1.4337	0.9365	2.4348	3.1782	2.2816	4.8844	1.4425	0.907	2.714	2.785	1.9606	4.4915	3.9557	3.2712	5.1988	4.3736	3.1489	6.6662
146	1.1104	0.7294	2.1511	0.7624	0.5034	1.4572	0.925	0.705	1.4696	1.0969	0.8421	1.6122	1.0583	0.7495	1.6774	0.9246	0.6856	1.4889	1.4378	0.9382	2.4452	3.1848	2.2843	4.9001	1.4473	0.9086	2.7286	2.7919	1.9632	4.5097	3.9619	3.274	5.2124	4.3826	3.1528	6.6872
147	1.1139	0.7303	2.1639	0.7648	0.504	1.4657	0.9282	0.7061	1.4793	1.0996	0.8432	1.6189	1.0609	0.7505	1.6839	0.9271	0.6864	1.4965	1.4419	0.9398	2.4556	3.1913	2.287	4.9157	1.452	0.9101	2.7431	2.7989	1.9659	4.5278	3.9681	3.2769	5.2259	4.3915	3.1566	6.708
148	1.1173	0.7313	2.1767	0.7672	0.5047	1.4743	0.9314	0.7071	1.4889	1.1022	0.8443	1.6255	1.0634	0.7516	1.6903	0.9297	0.6873	1.504	1.446	0.9414	2.4659	3.1978	2.2897	4.9312	1.4567	0.9116	2.7577	2.8058	1.9686	4.5459	3.9742	3.2797	5.2393	4.4003	3.1603	6.7288
149	1.1208	0.7322	2.1894	0.7695	0.5054	1.4829	0.9346	0.7082	1.4986	1.1049	0.8454	1.632	1.066	0.7526	1.6968	0.9322	0.6881	1.5115	1.45	0.943	2.4762	3.2042	2.2924	4.9466	1.4614	0.9131	2.7722	2.8127	1.9712	4.564	3.9803	3.2824	5.2526	4.4091	3.1641	6.7495
150	1.1242	0.7331	2.2022	0.7719	0.506	1.4914	0.9378	0.7092	1.5081	1.1075	0.8464	1.6385	1.0685	0.7536	1.7032	0.9346	0.6889	1.519	1.4541	0.9445	2.4865	3.2106	2.295	4.962	1.4661	0.9146	2.7867	2.8196	1.9738	4.582	3.9863	3.2852	5.2658	4.4178	3.1678	6.7701
151	1.1277	0.7341	2.2149	0.7743	0.5067	1.5	0.9409	0.7103	1.5176	1.1101	0.8475	1.645	1.0711	0.7546	1.7095	0.9371	0.6898	1.5264	1.4581	0.9461	2.4967	3.2169	2.2977	4.9772	1.4707	0.9161	2.8011	2.8264	1.9764	4.5999	3.9923	3.2879	5.279	4.4265	3.1715	6.7906
152	1.1311	0.735	2.2276	0.7766	0.5073	1.5085	0.944	0.7113	1.5271	1.1127	0.8485	1.6514	1.0736	0.7556	1.7159	0.9395	0.6906	1.5337	1.4621	0.9477	2.5069	3.2232	2.3003	4.9924	1.4754	0.9176	2.8156	2.8332	1.979	4.6178	3.9982	3.2905	5.292	4.4352	3.1751	6.811
153	1.1345	0.7359	2.2403	0.7789	0.508	1.517	0.947	0.7123	1.5366	1.1153	0.8495	1.6577	1.0761	0.7566	1.7223	0.9419	0.6914	1.541	1.466	0.9492	2.5171	3.2294	2.3028	5.0075	1.48	0.9191	2.83	2.84	1.9816	4.6357	4.004	3.2932	5.3049	4.4438	3.1787	6.8313
154	1.1379	0.7368	2.253	0.7813	0.5086	1.5255	0.9501	0.7133	1.546	1.1178	0.8505	1.664	1.0786	0.7576	1.7286	0.9443	0.6921	1.5483	1.47	0.9508	2.5272	3.2356	2.3054	5.0225	1.4846	0.9206	2.8444	2.8467	1.9841	4.6535	4.0098	3.2958	5.3178	4.4523	3.1823	6.8515
155	1.1413	0.7377	2.2656	0.7836	0.5092	1.534	0.9531	0.7142	1.5553	1.1203	0.8515	1.6703	1.0811	0.7585	1.7349	0.9467	0.6929	1.5555	1.4739	0.9523	2.5373	3.2418	2.3079	5.0375	1.4892	0.922	2.8588	2.8534	1.9866	4.6712	4.0156	3.2984	5.3305	4.4608	3.1859	6.8716
156	1.1446	0.7386	2.2783	0.7859	0.5098	1.5425	0.9561	0.7152	1.5646	1.1228	0.8525	1.6765	1.0835	0.7595	1.7412	0.949	0.6937	1.5627	1.4778	0.9538	2.5474	3.2479	2.3104	5.0523	1.4937	0.9235	2.8731	2.8601	1.9892	4.6889	4.0213	3.301	5.3432	4.4692	3.1895	6.8917
157	1.148	0.7395	2.2909	0.7882	0.5105	1.551	0.9591	0.7162	1.5739	1.1252	0.8535	1.6827	1.086	0.7605	1.7475	0.9513	0.6944	1.5698	1.4817	0.9553	2.5574	3.2539	2.3129	5.0671	1.4983	0.9249	2.8875	2.8668	1.9917	4.7066	4.0269	3.3035	5.3558	4.4776	3.193	6.9116
158	1.1513	0.7404	2.3036	0.7905	0.5111	1.5594	0.962	0.7171	1.5831	1.1277	0.8545	1.6889	1.0884	0.7614	1.7537	0.9536	0.6952	1.5769	1.4856	0.9568	2.5675	3.26	2.3154	5.0818	1.5028	0.9264	2.9018	2.8734	1.9942	4.7242	4.0325	3.306	5.3683	4.4859	3.1965	6.9315
159	1.1546	0.7412	2.3162	0.7927	0.5117	1.5679	0.965	0.718	1.5923	1.1301	0.8554	1.695	1.0909	0.7624	1.7599	0.9559	0.6959	1.5839	1.4894	0.9583	2.5774	3.2659	2.3178	5.0964	1.5073	0.9278	2.9161	2.88	1.9966	4.7418	4.0381	3.3085	5.3807	4.4942	3.2	6.9513
160	1.1579	0.7421	2.3288	0.795	0.5123	1.5763	0.9679	0.719	1.6015	1.1325	0.8564	1.701	1.0933	0.7633	1.7661	0.9582	0.6966	1.5909	1.4933	0.9598	2.5874	3.2719	2.3203	5.1109	1.5118	0.9292	2.9303	2.8866	1.9991	4.7593	4.0436	3.311	5.393	4.5025	3.2034	6.971
161	1.1612	0.743	2.3413	0.7973	0.5129	1.5847	0.9708	0.7199	1.6106	1.1348	0.8573	1.707	1.0957	0.7643	1.7723	0.9604	0.6974	1.5978	1.4971	0.9613	2.5973	3.2778	2.3227	5.1254	1.5163	0.9306	2.9446	2.8931	2.0015	4.7768	4.0491	3.3134	5.4052	4.5107	3.2068	6.9906
162	1.1645	0.7438	2.3539	0.7995	0.5135	1.5931	0.9736	0.7208	1.6196	1.1372	0.8582	1.713	1.0981	0.7652	1.7785	0.9626	0.6981	1.6047	1.5009	0.9627	2.6072	3.2836	2.325	5.1398	1.5208	0.932	2.9588	2.8996	2.004	4.7942	4.0545	3.3158	5.4174	4.5188	3.2102	7.0101
163	1.1678	0.7447	2.3665	0.8018	0.5141	1.6015	0.9765	0.7217	1.6287	1.1395	0.8591	1.719	1.1005	0.7661	1.7847	0.9648	0.6988	1.6116	1.5047	0.9642	2.617	3.2894	2.3274	5.1541	1.5252	0.9334	2.973	2.9061	2.0064	4.8116	4.0599	3.3182	5.4295	4.5269	3.2136	7.0296
164	1.171	0.7455	2.379	0.804	0.5147	1.6099	0.9793	0.7225	1.6377	1.1418	0.86	1.7249	1.1029	0.7671	1.7908	0.967	0.6995	1.6184	1.5084	0.9656	2.6268	3.2952	2.3297	5.1684	1.5296	0.9348	2.9872	2.9125	2.0088	4.8289	4.0652	3.3206	5.4415	4.535	3.217	7.049
165	1.1743	0.7464	2.3916	0.8062	0.5153	1.6183	0.9821	0.7234	1.6466	1.1441	0.8609	1.7307	1.1053	0.768	1.7969	0.9691	0.7001	1.6252	1.5122	0.9671	2.6366	3.301	2.3321	5.1825	1.5341	0.9362	3.0013	2.919	2.0112	4.8462	4.0705	3.3229	5.4534	4.543	3.2203	7.0683
166	1.1775	0.7472	2.4041	0.8084	0.5159	1.6267	0.9849	0.7243	1.6556	1.1463	0.8618	1.7365	1.1076	0.7689	1.8031	0.9713	0.7008	1.632	1.5159	0.9685	2.6464	3.3066	2.3344	5.1966	1.5385	0.9375	3.0155	2.9254	2.0136	4.8635	4.0757	3.3252	5.4653	4.551	3.2236	7.0875
167	1.1807	0.748	2.4166	0.8106	0.5165	1.6351	0.9876	0.7251	1.6644	1.1486	0.8627	1.7423	1.11	0.7698	1.8091	0.9734	0.7015	1.6387	1.5196	0.9699	2.6561	3.3123	2.3366	5.2107	1.5428	0.9389	3.0296	2.9318	2.0159	4.8807	4.0809	3.3275	5.4771	4.5589	3.2269	7.1066
168	1.1839	0.7488	2.4291	0.8128	0.517	1.6434	0.9903	0.726	1.6733	1.1508	0.8635	1.7481	1.1123	0.7707	1.8152	0.9755	0.7021	1.6453	1.5233	0.9713	2.6658	3.3179	2.3389	5.2246	1.5472	0.9403	3.0437	2.9381	2.0183	4.8979	4.0861	3.3298	5.4888	4.5668	3.2302	7.1257
169	1.1871	0.7497	2.4416	0.815	0.5176	1.6518	0.9931	0.7268	1.6821	1.153	0.8644	1.7538	1.1146	0.7716	1.8213	0.9775	0.7028	1.652	1.527	0.9727	2.6755	3.3235	2.3412	5.2385	1.5516	0.9416	3.0577	2.9444	2.0206	4.915	4.0912	3.3321	5.5004	4.5746	3.2334	7.1447
170	1.1903	0.7505	2.454	0.8172	0.5182	1.6601	0.9958	0.7276	1.6909	1.1552	0.8652	1.7594	1.117	0.7725	1.8273	0.9796	0.7034	1.6585	1.5307	0.9741	2.6851	3.3291	2.3434	5.2523	1.5559	0.9429	3.0718	2.9507	2.0229	4.9321	4.0963	3.3343	5.5119	4.5824	3.2366	7.1636
171	1.1935	0.7513	2.4665	0.8193	0.5187	1.6684	0.9984	0.7285	1.6996	1.1574	0.866	1.7651	1.1193	0.7734	1.8333	0.9816	0.7041	1.6651	1.5343	0.9755	2.6947	3.3346	2.3456	5.2661	1.5602	0.9443	3.0858	2.957	2.0252	4.9491	4.1013	3.3365	5.5234	4.5902	3.2398	7.1824
172	1.1966	0.7521	2.4789	0.8215	0.5193	1.6767	1.0011	0.7293	1.7083	1.1595	0.8669	1.7707	1.1216	0.7742	1.8393	0.9836	0.7047	1.6716	1.5379	0.9769	2.7043	3.3401	2.3478	5.2798	1.5645	0.9456	3.0998	2.9632	2.0275	4.9661	4.1063	3.3387	5.5348	4.5979	3.243	7.2012
173	1.1998	0.7529	2.4913	0.8237	0.5199	1.685	1.0037	0.7301	1.717	1.1616	0.8677	1.7762	1.1239	0.7751	1.8453	0.9857	0.7053	1.6781	1.5416	0.9782	2.7139	3.3455	2.35	5.2934	1.5688	0.9469	3.1138	2.9695	2.0298	4.9831	4.1113	3.3409	5.5462	4.6056	3.2462	7.2198
174	1.2029	0.7537	2.5038	0.8258	0.5204	1.6933	1.0063	0.7309	1.7257	1.1637	0.8685	1.7818	1.1261	0.776	1.8513	0.9876	0.7059	1.6845	1.5452	0.9796	2.7234	3.3509	2.3521	5.307	1.5731	0.9482	3.1278	2.9757	2.0321	5	4.1162	3.343	5.5575	4.6132	3.2493	7.2385
175	1.206	0.7544	2.5162	0.8279	0.521	1.7016	1.0089	0.7316	1.7343	1.1658	0.8693	1.7872	1.1284	0.7769	1.8573	0.9896	0.7065	1.6909	1.5487	0.9809	2.7329	3.3563	2.3543	5.3205	1.5774	0.9495	3.1418	2.9819	2.0344	5.0169	4.1211	3.3451	5.5687	4.6208	3.2524	7.257
176	1.2091	0.7552	2.5286	0.8301	0.5215	1.7099	1.0115	0.7324	1.7428	1.1679	0.8701	1.7927	1.1307	0.7777	1.8632	0.9916	0.7071	1.6973	1.5523	0.9823	2.7424	3.3616	2.3564	5.3339	1.5816	0.9508	3.1557	2.988	2.0366	5.0337	4.1259	3.3473	5.5798	4.6284	3.2555	7.2755
177	1.2122	0.756	2.5409	0.8322	0.522	1.7181	1.0141	0.7332	1.7514	1.17	0.8708	1.7981	1.1329	0.7786	1.8691	0.9935	0.7077	1.7036	1.5559	0.9836	2.7519	3.3669	2.3585	5.3473	1.5859	0.9521	3.1696	2.9941	2.0388	5.0505	4.1307	3.3494	5.5909	4.6359	3.2586	7.2939
178	1.2153	0.7568	2.5533	0.8343	0.5226	1.7264	1.0166	0.734	1.7599	1.172	0.8716	1.8035	1.1352	0.7794	1.875	0.9954	0.7083	1.7099	1.5594	0.9849	2.7613	3.3722	2.3606	5.3606	1.5901	0.9534	3.1835	3.0002	2.0411	5.0673	4.1355	3.3514	5.6019	4.6434	3.2616	7.3122
179	1.2184	0.7575	2.5657	0.8364	0.5231	1.7346	1.0192	0.7347	1.7683	1.174	0.8724	1.8089	1.1374	0.7803	1.8809	0.9973	0.7089	1.7162	1.5629	0.9862	2.7707	3.3775	2.3627	5.3738	1.5943	0.9547	3.1974	3.0063	2.0433	5.084	4.1403	3.3535	5.6128	4.6509	3.2647	7.3305
180	1.2215	0.7583	2.578	0.8385	0.5237	1.7429	1.0217	0.7355	1.7768	1.176	0.8731	1.8142	1.1396	0.7811	1.8868	0.9992	0.7095	1.7224	1.5664	0.9876	2.7801	3.3827	2.3647	5.387	1.5985	0.956	3.2112	3.0124	2.0455	5.1007	4.145	3.3555	5.6237	4.6583	3.2677	7.3487
181	1.2245	0.7591	2.5904	0.8406	0.5242	1.7511	1.0242	0.7362	1.7852	1.178	0.8739	1.8195	1.1418	0.782	1.8927	1.0011	0.71	1.7286	1.5699	0.9889	2.7894	3.3878	2.3668	5.4001	1.6027	0.9572	3.2251	3.0184	2.0477	5.1173	4.1496	3.3575	5.6345	4.6656	3.2707	7.3668
182	1.2276	0.7598	2.6027	0.8426	0.5247	1.7593	1.0266	0.7369	1.7936	1.18	0.8746	1.8248	1.144	0.7828	1.8985	1.0029	0.7106	1.7348	1.5734	0.9902	2.7987	3.393	2.3688	5.4132	1.6069	0.9585	3.2389	3.0244	2.0498	5.1339	4.1543	3.3595	5.6452	4.673	3.2737	7.3848
183	1.2306	0.7606	2.615	0.8447	0.5252	1.7675	1.0291	0.7377	1.8019	1.1819	0.8754	1.83	1.1462	0.7836	1.9043	1.0048	0.7111	1.7409	1.5768	0.9914	2.808	3.3981	2.3708	5.4262	1.611	0.9597	3.2527	3.0304	2.052	5.1505	4.1589	3.3615	5.6559	4.6803	3.2766	7.4028
184	1.2336	0.7613	2.6273	0.8468	0.5257	1.7757	1.0315	0.7384	1.8102	1.1839	0.8761	1.8352	1.1484	0.7844	1.9102	1.0066	0.7117	1.747	1.5803	0.9927	2.8173	3.4032	2.3728	5.4391	1.6152	0.961	3.2665	3.0364	2.0542	5.167	4.1634	3.3635	5.6665	4.6875	3.2796	7.4207
185	1.2366	0.762	2.6396	0.8488	0.5263	1.7839	1.034	0.7391	1.8185	1.1858	0.8768	1.8404	1.1506	0.7853	1.916	1.0084	0.7122	1.7531	1.5837	0.994	2.8265	3.4083	2.3748	5.452	1.6193	0.9622	3.2802	3.0423	2.0563	5.1835	4.168	3.3654	5.6771	4.6948	3.2825	7.4386
186	1.2396	0.7628	2.6518	0.8509	0.5268	1.7921	1.0364	0.7398	1.8268	1.1877	0.8775	1.8455	1.1528	0.7861	1.9217	1.0102	0.7128	1.7591	1.5871	0.9953	2.8357	3.4133	2.3768	5.4648	1.6234	0.9635	3.294	3.0482	2.0584	5.2	4.1725	3.3673	5.6876	4.7019	3.2854	7.4564
187	1.2426	0.7635	2.6641	0.8529	0.5273	1.8002	1.0388	0.7405	1.835	1.1896	0.8782	1.8506	1.155	0.7869	1.9275	1.012	0.7133	1.7651	1.5905	0.9965	2.8449	3.4183	2.3787	5.4776	1.6275	0.9647	3.3077	3.0542	2.0606	5.2164	4.1769	3.3693	5.698	4.7091	3.2883	7.4741
188	1.2456	0.7642	2.6764	0.8549	0.5278	1.8084	1.0411	0.7412	1.8432	1.1915	0.8789	1.8557	1.1571	0.7877	1.9333	1.0138	0.7138	1.7711	1.5939	0.9978	2.8541	3.4232	2.3807	5.4903	1.6316	0.9659	3.3214	3.06	2.0627	5.2328	4.1814	3.3711	5.7084	4.7162	3.2912	7.4918
189	1.2486	0.7649	2.6886	0.857	0.5283	1.8165	1.0435	0.7419	1.8513	1.1934	0.8796	1.8607	1.1593	0.7885	1.939	1.0155	0.7143	1.777	1.5973	0.999	2.8632	3.4282	2.3826	5.5029	1.6357	0.9671	3.3351	3.0659	2.0648	5.2491	4.1858	3.373	5.7187	4.7233	3.294	7.5094
190	1.2515	0.7657	2.7008	0.859	0.5288	1.8247	1.0459	0.7425	1.8595	1.1952	0.8803	1.8658	1.1614	0.7893	1.9447	1.0173	0.7148	1.7829	1.6007	1.0003	2.8724	3.4331	2.3845	5.5155	1.6397	0.9683	3.3488	3.0717	2.0669	5.2654	4.1901	3.3749	5.729	4.7304	3.2968	7.5269
191	1.2545	0.7664	2.7131	0.861	0.5293	1.8328	1.0482	0.7432	1.8676	1.1971	0.881	1.8708	1.1635	0.7901	1.9505	1.019	0.7154	1.7888	1.604	1.0015	2.8815	3.438	2.3864	5.5281	1.6438	0.9695	3.3624	3.0775	2.0689	5.2817	4.1945	3.3767	5.7392	4.7374	3.2997	7.5444
192	1.2574	0.7671	2.7253	0.863	0.5298	1.8409	1.0505	0.7439	1.8757	1.1989	0.8816	1.8757	1.1657	0.7909	1.9562	1.0207	0.7159	1.7947	1.6073	1.0027	2.8905	3.4428	2.3883	5.5406	1.6478	0.9707	3.3761	3.0833	2.071	5.298	4.1988	3.3786	5.7493	4.7444	3.3025	7.5618
193	1.2604	0.7678	2.7375	0.865	0.5303	1.849	1.0528	0.7445	1.8837	1.2007	0.8823	1.8807	1.1678	0.7917	1.9619	1.0224	0.7164	1.8005	1.6107	1.0039	2.8996	3.4476	2.3902	5.553	1.6519	0.9719	3.3897	3.0891	2.0731	5.3142	4.2031	3.3804	5.7594	4.7513	3.3053	7.5792
194	1.2633	0.7685	2.7496	0.867	0.5308	1.8572	1.0551	0.7452	1.8917	1.2025	0.8829	1.8856	1.1699	0.7925	1.9675	1.0241	0.7168	1.8063	1.614	1.0052	2.9086	3.4524	2.392	5.5654	1.6559	0.9731	3.4033	3.0949	2.0751	5.3303	4.2073	3.3822	5.7694	4.7582	3.308	7.5964
195	1.2662	0.7692	2.7618	0.869	0.5313	1.8652	1.0574	0.7458	1.8997	1.2043	0.8836	1.8905	1.172	0.7932	1.9732	1.0258	0.7173	1.812	1.6173	1.0064	2.9176	3.4572	2.3939	5.5777	1.6599	0.9743	3.4169	3.1006	2.0772	5.3465	4.2115	3.384	5.7794	4.7651	3.3108	7.6137
196	1.2691	0.7699	2.774	0.871	0.5317	1.8733	1.0596	0.7465	1.9077	1.206	0.8842	1.8953	1.1741	0.794	1.9788	1.0274	0.7178	1.8178	1.6206	1.0076	2.9266	3.4619	2.3957	5.59	1.6639	0.9755	3.4304	3.1063	2.0792	5.3626	4.2157	3.3857	5.7893	4.772	3.3135	7.6309
197	1.272	0.7706	2.7861	0.8729	0.5322	1.8814	1.0619	0.7471	1.9156	1.2078	0.8849	1.9001	1.1761	0.7948	1.9845	1.0291	0.7183	1.8235	1.6238	1.0088	2.9355	3.4667	2.3975	5.6022	1.6679	0.9766	3.444	3.112	2.0812	5.3786	4.2199	3.3875	5.7992	4.7788	3.3162	7.648
198	1.2749	0.7713	2.7983	0.8749	0.5327	1.8895	1.0641	0.7477	1.9235	1.2095	0.8855	1.9049	1.1782	0.7955	1.9901	1.0307	0.7188	1.8292	1.6271	1.0099	2.9445	3.4713	2.3993	5.6144	1.6718	0.9778	3.4575	3.1177	2.0832	5.3947	4.224	3.3892	5.809	4.7856	3.319	7.665
199	1.2777	0.7719	2.8104	0.8768	0.5332	1.8976	1.0663	0.7483	1.9314	1.2113	0.8861	1.9097	1.1803	0.7963	1.9957	1.0323	0.7192	1.8348	1.6303	1.0111	2.9534	3.476	2.4011	5.6265	1.6758	0.9789	3.471	3.1234	2.0852	5.4107	4.2281	3.391	5.8188	4.7924	3.3216	7.682
200	1.2806	0.7726	2.8225	0.8788	0.5336	1.9056	1.0685	0.749	1.9392	1.213	0.8868	1.9145	1.1824	0.7971	2.0013	1.034	0.7197	1.8404	1.6336	1.0123	2.9623	3.4806	2.4029	5.6385	1.6797	0.9801	3.4845	3.129	2.0872	5.4266	4.2322	3.3927	5.8285	4.7991	3.3243	7.699
201	1.2835	0.7733	2.8347	0.8807	0.5341	1.9137	1.0707	0.7496	1.9471	1.2147	0.8874	1.9192	1.1844	0.7978	2.0069	1.0356	0.7201	1.846	1.6368	1.0135	2.9711	3.4853	2.4047	5.6506	1.6837	0.9812	3.498	3.1346	2.0892	5.4426	4.2363	3.3944	5.8382	4.8058	3.327	7.7158
202	1.2863	0.774	2.8468	0.8827	0.5346	1.9217	1.0729	0.7502	1.9549	1.2164	0.888	1.9239	1.1865	0.7986	2.0124	1.0371	0.7206	1.8516	1.64	1.0146	2.98	3.4898	2.4064	5.6625	1.6876	0.9824	3.5115	3.1402	2.0912	5.4585	4.2403	3.3961	5.8478	4.8125	3.3296	7.7327
203	1.2892	0.7746	2.8589	0.8846	0.535	1.9297	1.075	0.7508	1.9626	1.2181	0.8886	1.9285	1.1885	0.7993	2.018	1.0387	0.7211	1.8571	1.6432	1.0158	2.9888	3.4944	2.4082	5.6745	1.6915	0.9835	3.5249	3.1458	2.0931	5.4743	4.2443	3.3978	5.8574	4.8191	3.3323	7.7494
204	1.292	0.7753	2.8709	0.8865	0.5355	1.9377	1.0772	0.7514	1.9704	1.2197	0.8892	1.9332	1.1905	0.8001	2.0235	1.0403	0.7215	1.8626	1.6464	1.0169	2.9976	3.4989	2.4099	5.6863	1.6954	0.9847	3.5384	3.1514	2.0951	5.4902	4.2483	3.3994	5.8669	4.8257	3.3349	7.7661
205	1.2948	0.7759	2.883	0.8884	0.536	1.9458	1.0793	0.752	1.9781	1.2214	0.8898	1.9378	1.1925	0.8008	2.029	1.0418	0.7219	1.8681	1.6495	1.0181	3.0064	3.5035	2.4116	5.6982	1.6993	0.9858	3.5518	3.1569	2.097	5.506	4.2522	3.4011	5.8763	4.8323	3.3375	7.7828
206	1.2976	0.7766	2.8951	0.8904	0.5364	1.9538	1.0814	0.7526	1.9858	1.223	0.8904	1.9424	1.1946	0.8015	2.0346	1.0434	0.7224	1.8736	1.6527	1.0192	3.0151	3.5079	2.4133	5.7099	1.7031	0.9869	3.5652	3.1624	2.099	5.5217	4.2562	3.4027	5.8857	4.8389	3.3401	7.7994
207	1.3004	0.7773	2.9071	0.8923	0.5369	1.9618	1.0835	0.7531	1.9935	1.2247	0.8909	1.947	1.1966	0.8023	2.0401	1.0449	0.7228	1.879	1.6558	1.0204	3.0239	3.5124	2.415	5.7217	1.707	0.988	3.5786	3.1679	2.1009	5.5375	4.26	3.4043	5.8951	4.8454	3.3426	7.816
208	1.3032	0.7779	2.9192	0.8942	0.5373	1.9698	1.0856	0.7537	2.0011	1.2263	0.8915	1.9515	1.1986	0.803	2.0456	1.0464	0.7232	1.8844	1.659	1.0215	3.0326	3.5168	2.4167	5.7333	1.7109	0.9891	3.5919	3.1734	2.1028	5.5532	4.2639	3.4059	5.9044	4.8519	3.3452	7.8324
209	1.306	0.7785	2.9312	0.896	0.5378	1.9777	1.0877	0.7543	2.0087	1.2279	0.8921	1.9561	1.2006	0.8037	2.051	1.048	0.7237	1.8898	1.6621	1.0226	3.0413	3.5213	2.4184	5.745	1.7147	0.9902	3.6053	3.1789	2.1047	5.5688	4.2678	3.4075	5.9137	4.8584	3.3477	7.8489
210	1.3088	0.7792	2.9432	0.8979	0.5382	1.9857	1.0898	0.7548	2.0163	1.2295	0.8927	1.9606	1.2026	0.8045	2.0565	1.0495	0.7241	1.8952	1.6652	1.0237	3.0499	3.5257	2.4201	5.7566	1.7185	0.9913	3.6186	3.1843	2.1066	5.5845	4.2716	3.4091	5.9229	4.8648	3.3503	7.8653
211	1.3115	0.7798	2.9552	0.8998	0.5387	1.9937	1.0919	0.7554	2.0239	1.2311	0.8932	1.965	1.2045	0.8052	2.062	1.0509	0.7245	1.9005	1.6683	1.0248	3.0586	3.53	2.4217	5.7681	1.7224	0.9924	3.6319	3.1898	2.1085	5.6001	4.2754	3.4107	5.9321	4.8712	3.3528	7.8816
212	1.3143	0.7805	2.9672	0.9017	0.5391	2.0016	1.0939	0.756	2.0314	1.2326	0.8938	1.9695	1.2065	0.8059	2.0674	1.0524	0.7249	1.9058	1.6714	1.026	3.0672	3.5344	2.4234	5.7796	1.7262	0.9935	3.6453	3.1952	2.1104	5.6157	4.2792	3.4122	5.9412	4.8776	3.3553	7.8979
213	1.3171	0.7811	2.9792	0.9036	0.5395	2.0096	1.0959	0.7565	2.039	1.2342	0.8943	1.9739	1.2085	0.8066	2.0728	1.0539	0.7253	1.9111	1.6745	1.0271	3.0758	3.5387	2.425	5.791	1.73	0.9946	3.6585	3.2006	2.1123	5.6312	4.2829	3.4138	5.9503	4.884	3.3578	7.9141
214	1.3198	0.7817	2.9912	0.9054	0.54	2.0175	1.098	0.7571	2.0464	1.2358	0.8949	1.9783	1.2105	0.8073	2.0782	1.0553	0.7257	1.9164	1.6776	1.0282	3.0844	3.543	2.4266	5.8024	1.7338	0.9957	3.6718	3.206	2.1141	5.6468	4.2866	3.4153	5.9593	4.8903	3.3603	7.9303
215	1.3225	0.7823	3.0032	0.9073	0.5404	2.0255	1.1	0.7576	2.0539	1.2373	0.8954	1.9827	1.2124	0.808	2.0836	1.0568	0.7261	1.9216	1.6806	1.0292	3.093	3.5473	2.4282	5.8138	1.7375	0.9968	3.6851	3.2113	2.116	5.6623	4.2903	3.4168	5.9683	4.8966	3.3627	7.9464
216	1.3253	0.783	3.0151	0.9091	0.5408	2.0334	1.102	0.7581	2.0614	1.2388	0.896	1.9871	1.2144	0.8087	2.089	1.0582	0.7265	1.9268	1.6837	1.0303	3.1015	3.5515	2.4298	5.8251	1.7413	0.9978	3.6983	3.2167	2.1178	5.6777	4.294	3.4184	5.9773	4.9029	3.3652	7.9625
217	1.328	0.7836	3.0271	0.911	0.5413	2.0413	1.104	0.7587	2.0688	1.2404	0.8965	1.9914	1.2163	0.8094	2.0944	1.0597	0.7269	1.932	1.6867	1.0314	3.1101	3.5558	2.4314	5.8364	1.7451	0.9989	3.7116	3.222	2.1197	5.6931	4.2977	3.4199	5.9862	4.9091	3.3676	7.9785
218	1.3307	0.7842	3.039	0.9128	0.5417	2.0492	1.1059	0.7592	2.0762	1.2419	0.897	1.9957	1.2182	0.8101	2.0998	1.0611	0.7273	1.9372	1.6897	1.0325	3.1186	3.56	2.433	5.8476	1.7488	1	3.7248	3.2273	2.1215	5.7085	4.3013	3.4214	5.995	4.9154	3.37	7.9945
219	1.3334	0.7848	3.051	0.9146	0.5421	2.0571	1.1079	0.7597	2.0836	1.2434	0.8975	2	1.2202	0.8108	2.1051	1.0625	0.7277	1.9423	1.6927	1.0336	3.1271	3.5642	2.4346	5.8588	1.7526	1.001	3.738	3.2326	2.1233	5.7239	4.3049	3.4228	6.0038	4.9216	3.3725	8.0105
220	1.3361	0.7854	3.0629	0.9165	0.5425	2.065	1.1099	0.7602	2.0909	1.2449	0.8981	2.0043	1.2221	0.8115	2.1105	1.0639	0.7281	1.9474	1.6957	1.0346	3.1355	3.5684	2.4361	5.87	1.7563	1.0021	3.7512	3.2379	2.1252	5.7393	4.3085	3.4243	6.0126	4.9277	3.3749	8.0263
221	1.3388	0.786	3.0748	0.9183	0.543	2.0729	1.1118	0.7608	2.0983	1.2463	0.8986	2.0086	1.224	0.8122	2.1158	1.0653	0.7284	1.9525	1.6987	1.0357	3.144	3.5725	2.4377	5.8811	1.76	1.0031	3.7643	3.2432	2.127	5.7546	4.3121	3.4258	6.0214	4.9339	3.3773	8.0422
222	1.3415	0.7866	3.0867	0.9201	0.5434	2.0808	1.1137	0.7613	2.1056	1.2478	0.8991	2.0128	1.2259	0.8129	2.1212	1.0666	0.7288	1.9576	1.7017	1.0367	3.1524	3.5766	2.4392	5.8921	1.7637	1.0042	3.7775	3.2484	2.1288	5.7699	4.3156	3.4272	6.03	4.94	3.3796	8.058
223	1.3441	0.7872	3.0986	0.9219	0.5438	2.0887	1.1157	0.7618	2.1129	1.2493	0.8996	2.017	1.2278	0.8136	2.1265	1.068	0.7292	1.9627	1.7047	1.0378	3.1608	3.5808	2.4408	5.9032	1.7674	1.0052	3.7906	3.2537	2.1306	5.7851	4.3192	3.4286	6.0387	4.9461	3.382	8.0737
224	1.3468	0.7878	3.1105	0.9237	0.5442	2.0965	1.1176	0.7623	2.1201	1.2507	0.9001	2.0212	1.2297	0.8143	2.1318	1.0694	0.7296	1.9677	1.7077	1.0388	3.1692	3.5849	2.4423	5.9141	1.7711	1.0063	3.8038	3.2589	2.1323	5.8004	4.3227	3.4301	6.0473	4.9522	3.3843	8.0894
225	1.3495	0.7884	3.1224	0.9255	0.5446	2.1044	1.1195	0.7628	2.1274	1.2522	0.9006	2.0254	1.2316	0.8149	2.1371	1.0707	0.7299	1.9727	1.7106	1.0399	3.1776	3.5889	2.4438	5.9251	1.7748	1.0073	3.8169	3.2641	2.1341	5.8156	4.3261	3.4315	6.0559	4.9582	3.3867	8.105
226	1.3521	0.789	3.1343	0.9273	0.545	2.1123	1.1214	0.7633	2.1346	1.2536	0.9011	2.0296	1.2335	0.8156	2.1423	1.0721	0.7303	1.9777	1.7135	1.0409	3.186	3.593	2.4453	5.936	1.7785	1.0083	3.83	3.2693	2.1359	5.8307	4.3296	3.4329	6.0644	4.9643	3.389	8.1206
227	1.3547	0.7896	3.1461	0.9291	0.5454	2.1201	1.1233	0.7638	2.1418	1.255	0.9016	2.0337	1.2354	0.8163	2.1476	1.0734	0.7306	1.9827	1.7165	1.0419	3.1943	3.597	2.4468	5.9468	1.7821	1.0094	3.8431	3.2744	2.1377	5.8459	4.333	3.4343	6.0729	4.9703	3.3913	8.1362
228	1.3574	0.7902	3.158	0.9309	0.5459	2.1279	1.1251	0.7643	2.149	1.2564	0.9021	2.0378	1.2372	0.8169	2.1529	1.0747	0.731	1.9876	1.7194	1.043	3.2026	3.601	2.4483	5.9577	1.7858	1.0104	3.8561	3.2796	2.1394	5.861	4.3365	3.4357	6.0813	4.9762	3.3936	8.1517
229	1.36	0.7908	3.1698	0.9327	0.5463	2.1358	1.127	0.7647	2.1561	1.2578	0.9026	2.0419	1.2391	0.8176	2.1581	1.0761	0.7313	1.9925	1.7223	1.044	3.2109	3.605	2.4498	5.9684	1.7894	1.0114	3.8692	3.2847	2.1412	5.8761	4.3399	3.4371	6.0897	4.9822	3.3959	8.1671
230	1.3626	0.7914	3.1817	0.9344	0.5467	2.1436	1.1288	0.7652	2.1632	1.2592	0.903	2.046	1.241	0.8183	2.1633	1.0774	0.7317	1.9974	1.7252	1.045	3.2192	3.609	2.4512	5.9792	1.7931	1.0124	3.8822	3.2899	2.1429	5.8911	4.3432	3.4384	6.0981	4.9881	3.3982	8.1825
231	1.3652	0.7919	3.1935	0.9362	0.5471	2.1514	1.1307	0.7657	2.1704	1.2606	0.9035	2.05	1.2428	0.8189	2.1686	1.0787	0.732	2.0023	1.7281	1.046	3.2275	3.6129	2.4527	5.9899	1.7967	1.0134	3.8952	3.295	2.1447	5.9062	4.3466	3.4398	6.1064	4.994	3.4005	8.1979
232	1.3678	0.7925	3.2053	0.938	0.5475	2.1592	1.1325	0.7662	2.1775	1.262	0.904	2.0541	1.2447	0.8196	2.1738	1.08	0.7324	2.0072	1.731	1.047	3.2357	3.6169	2.4542	6.0005	1.8003	1.0144	3.9083	3.3001	2.1464	5.9212	4.35	3.4411	6.1147	4.9999	3.4027	8.2132
233	1.3704	0.7931	3.2171	0.9397	0.5479	2.167	1.1343	0.7666	2.1845	1.2634	0.9044	2.0581	1.2465	0.8202	2.179	1.0812	0.7327	2.012	1.7339	1.048	3.244	3.6208	2.4556	6.0112	1.8039	1.0154	3.9213	3.3051	2.1481	5.9362	4.3533	3.4425	6.123	5.0058	3.405	8.2285
234	1.373	0.7936	3.2289	0.9415	0.5482	2.1748	1.1361	0.7671	2.1916	1.2647	0.9049	2.0621	1.2484	0.8209	2.1842	1.0825	0.7331	2.0169	1.7367	1.049	3.2522	3.6247	2.457	6.0217	1.8075	1.0164	3.9343	3.3102	2.1498	5.9511	4.3566	3.4438	6.1312	5.0116	3.4072	8.2437
235	1.3756	0.7942	3.2407	0.9432	0.5486	2.1826	1.1379	0.7676	2.1986	1.2661	0.9054	2.0661	1.2502	0.8215	2.1894	1.0838	0.7334	2.0217	1.7396	1.05	3.2604	3.6286	2.4585	6.0323	1.8111	1.0174	3.9472	3.3153	2.1515	5.966	4.3599	3.4451	6.1394	5.0174	3.4095	8.2589
236	1.3782	0.7948	3.2525	0.945	0.549	2.1904	1.1397	0.768	2.2056	1.2674	0.9058	2.07	1.252	0.8222	2.1945	1.085	0.7337	2.0264	1.7424	1.051	3.2685	3.6324	2.4599	6.0428	1.8147	1.0184	3.9602	3.3203	2.1532	5.9809	4.3631	3.4464	6.1475	5.0232	3.4117	8.274
237	1.3808	0.7953	3.2643	0.9467	0.5494	2.1982	1.1415	0.7685	2.2126	1.2688	0.9063	2.074	1.2538	0.8228	2.1997	1.0863	0.7341	2.0312	1.7453	1.052	3.2767	3.6363	2.4613	6.0533	1.8182	1.0194	3.9731	3.3253	2.1549	5.9958	4.3664	3.4477	6.1556	5.029	3.4139	8.2891
238	1.3833	0.7959	3.276	0.9485	0.5498	2.206	1.1433	0.7689	2.2196	1.2701	0.9067	2.0779	1.2557	0.8235	2.2049	1.0875	0.7344	2.0359	1.7481	1.053	3.2848	3.6401	2.4627	6.0637	1.8218	1.0204	3.9861	3.3303	2.1566	6.0107	4.3696	3.449	6.1637	5.0348	3.4161	8.3042
239	1.3859	0.7964	3.2878	0.9502	0.5502	2.2137	1.145	0.7694	2.2265	1.2714	0.9072	2.0818	1.2575	0.8241	2.21	1.0888	0.7347	2.0407	1.7509	1.054	3.293	3.6439	2.4641	6.0741	1.8253	1.0213	3.999	3.3353	2.1583	6.0255	4.3728	3.4503	6.1717	5.0405	3.4183	8.3192
240	1.3884	0.797	3.2995	0.9519	0.5506	2.2215	1.1468	0.7698	2.2334	1.2727	0.9076	2.0857	1.2593	0.8247	2.2151	1.09	0.735	2.0454	1.7537	1.0549	3.3011	3.6477	2.4655	6.0845	1.8289	1.0223	4.0119	3.3403	2.16	6.0403	4.376	3.4516	6.1797	5.0462	3.4204	8.3342
241	1.391	0.7976	3.3113	0.9536	0.551	2.2292	1.1485	0.7703	2.2404	1.274	0.908	2.0896	1.2611	0.8254	2.2202	1.0912	0.7353	2.0501	1.7565	1.0559	3.3092	3.6515	2.4669	6.0948	1.8324	1.0233	4.0248	3.3452	2.1616	6.0551	4.3792	3.4528	6.1877	5.0519	3.4226	8.3491
242	1.3935	0.7981	3.323	0.9553	0.5513	2.237	1.1503	0.7707	2.2472	1.2753	0.9085	2.0934	1.2629	0.826	2.2254	1.0924	0.7357	2.0547	1.7593	1.0569	3.3172	3.6552	2.4682	6.1051	1.8359	1.0242	4.0377	3.3502	2.1633	6.0698	4.3823	3.4541	6.1956	5.0575	3.4248	8.364
243	1.396	0.7986	3.3347	0.957	0.5517	2.2447	1.152	0.7711	2.2541	1.2766	0.9089	2.0973	1.2647	0.8266	2.2305	1.0936	0.736	2.0594	1.7621	1.0578	3.3253	3.659	2.4696	6.1154	1.8395	1.0252	4.0505	3.3551	2.1649	6.0845	4.3855	3.4554	6.2035	5.0632	3.4269	8.3789
244	1.3986	0.7992	3.3464	0.9588	0.5521	2.2524	1.1537	0.7716	2.261	1.2779	0.9093	2.1011	1.2664	0.8273	2.2356	1.0948	0.7363	2.064	1.7649	1.0588	3.3333	3.6627	2.4709	6.1256	1.843	1.0262	4.0634	3.36	2.1666	6.0992	4.3886	3.4566	6.2113	5.0688	3.429	8.3937
245	1.4011	0.7997	3.3581	0.9605	0.5525	2.2602	1.1554	0.772	2.2678	1.2792	0.9098	2.1049	1.2682	0.8279	2.2406	1.096	0.7366	2.0686	1.7676	1.0597	3.3414	3.6664	2.4723	6.1358	1.8465	1.0271	4.0762	3.365	2.1682	6.1139	4.3917	3.4578	6.2191	5.0744	3.4312	8.4084
246	1.4036	0.8003	3.3698	0.9621	0.5528	2.2679	1.1571	0.7724	2.2746	1.2804	0.9102	2.1087	1.27	0.8285	2.2457	1.0972	0.7369	2.0732	1.7704	1.0607	3.3494	3.6701	2.4736	6.1459	1.85	1.0281	4.089	3.3699	2.1699	6.1285	4.3948	3.4591	6.2269	5.08	3.4333	8.4231
247	1.4061	0.8008	3.3815	0.9638	0.5532	2.2756	1.1588	0.7728	2.2814	1.2817	0.9106	2.1124	1.2718	0.8291	2.2508	1.0984	0.7372	2.0778	1.7732	1.0616	3.3574	3.6738	2.475	6.1561	1.8535	1.029	4.1019	3.3747	2.1715	6.1432	4.3979	3.4603	6.2347	5.0856	3.4354	8.4378
248	1.4086	0.8013	3.3932	0.9655	0.5536	2.2833	1.1605	0.7733	2.2882	1.2829	0.911	2.1162	1.2735	0.8297	2.2558	1.0995	0.7375	2.0823	1.7759	1.0626	3.3653	3.6774	2.4763	6.1661	1.8569	1.03	4.1147	3.3796	2.1731	6.1578	4.4009	3.4615	6.2424	5.0911	3.4375	8.4525
249	1.4111	0.8019	3.4049	0.9672	0.5539	2.291	1.1622	0.7737	2.2949	1.2842	0.9114	2.1199	1.2753	0.8303	2.2609	1.1007	0.7378	2.0869	1.7786	1.0635	3.3733	3.681	2.4776	6.1762	1.8604	1.0309	4.1274	3.3845	2.1747	6.1723	4.404	3.4627	6.2501	5.0966	3.4396	8.4671
250	1.4136	0.8024	3.4166	0.9689	0.5543	2.2987	1.1639	0.7741	2.3017	1.2854	0.9118	2.1237	1.277	0.831	2.2659	1.1019	0.7381	2.0914	1.7813	1.0644	3.3813	3.6847	2.4789	6.1862	1.8639	1.0318	4.1402	3.3893	2.1764	6.1869	4.407	3.4639	6.2578	5.1021	3.4416	8.4816
251	1.416	0.8029	3.4282	0.9706	0.5547	2.3064	1.1655	0.7745	2.3084	1.2866	0.9123	2.1274	1.2788	0.8316	2.2709	1.103	0.7384	2.0959	1.7841	1.0654	3.3892	3.6883	2.4802	6.1962	1.8673	1.0328	4.153	3.3941	2.178	6.2014	4.41	3.4651	6.2654	5.1076	3.4437	8.4962
252	1.4185	0.8034	3.4399	0.9722	0.555	2.314	1.1672	0.7749	2.3151	1.2879	0.9127	2.1311	1.2805	0.8322	2.2759	1.1042	0.7387	2.1004	1.7868	1.0663	3.3971	3.6919	2.4815	6.2061	1.8707	1.0337	4.1657	3.3989	2.1796	6.2159	4.413	3.4662	6.273	5.1131	3.4458	8.5107
253	1.421	0.804	3.4515	0.9739	0.5554	2.3217	1.1688	0.7753	2.3218	1.2891	0.9131	2.1347	1.2823	0.8328	2.2809	1.1053	0.739	2.1048	1.7895	1.0672	3.405	3.6954	2.4828	6.2161	1.8742	1.0346	4.1785	3.4037	2.1811	6.2304	4.416	3.4674	6.2805	5.1185	3.4478	8.5251
254	1.4234	0.8045	3.4631	0.9755	0.5558	2.3294	1.1705	0.7757	2.3284	1.2903	0.9135	2.1384	1.284	0.8334	2.2859	1.1064	0.7392	2.1093	1.7922	1.0681	3.4129	3.699	2.4841	6.2259	1.8776	1.0355	4.1912	3.4085	2.1827	6.2448	4.4189	3.4686	6.2881	5.1239	3.4499	8.5395
255	1.4259	0.805	3.4748	0.9772	0.5561	2.337	1.1721	0.7761	2.3351	1.2915	0.9138	2.142	1.2857	0.834	2.2909	1.1075	0.7395	2.1137	1.7948	1.0691	3.4207	3.7026	2.4854	6.2358	1.881	1.0365	4.2039	3.4133	2.1843	6.2593	4.4219	3.4697	6.2955	5.1293	3.4519	8.5539
256	1.4283	0.8055	3.4864	0.9788	0.5565	2.3447	1.1737	0.7765	2.3417	1.2927	0.9142	2.1457	1.2874	0.8346	2.2959	1.1086	0.7398	2.1182	1.7975	1.07	3.4286	3.7061	2.4866	6.2456	1.8844	1.0374	4.2166	3.4181	2.1859	6.2737	4.4248	3.4709	6.303	5.1347	3.4539	8.5682
257	1.4308	0.806	3.498	0.9805	0.5568	2.3523	1.1753	0.7769	2.3483	1.2938	0.9146	2.1493	1.2892	0.8352	2.3009	1.1098	0.7401	2.1226	1.8002	1.0709	3.4364	3.7096	2.4879	6.2554	1.8878	1.0383	4.2293	3.4228	2.1875	6.2881	4.4277	3.472	6.3104	5.1401	3.4559	8.5825
258	1.4332	0.8065	3.5096	0.9821	0.5572	2.36	1.1769	0.7773	2.3549	1.295	0.915	2.1529	1.2909	0.8357	2.3058	1.1109	0.7404	2.1269	1.8028	1.0718	3.4442	3.7131	2.4892	6.2652	1.8912	1.0392	4.242	3.4275	2.189	6.3024	4.4306	3.4732	6.3178	5.1454	3.4579	8.5968
259	1.4356	0.8071	3.5212	0.9838	0.5575	2.3676	1.1785	0.7777	2.3615	1.2962	0.9154	2.1564	1.2926	0.8363	2.3108	1.112	0.7406	2.1313	1.8055	1.0727	3.452	3.7166	2.4904	6.2749	1.8946	1.0401	4.2547	3.4323	2.1906	6.3167	4.4335	3.4743	6.3252	5.1507	3.4599	8.611
260	1.4381	0.8076	3.5328	0.9854	0.5579	2.3752	1.1801	0.7781	2.3681	1.2974	0.9158	2.16	1.2943	0.8369	2.3157	1.113	0.7409	2.1357	1.8081	1.0736	3.4598	3.7201	2.4916	6.2846	1.898	1.041	4.2673	3.437	2.1921	6.3311	4.4364	3.4754	6.3326	5.156	3.4619	8.6252
261	1.4405	0.8081	3.5444	0.987	0.5582	2.3829	1.1817	0.7784	2.3746	1.2985	0.9162	2.1636	1.296	0.8375	2.3207	1.1141	0.7412	2.14	1.8108	1.0745	3.4676	3.7235	2.4929	6.2943	1.9014	1.0419	4.2799	3.4417	2.1937	6.3453	4.4392	3.4765	6.3399	5.1613	3.4639	8.6393
262	1.4429	0.8086	3.5559	0.9887	0.5586	2.3905	1.1833	0.7788	2.3811	1.2997	0.9165	2.1671	1.2977	0.8381	2.3256	1.1152	0.7414	2.1443	1.8134	1.0754	3.4754	3.7269	2.4941	6.3039	1.9047	1.0428	4.2926	3.4464	2.1952	6.3596	4.4421	3.4776	6.3471	5.1666	3.4659	8.6534
263	1.4453	0.8091	3.5675	0.9903	0.5589	2.3981	1.1848	0.7792	2.3876	1.3008	0.9169	2.1706	1.2994	0.8387	2.3305	1.1163	0.7417	2.1486	1.816	1.0762	3.4831	3.7304	2.4953	6.3135	1.9081	1.0437	4.3052	3.4511	2.1968	6.3739	4.4449	3.4787	6.3544	5.1719	3.4678	8.6675
264	1.4477	0.8096	3.5791	0.9919	0.5593	2.4057	1.1864	0.7796	2.3941	1.302	0.9173	2.1741	1.301	0.8392	2.3354	1.1173	0.742	2.1529	1.8186	1.0771	3.4908	3.7338	2.4965	6.3231	1.9115	1.0446	4.3178	3.4557	2.1983	6.3881	4.4477	3.4798	6.3616	5.1771	3.4698	8.6815
265	1.4501	0.8101	3.5906	0.9935	0.5596	2.4133	1.1879	0.7799	2.4006	1.3031	0.9176	2.1776	1.3027	0.8398	2.3403	1.1184	0.7422	2.1572	1.8212	1.078	3.4986	3.7372	2.4978	6.3326	1.9148	1.0455	4.3304	3.4604	2.1998	6.4023	4.4505	3.4809	6.3688	5.1823	3.4717	8.6955
266	1.4525	0.8105	3.6022	0.9951	0.5599	2.4209	1.1895	0.7803	2.4071	1.3042	0.918	2.1811	1.3044	0.8404	2.3452	1.1194	0.7425	2.1614	1.8238	1.0789	3.5063	3.7406	2.499	6.3421	1.9181	1.0464	4.343	3.465	2.2013	6.4165	4.4533	3.482	6.376	5.1875	3.4736	8.7095
267	1.4548	0.811	3.6137	0.9967	0.5603	2.4285	1.191	0.7807	2.4135	1.3053	0.9184	2.1845	1.3061	0.841	2.3501	1.1205	0.7428	2.1657	1.8264	1.0798	3.5139	3.7439	2.5002	6.3516	1.9215	1.0472	4.3555	3.4696	2.2028	6.4306	4.456	3.4831	6.3831	5.1927	3.4756	8.7234
268	1.4572	0.8115	3.6252	0.9983	0.5606	2.4361	1.1925	0.781	2.4199	1.3064	0.9187	2.188	1.3077	0.8415	2.3549	1.1215	0.743	2.1699	1.829	1.0806	3.5216	3.7473	2.5013	6.3611	1.9248	1.0481	4.3681	3.4742	2.2043	6.4447	4.4588	3.4841	6.3902	5.1978	3.4775	8.7373
269	1.4596	0.812	3.6367	0.9999	0.5609	2.4436	1.1941	0.7814	2.4263	1.3076	0.9191	2.1914	1.3094	0.8421	2.3598	1.1226	0.7433	2.1741	1.8316	1.0815	3.5293	3.7506	2.5025	6.3705	1.9281	1.049	4.3807	3.4789	2.2058	6.4589	4.4615	3.4852	6.3973	5.203	3.4794	8.7512
270	1.4619	0.8125	3.6483	1.0015	0.5613	2.4512	1.1956	0.7818	2.4327	1.3087	0.9194	2.1949	1.3111	0.8427	2.3647	1.1236	0.7435	2.1783	1.8341	1.0823	3.5369	3.754	2.5037	6.3799	1.9314	1.0499	4.3932	3.4834	2.2073	6.4729	4.4642	3.4862	6.4044	5.2081	3.4813	8.765
271	1.4643	0.813	3.6598	1.0031	0.5616	2.4588	1.1971	0.7821	2.4391	1.3097	0.9198	2.1983	1.3127	0.8432	2.3695	1.1246	0.7438	2.1825	1.8367	1.0832	3.5445	3.7573	2.5049	6.3892	1.9347	1.0507	4.4057	3.488	2.2088	6.487	4.467	3.4873	6.4114	5.2132	3.4832	8.7788
272	1.4667	0.8135	3.6713	1.0047	0.5619	2.4663	1.1986	0.7825	2.4455	1.3108	0.9201	2.2017	1.3144	0.8438	2.3743	1.1256	0.744	2.1866	1.8392	1.0841	3.5522	3.7606	2.5061	6.3986	1.938	1.0516	4.4182	3.4926	2.2103	6.5011	4.4697	3.4883	6.4184	5.2183	3.4851	8.7926
273	1.469	0.8139	3.6827	1.0062	0.5623	2.4739	1.2001	0.7828	2.4518	1.3119	0.9205	2.205	1.316	0.8444	2.3792	1.1267	0.7443	2.1908	1.8418	1.0849	3.5598	3.7639	2.5072	6.4079	1.9413	1.0525	4.4307	3.4972	2.2118	6.5151	4.4723	3.4894	6.4253	5.2234	3.487	8.8063
274	1.4713	0.8144	3.6942	1.0078	0.5626	2.4814	1.2016	0.7832	2.4581	1.313	0.9208	2.2084	1.3176	0.8449	2.384	1.1277	0.7445	2.1949	1.8443	1.0858	3.5673	3.7671	2.5084	6.4172	1.9446	1.0533	4.4432	3.5017	2.2133	6.5291	4.475	3.4904	6.4323	5.2285	3.4888	8.82
275	1.4737	0.8149	3.7057	1.0094	0.5629	2.489	1.2031	0.7835	2.4644	1.3141	0.9212	2.2118	1.3193	0.8455	2.3888	1.1287	0.7448	2.199	1.8469	1.0866	3.5749	3.7704	2.5095	6.4264	1.9478	1.0542	4.4557	3.5062	2.2148	6.5431	4.4777	3.4914	6.4392	5.2335	3.4907	8.8336
276	1.476	0.8154	3.7172	1.011	0.5633	2.4965	1.2045	0.7839	2.4707	1.3151	0.9215	2.2151	1.3209	0.846	2.3936	1.1297	0.745	2.2031	1.8494	1.0875	3.5825	3.7736	2.5107	6.4356	1.9511	1.055	4.4682	3.5108	2.2162	6.557	4.4803	3.4924	6.4461	5.2385	3.4926	8.8473
277	1.4783	0.8158	3.7286	1.0125	0.5636	2.504	1.206	0.7842	2.477	1.3162	0.9219	2.2184	1.3225	0.8466	2.3984	1.1307	0.7452	2.2072	1.8519	1.0883	3.59	3.7769	2.5118	6.4448	1.9544	1.0559	4.4806	3.5153	2.2177	6.571	4.483	3.4934	6.4529	5.2435	3.4944	8.8608
278	1.4807	0.8163	3.7401	1.0141	0.5639	2.5116	1.2075	0.7846	2.4833	1.3173	0.9222	2.2217	1.3241	0.8471	2.4032	1.1316	0.7455	2.2113	1.8544	1.0891	3.5975	3.7801	2.5129	6.454	1.9576	1.0567	4.4931	3.5198	2.2191	6.5849	4.4856	3.4944	6.4598	5.2485	3.4962	8.8744
279	1.483	0.8168	3.7515	1.0156	0.5642	2.5191	1.2089	0.7849	2.4895	1.3183	0.9225	2.225	1.3258	0.8477	2.408	1.1326	0.7457	2.2154	1.8569	1.09	3.6051	3.7833	2.5141	6.4632	1.9608	1.0576	4.5055	3.5243	2.2206	6.5988	4.4882	3.4954	6.4666	5.2535	3.4981	8.8879
280	1.4853	0.8172	3.763	1.0172	0.5646	2.5266	1.2104	0.7852	2.4958	1.3193	0.9229	2.2283	1.3274	0.8482	2.4128	1.1336	0.746	2.2194	1.8594	1.0908	3.6126	3.7865	2.5152	6.4723	1.9641	1.0584	4.5179	3.5287	2.222	6.6127	4.4908	3.4964	6.4734	5.2585	3.4999	8.9014
281	1.4876	0.8177	3.7744	1.0187	0.5649	2.5341	1.2118	0.7856	2.502	1.3204	0.9232	2.2316	1.329	0.8488	2.4175	1.1346	0.7462	2.2234	1.8619	1.0916	3.6201	3.7897	2.5163	6.4814	1.9673	1.0593	4.5303	3.5332	2.2235	6.6265	4.4934	3.4974	6.4801	5.2634	3.5017	8.9149
282	1.4899	0.8182	3.7858	1.0203	0.5652	2.5416	1.2132	0.7859	2.5082	1.3214	0.9235	2.2349	1.3306	0.8493	2.4223	1.1355	0.7464	2.2275	1.8644	1.0924	3.6275	3.7929	2.5174	6.4904	1.9705	1.0601	4.5427	3.5377	2.2249	6.6404	4.4959	3.4984	6.4869	5.2684	3.5035	8.9283
283	1.4922	0.8186	3.7973	1.0218	0.5655	2.5491	1.2147	0.7862	2.5144	1.3224	0.9238	2.2381	1.3322	0.8498	2.427	1.1365	0.7466	2.2315	1.8669	1.0933	3.635	3.796	2.5185	6.4994	1.9737	1.0609	4.5551	3.5421	2.2263	6.6542	4.4985	3.4994	6.4936	5.2733	3.5053	8.9417
284	1.4945	0.8191	3.8087	1.0234	0.5658	2.5566	1.2161	0.7866	2.5205	1.3235	0.9242	2.2413	1.3338	0.8504	2.4318	1.1374	0.7469	2.2355	1.8693	1.0941	3.6425	3.7992	2.5196	6.5085	1.977	1.0618	4.5675	3.5466	2.2278	6.668	4.501	3.5004	6.5003	5.2782	3.5071	8.955
285	1.4968	0.8196	3.8201	1.0249	0.5661	2.5641	1.2175	0.7869	2.5267	1.3245	0.9245	2.2446	1.3354	0.8509	2.4365	1.1384	0.7471	2.2394	1.8718	1.0949	3.6499	3.8023	2.5207	6.5174	1.9802	1.0626	4.5799	3.551	2.2292	6.6817	4.5036	3.5013	6.5069	5.2831	3.5089	8.9684
286	1.499	0.82	3.8315	1.0264	0.5665	2.5716	1.2189	0.7872	2.5328	1.3255	0.9248	2.2478	1.337	0.8514	2.4412	1.1393	0.7473	2.2434	1.8742	1.0957	3.6573	3.8054	2.5218	6.5264	1.9834	1.0634	4.5922	3.5554	2.2306	6.6955	4.5061	3.5023	6.5135	5.2879	3.5107	8.9817
287	1.5013	0.8205	3.8429	1.028	0.5668	2.579	1.2203	0.7875	2.539	1.3265	0.9251	2.251	1.3386	0.852	2.4459	1.1403	0.7475	2.2473	1.8767	1.0965	3.6647	3.8085	2.5229	6.5353	1.9865	1.0643	4.6046	3.5598	2.232	6.7092	4.5086	3.5032	6.5201	5.2928	3.5125	8.9949
288	1.5036	0.8209	3.8543	1.0295	0.5671	2.5865	1.2217	0.7879	2.5451	1.3275	0.9254	2.2542	1.3401	0.8525	2.4506	1.1412	0.7478	2.2513	1.8791	1.0973	3.6721	3.8116	2.524	6.5442	1.9897	1.0651	4.6169	3.5642	2.2334	6.723	4.5111	3.5042	6.5267	5.2976	3.5142	9.0082
289	1.5058	0.8214	3.8656	1.031	0.5674	2.594	1.2231	0.7882	2.5512	1.3285	0.9257	2.2574	1.3417	0.853	2.4553	1.1421	0.748	2.2552	1.8816	1.0981	3.6795	3.8147	2.525	6.5531	1.9929	1.0659	4.6293	3.5686	2.2348	6.7366	4.5136	3.5051	6.5333	5.3024	3.516	9.0214
290	1.5081	0.8218	3.877	1.0325	0.5677	2.6014	1.2245	0.7885	2.5573	1.3295	0.926	2.2605	1.3433	0.8536	2.46	1.1431	0.7482	2.2591	1.884	1.0989	3.6869	3.8178	2.5261	6.5619	1.9961	1.0667	4.6416	3.573	2.2362	6.7503	4.5161	3.5061	6.5398	5.3072	3.5178	9.0345
291	1.5103	0.8223	3.8884	1.034	0.568	2.6089	1.2259	0.7888	2.5634	1.3305	0.9264	2.2637	1.3449	0.8541	2.4647	1.144	0.7484	2.263	1.8864	1.0997	3.6942	3.8209	2.5272	6.5708	1.9992	1.0675	4.6539	3.5773	2.2376	6.764	4.5185	3.507	6.5463	5.312	3.5195	9.0477
292	1.5126	0.8227	3.8997	1.0355	0.5683	2.6163	1.2273	0.7891	2.5694	1.3315	0.9267	2.2668	1.3464	0.8546	2.4694	1.1449	0.7486	2.2669	1.8888	1.1005	3.7016	3.8239	2.5282	6.5796	2.0024	1.0683	4.6662	3.5817	2.239	6.7776	4.521	3.5079	6.5528	5.3168	3.5213	9.0608
293	1.5148	0.8231	3.9111	1.0371	0.5686	2.6238	1.2286	0.7894	2.5755	1.3324	0.927	2.2699	1.348	0.8551	2.4741	1.1458	0.7489	2.2708	1.8913	1.1013	3.7089	3.827	2.5293	6.5883	2.0056	1.0691	4.6785	3.586	2.2404	6.7912	4.5234	3.5088	6.5593	5.3216	3.523	9.0739
294	1.5171	0.8236	3.9224	1.0386	0.5689	2.6312	1.23	0.7897	2.5815	1.3334	0.9273	2.2731	1.3495	0.8557	2.4787	1.1467	0.7491	2.2746	1.8937	1.1021	3.7163	3.83	2.5303	6.5971	2.0087	1.0699	4.6907	3.5904	2.2418	6.8048	4.5259	3.5098	6.5657	5.3263	3.5247	9.0869
295	1.5193	0.824	3.9338	1.0401	0.5692	2.6386	1.2314	0.79	2.5875	1.3344	0.9276	2.2762	1.3511	0.8562	2.4834	1.1476	0.7493	2.2785	1.8961	1.1029	3.7236	3.833	2.5314	6.6058	2.0118	1.0708	4.703	3.5947	2.2432	6.8184	4.5283	3.5107	6.5721	5.3311	3.5264	9.1
296	1.5215	0.8245	3.9451	1.0416	0.5695	2.6461	1.2327	0.7903	2.5935	1.3353	0.9279	2.2793	1.3526	0.8567	2.488	1.1485	0.7495	2.2823	1.8984	1.1037	3.7309	3.836	2.5324	6.6145	2.015	1.0716	4.7153	3.599	2.2445	6.832	4.5307	3.5116	6.5785	5.3358	3.5281	9.1129
297	1.5238	0.8249	3.9564	1.043	0.5698	2.6535	1.2341	0.7906	2.5995	1.3363	0.9282	2.2823	1.3542	0.8572	2.4927	1.1494	0.7497	2.2861	1.9008	1.1045	3.7381	3.839	2.5334	6.6232	2.0181	1.0723	4.7275	3.6033	2.2459	6.8455	4.5331	3.5125	6.5849	5.3405	3.5299	9.1259
298	1.526	0.8253	3.9677	1.0445	0.5701	2.6609	1.2354	0.7909	2.6055	1.3372	0.9285	2.2854	1.3557	0.8577	2.4973	1.1503	0.7499	2.2899	1.9032	1.1052	3.7454	3.842	2.5345	6.6319	2.0212	1.0731	4.7397	3.6076	2.2473	6.859	4.5355	3.5134	6.5912	5.3452	3.5316	9.1388
299	1.5282	0.8258	3.9791	1.046	0.5704	2.6683	1.2367	0.7912	2.6114	1.3382	0.9288	2.2885	1.3573	0.8582	2.5019	1.1512	0.7501	2.2937	1.9056	1.106	3.7527	3.845	2.5355	6.6405	2.0243	1.0739	4.752	3.6119	2.2486	6.8725	4.5379	3.5143	6.5976	5.3498	3.5332	9.1517
300	1.5304	0.8262	3.9904	1.0475	0.5707	2.6757	1.2381	0.7915	2.6174	1.3391	0.929	2.2915	1.3588	0.8587	2.5066	1.1521	0.7503	2.2975	1.908	1.1068	3.7599	3.8479	2.5365	6.6491	2.0274	1.0747	4.7642	3.6161	2.25	6.886	4.5402	3.5152	6.6039	5.3545	3.5349	9.1646
301	1.5326	0.8266	4.0017	1.049	0.571	2.6831	1.2394	0.7918	2.6233	1.3401	0.9293	2.2946	1.3603	0.8593	2.5112	1.1529	0.7505	2.3013	1.9103	1.1076	3.7672	3.8509	2.5375	6.6577	2.0305	1.0755	4.7764	3.6204	2.2513	6.8995	4.5426	3.516	6.6101	5.3592	3.5366	9.1775
302	1.5348	0.8271	4.013	1.0505	0.5713	2.6905	1.2407	0.7921	2.6292	1.341	0.9296	2.2976	1.3619	0.8598	2.5158	1.1538	0.7507	2.305	1.9127	1.1083	3.7744	3.8538	2.5385	6.6662	2.0336	1.0763	4.7886	3.6247	2.2527	6.9129	4.5449	3.5169	6.6164	5.3638	3.5383	9.1903
303	1.537	0.8275	4.0242	1.0519	0.5716	2.6979	1.242	0.7924	2.6351	1.3419	0.9299	2.3006	1.3634	0.8603	2.5204	1.1547	0.7509	2.3088	1.915	1.1091	3.7816	3.8568	2.5395	6.6748	2.0367	1.0771	4.8008	3.6289	2.254	6.9264	4.5473	3.5178	6.6226	5.3684	3.54	9.2031
304	1.5392	0.8279	4.0355	1.0534	0.5719	2.7053	1.2433	0.7927	2.641	1.3429	0.9302	2.3036	1.3649	0.8608	2.525	1.1555	0.7511	2.3125	1.9174	1.1099	3.7888	3.8597	2.5405	6.6833	2.0398	1.0779	4.8129	3.6331	2.2554	6.9398	4.5496	3.5187	6.6288	5.373	3.5416	9.2158
305	1.5414	0.8283	4.0468	1.0549	0.5722	2.7127	1.2446	0.793	2.6469	1.3438	0.9305	2.3066	1.3664	0.8613	2.5296	1.1564	0.7513	2.3163	1.9197	1.1106	3.796	3.8626	2.5415	6.6918	2.0429	1.0786	4.8251	3.6374	2.2567	6.9532	4.5519	3.5195	6.635	5.3776	3.5433	9.2286
306	1.5436	0.8288	4.0581	1.0563	0.5725	2.72	1.2459	0.7933	2.6528	1.3447	0.9308	2.3096	1.3679	0.8618	2.5341	1.1572	0.7515	2.32	1.922	1.1114	3.8032	3.8655	2.5425	6.7002	2.046	1.0794	4.8373	3.6416	2.258	6.9665	4.5542	3.5204	6.6412	5.3822	3.5449	9.2413
307	1.5457	0.8292	4.0693	1.0578	0.5728	2.7274	1.2472	0.7936	2.6586	1.3456	0.931	2.3126	1.3694	0.8623	2.5387	1.1581	0.7517	2.3237	1.9244	1.1121	3.8103	3.8684	2.5435	6.7087	2.049	1.0802	4.8494	3.6458	2.2593	6.9799	4.5565	3.5213	6.6474	5.3868	3.5466	9.2539
308	1.5479	0.8296	4.0806	1.0592	0.573	2.7348	1.2485	0.7939	2.6645	1.3465	0.9313	2.3155	1.371	0.8628	2.5433	1.1589	0.7519	2.3273	1.9267	1.1129	3.8175	3.8712	2.5445	6.7171	2.0521	1.081	4.8615	3.65	2.2607	6.9932	4.5588	3.5221	6.6535	5.3913	3.5482	9.2666
309	1.5501	0.83	4.0918	1.0607	0.5733	2.7421	1.2498	0.7941	2.6703	1.3474	0.9316	2.3185	1.3725	0.8633	2.5478	1.1598	0.7521	2.331	1.929	1.1136	3.8246	3.8741	2.5455	6.7255	2.0551	1.0817	4.8737	3.6542	2.262	7.0065	4.561	3.5229	6.6596	5.3958	3.5498	9.2792
310	1.5522	0.8304	4.1031	1.0621	0.5736	2.7495	1.2511	0.7944	2.6761	1.3483	0.9319	2.3214	1.374	0.8638	2.5524	1.1606	0.7523	2.3347	1.9313	1.1144	3.8318	3.877	2.5465	6.7338	2.0582	1.0825	4.8858	3.6584	2.2633	7.0199	4.5633	3.5238	6.6657	5.4004	3.5515	9.2918
311	1.5544	0.8308	4.1143	1.0636	0.5739	2.7568	1.2523	0.7947	2.6819	1.3492	0.9321	2.3244	1.3754	0.8642	2.5569	1.1615	0.7525	2.3383	1.9336	1.1151	3.8389	3.8798	2.5474	6.7422	2.0612	1.0833	4.8979	3.6625	2.2646	7.0331	4.5656	3.5246	6.6717	5.4049	3.5531	9.3044
312	1.5566	0.8313	4.1255	1.065	0.5742	2.7642	1.2536	0.795	2.6877	1.3501	0.9324	2.3273	1.3769	0.8647	2.5614	1.1623	0.7527	2.342	1.9359	1.1159	3.846	3.8826	2.5484	6.7505	2.0643	1.084	4.91	3.6667	2.2659	7.0464	4.5678	3.5255	6.6778	5.4094	3.5547	9.3169
313	1.5587	0.8317	4.1368	1.0665	0.5745	2.7715	1.2549	0.7953	2.6935	1.351	0.9327	2.3302	1.3784	0.8652	2.566	1.1631	0.7529	2.3456	1.9382	1.1166	3.8531	3.8855	2.5494	6.7588	2.0673	1.0848	4.9221	3.6708	2.2672	7.0596	4.57	3.5263	6.6838	5.4139	3.5563	9.3294
314	1.5609	0.8321	4.148	1.0679	0.5747	2.7789	1.2561	0.7955	2.6992	1.3519	0.9329	2.3331	1.3799	0.8657	2.5705	1.1639	0.753	2.3492	1.9405	1.1173	3.8602	3.8883	2.5503	6.7671	2.0703	1.0856	4.9341	3.675	2.2685	7.0729	4.5723	3.5271	6.6898	5.4183	3.5579	9.3419
315	1.563	0.8325	4.1592	1.0693	0.575	2.7862	1.2574	0.7958	2.705	1.3527	0.9332	2.336	1.3814	0.8662	2.575	1.1647	0.7532	2.3528	1.9428	1.1181	3.8672	3.8911	2.5513	6.7754	2.0733	1.0863	4.9462	3.6791	2.2698	7.0861	4.5745	3.5279	6.6958	5.4228	3.5595	9.3543
316	1.5651	0.8329	4.1704	1.0708	0.5753	2.7935	1.2586	0.7961	2.7107	1.3536	0.9335	2.3389	1.3829	0.8667	2.5795	1.1656	0.7534	2.3564	1.945	1.1188	3.8743	3.8939	2.5522	6.7836	2.0764	1.0871	4.9583	3.6832	2.2711	7.0993	4.5767	3.5288	6.7018	5.4272	3.5611	9.3668
317	1.5673	0.8333	4.1816	1.0722	0.5756	2.8008	1.2599	0.7963	2.7164	1.3545	0.9337	2.3417	1.3843	0.8672	2.584	1.1664	0.7536	2.36	1.9473	1.1195	3.8813	3.8967	2.5532	6.7918	2.0794	1.0878	4.9703	3.6874	2.2724	7.1125	4.5789	3.5296	6.7077	5.4317	3.5627	9.3792
318	1.5694	0.8337	4.1928	1.0736	0.5759	2.8082	1.2611	0.7966	2.7221	1.3553	0.934	2.3446	1.3858	0.8676	2.5885	1.1672	0.7538	2.3636	1.9496	1.1203	3.8884	3.8995	2.5541	6.8	2.0824	1.0886	4.9824	3.6915	2.2737	7.1256	4.5811	3.5304	6.7136	5.4361	3.5643	9.3916
319	1.5715	0.8341	4.204	1.075	0.5761	2.8155	1.2623	0.7969	2.7279	1.3562	0.9343	2.3475	1.3873	0.8681	2.593	1.168	0.754	2.3672	1.9518	1.121	3.8954	3.9022	2.555	6.8082	2.0854	1.0893	4.9944	3.6956	2.2749	7.1388	4.5833	3.5312	6.7195	5.4405	3.5658	9.4039
320	1.5736	0.8345	4.2152	1.0765	0.5764	2.8228	1.2636	0.7971	2.7335	1.3571	0.9345	2.3503	1.3887	0.8686	2.5975	1.1688	0.7541	2.3707	1.9541	1.1217	3.9024	3.905	2.556	6.8163	2.0884	1.0901	5.0064	3.6997	2.2762	7.1519	4.5854	3.532	6.7254	5.4449	3.5674	9.4162
321	1.5757	0.8349	4.2263	1.0779	0.5767	2.8301	1.2648	0.7974	2.7392	1.3579	0.9348	2.3531	1.3902	0.8691	2.602	1.1696	0.7543	2.3743	1.9563	1.1224	3.9094	3.9077	2.5569	6.8245	2.0913	1.0908	5.0184	3.7037	2.2775	7.165	4.5876	3.5328	6.7313	5.4493	3.569	9.4285
322	1.5779	0.8353	4.2375	1.0793	0.577	2.8374	1.266	0.7977	2.7449	1.3588	0.935	2.3559	1.3917	0.8696	2.6064	1.1704	0.7545	2.3778	1.9586	1.1232	3.9164	3.9105	2.5578	6.8326	2.0943	1.0915	5.0304	3.7078	2.2787	7.1781	4.5897	3.5336	6.7371	5.4537	3.5705	9.4408
323	1.58	0.8357	4.2487	1.0807	0.5772	2.8447	1.2672	0.7979	2.7505	1.3596	0.9353	2.3588	1.3931	0.87	2.6109	1.1711	0.7547	2.3813	1.9608	1.1239	3.9234	3.9132	2.5588	6.8407	2.0973	1.0923	5.0424	3.7119	2.28	7.1912	4.5919	3.5344	6.7429	5.458	3.5721	9.453
324	1.5821	0.8361	4.2598	1.0821	0.5775	2.852	1.2684	0.7982	2.7562	1.3604	0.9355	2.3616	1.3946	0.8705	2.6153	1.1719	0.7548	2.3848	1.963	1.1246	3.9304	3.9159	2.5597	6.8487	2.1003	1.093	5.0544	3.7159	2.2813	7.2042	4.594	3.5351	6.7487	5.4624	3.5736	9.4653
325	1.5842	0.8365	4.271	1.0835	0.5778	2.8593	1.2696	0.7984	2.7618	1.3613	0.9358	2.3644	1.396	0.871	2.6198	1.1727	0.755	2.3883	1.9653	1.1253	3.9374	3.9186	2.5606	6.8568	2.1032	1.0937	5.0664	3.72	2.2825	7.2173	4.5961	3.5359	6.7545	5.4667	3.5752	9.4775
326	1.5863	0.8369	4.2821	1.0849	0.578	2.8665	1.2708	0.7987	2.7674	1.3621	0.936	2.3671	1.3975	0.8714	2.6242	1.1735	0.7552	2.3918	1.9675	1.126	3.9443	3.9213	2.5615	6.8648	2.1062	1.0945	5.0783	3.724	2.2838	7.2303	4.5983	3.5367	6.7603	5.471	3.5767	9.4896
327	1.5884	0.8373	4.2933	1.0863	0.5783	2.8738	1.272	0.799	2.773	1.3629	0.9363	2.3699	1.3989	0.8719	2.6287	1.1743	0.7554	2.3953	1.9697	1.1267	3.9513	3.924	2.5624	6.8728	2.1092	1.0952	5.0903	3.728	2.285	7.2433	4.6004	3.5375	6.766	5.4753	3.5782	9.5018
328	1.5904	0.8377	4.3044	1.0877	0.5786	2.8811	1.2732	0.7992	2.7786	1.3638	0.9365	2.3727	1.4003	0.8724	2.6331	1.175	0.7555	2.3987	1.9719	1.1274	3.9582	3.9267	2.5633	6.8808	2.1121	1.0959	5.1023	3.7321	2.2863	7.2563	4.6025	3.5382	6.7718	5.4796	3.5798	9.5139
329	1.5925	0.8381	4.3155	1.0891	0.5789	2.8883	1.2744	0.7995	2.7842	1.3646	0.9368	2.3754	1.4018	0.8728	2.6375	1.1758	0.7557	2.4022	1.9741	1.1281	3.9651	3.9294	2.5642	6.8888	2.115	1.0967	5.1142	3.7361	2.2875	7.2693	4.6045	3.539	6.7775	5.4839	3.5813	9.526
330	1.5946	0.8385	4.3266	1.0905	0.5791	2.8956	1.2756	0.7997	2.7898	1.3654	0.937	2.3782	1.4032	0.8733	2.6419	1.1766	0.7559	2.4057	1.9763	1.1288	3.972	3.9321	2.5651	6.8967	2.118	1.0974	5.1261	3.7401	2.2887	7.2822	4.6066	3.5398	6.7832	5.4882	3.5828	9.5381
331	1.5967	0.8388	4.3378	1.0919	0.5794	2.9029	1.2768	0.8	2.7953	1.3662	0.9373	2.3809	1.4046	0.8738	2.6463	1.1773	0.756	2.4091	1.9785	1.1295	3.9789	3.9347	2.566	6.9047	2.1209	1.0981	5.138	3.7441	2.29	7.2952	4.6087	3.5405	6.7888	5.4925	3.5843	9.5501
332	1.5987	0.8392	4.3489	1.0933	0.5796	2.9101	1.2779	0.8002	2.8009	1.367	0.9375	2.3837	1.4061	0.8742	2.6507	1.1781	0.7562	2.4125	1.9807	1.1302	3.9858	3.9374	2.5669	6.9126	2.1238	1.0988	5.15	3.7481	2.2912	7.3081	4.6108	3.5413	6.7945	5.4967	3.5858	9.5621
333	1.6008	0.8396	4.36	1.0946	0.5799	2.9174	1.2791	0.8004	2.8064	1.3678	0.9377	2.3864	1.4075	0.8747	2.6551	1.1788	0.7564	2.4159	1.9829	1.1309	3.9927	3.94	2.5678	6.9205	2.1268	1.0995	5.1619	3.752	2.2924	7.321	4.6128	3.542	6.8001	5.501	3.5873	9.5741
334	1.6029	0.84	4.3711	1.096	0.5802	2.9246	1.2803	0.8007	2.8119	1.3686	0.938	2.3891	1.4089	0.8752	2.6595	1.1796	0.7565	2.4193	1.9851	1.1316	3.9995	3.9426	2.5686	6.9283	2.1297	1.1003	5.1738	3.756	2.2937	7.3339	4.6149	3.5428	6.8058	5.5052	3.5888	9.5861
335	1.6049	0.8404	4.3822	1.0974	0.5804	2.9318	1.2814	0.8009	2.8174	1.3695	0.9382	2.3918	1.4103	0.8756	2.6639	1.1803	0.7567	2.4227	1.9872	1.1323	4.0064	3.9453	2.5695	6.9362	2.1326	1.101	5.1856	3.76	2.2949	7.3468	4.6169	3.5435	6.8114	5.5094	3.5903	9.5981
336	1.607	0.8408	4.3933	1.0988	0.5807	2.9391	1.2826	0.8012	2.823	1.3702	0.9385	2.3945	1.4117	0.8761	2.6683	1.1811	0.7569	2.4261	1.9894	1.133	4.0133	3.9479	2.5704	6.944	2.1355	1.1017	5.1975	3.7639	2.2961	7.3597	4.6189	3.5443	6.8169	5.5136	3.5918	9.61
337	1.609	0.8411	4.4043	1.1001	0.581	2.9463	1.2837	0.8014	2.8284	1.371	0.9387	2.3972	1.4131	0.8765	2.6727	1.1818	0.757	2.4295	1.9916	1.1337	4.0201	3.9505	2.5713	6.9518	2.1384	1.1024	5.2094	3.7679	2.2973	7.3725	4.621	3.545	6.8225	5.5178	3.5933	9.6219
338	1.6111	0.8415	4.4154	1.1015	0.5812	2.9535	1.2849	0.8017	2.8339	1.3718	0.9389	2.3999	1.4146	0.877	2.677	1.1825	0.7572	2.4329	1.9937	1.1344	4.0269	3.9531	2.5721	6.9596	2.1413	1.1031	5.2213	3.7718	2.2985	7.3853	4.623	3.5457	6.8281	5.522	3.5947	9.6338
339	1.6131	0.8419	4.4265	1.1029	0.5815	2.9608	1.286	0.8019	2.8394	1.3726	0.9391	2.4025	1.416	0.8774	2.6814	1.1833	0.7573	2.4362	1.9959	1.135	4.0337	3.9557	2.573	6.9674	2.1442	1.1038	5.2331	3.7758	2.2997	7.3982	4.625	3.5464	6.8336	5.5262	3.5962	9.6456
340	1.6152	0.8423	4.4375	1.1042	0.5817	2.968	1.2871	0.8021	2.8448	1.3734	0.9394	2.4052	1.4174	0.8779	2.6858	1.184	0.7575	2.4396	1.998	1.1357	4.0405	3.9582	2.5738	6.9751	2.1471	1.1045	5.2449	3.7797	2.3009	7.411	4.627	3.5472	6.8391	5.5303	3.5977	9.6574
341	1.6172	0.8427	4.4486	1.1056	0.582	2.9752	1.2883	0.8024	2.8503	1.3742	0.9396	2.4078	1.4188	0.8783	2.6901	1.1847	0.7577	2.4429	2.0002	1.1364	4.0473	3.9608	2.5747	6.9828	2.15	1.1052	5.2568	3.7836	2.3021	7.4237	4.629	3.5479	6.8446	5.5345	3.5991	9.6692
342	1.6192	0.843	4.4597	1.107	0.5822	2.9824	1.2894	0.8026	2.8557	1.375	0.9398	2.4105	1.4202	0.8788	2.6944	1.1854	0.7578	2.4462	2.0023	1.1371	4.0541	3.9634	2.5755	6.9906	2.1528	1.1059	5.2686	3.7875	2.3033	7.4365	4.631	3.5486	6.8501	5.5386	3.6006	9.681
343	1.6213	0.8434	4.4707	1.1083	0.5825	2.9896	1.2905	0.8028	2.8612	1.3757	0.9401	2.4131	1.4215	0.8792	2.6988	1.1862	0.758	2.4496	2.0045	1.1377	4.0609	3.9659	2.5764	6.9983	2.1557	1.1066	5.2804	3.7914	2.3045	7.4493	4.6329	3.5493	6.8555	5.5428	3.602	9.6928
344	1.6233	0.8438	4.4818	1.1097	0.5827	2.9968	1.2917	0.8031	2.8666	1.3765	0.9403	2.4157	1.4229	0.8797	2.7031	1.1869	0.7581	2.4529	2.0066	1.1384	4.0677	3.9685	2.5772	7.0059	2.1586	1.1073	5.2922	3.7953	2.3057	7.462	4.6349	3.55	6.861	5.5469	3.6035	9.7045
345	1.6253	0.8441	4.4928	1.111	0.583	3.004	1.2928	0.8033	2.872	1.3773	0.9405	2.4184	1.4243	0.8801	2.7074	1.1876	0.7583	2.4562	2.0087	1.1391	4.0744	3.971	2.5781	7.0136	2.1615	1.108	5.304	3.7992	2.3069	7.4747	4.6369	3.5507	6.8664	5.551	3.6049	9.7162
346	1.6273	0.8445	4.5038	1.1124	0.5833	3.0112	1.2939	0.8035	2.8774	1.378	0.9407	2.421	1.4257	0.8806	2.7118	1.1883	0.7584	2.4595	2.0109	1.1397	4.0812	3.9735	2.5789	7.0212	2.1643	1.1087	5.3158	3.8031	2.3081	7.4874	4.6388	3.5515	6.8718	5.5551	3.6064	9.7279
347	1.6293	0.8449	4.5148	1.1137	0.5835	3.0184	1.295	0.8038	2.8827	1.3788	0.941	2.4236	1.4271	0.881	2.7161	1.189	0.7586	2.4628	2.013	1.1404	4.0879	3.9761	2.5798	7.0288	2.1672	1.1094	5.3276	3.8069	2.3093	7.5001	4.6408	3.5522	6.8772	5.5592	3.6078	9.7396
348	1.6313	0.8452	4.5259	1.115	0.5838	3.0255	1.2961	0.804	2.8881	1.3795	0.9412	2.4262	1.4285	0.8814	2.7204	1.1897	0.7587	2.466	2.0151	1.1411	4.0946	3.9786	2.5806	7.0365	2.17	1.1101	5.3394	3.8108	2.3104	7.5128	4.6427	3.5529	6.8826	5.5632	3.6092	9.7512
349	1.6334	0.8456	4.5369	1.1164	0.584	3.0327	1.2972	0.8042	2.8935	1.3803	0.9414	2.4288	1.4298	0.8819	2.7247	1.1904	0.7589	2.4693	2.0172	1.1417	4.1014	3.9811	2.5814	7.044	2.1729	1.1108	5.3512	3.8146	2.3116	7.5255	4.6446	3.5535	6.888	5.5673	3.6106	9.7629
350	1.6354	0.846	4.5479	1.1177	0.5843	3.0399	1.2983	0.8044	2.8988	1.3811	0.9416	2.4313	1.4312	0.8823	2.729	1.1911	0.759	2.4725	2.0193	1.1424	4.1081	3.9836	2.5822	7.0516	2.1757	1.1114	5.3629	3.8185	2.3128	7.5381	4.6466	3.5542	6.8933	5.5714	3.6121	9.7745
351	1.6374	0.8463	4.5589	1.119	0.5845	3.0471	1.2994	0.8047	2.9042	1.3818	0.9418	2.4339	1.4326	0.8828	2.7333	1.1918	0.7592	2.4758	2.0214	1.1431	4.1148	3.9861	2.5831	7.0591	2.1785	1.1121	5.3747	3.8223	2.3139	7.5507	4.6485	3.5549	6.8986	5.5754	3.6135	9.786
352	1.6393	0.8467	4.5699	1.1204	0.5847	3.0542	1.3005	0.8049	2.9095	1.3825	0.9421	2.4365	1.4339	0.8832	2.7375	1.1925	0.7593	2.479	2.0235	1.1437	4.1215	3.9886	2.5839	7.0667	2.1814	1.1128	5.3864	3.8262	2.3151	7.5633	4.6504	3.5556	6.9039	5.5794	3.6149	9.7976
353	1.6413	0.8471	4.5809	1.1217	0.585	3.0614	1.3016	0.8051	2.9148	1.3833	0.9423	2.439	1.4353	0.8836	2.7418	1.1932	0.7595	2.4823	2.0256	1.1444	4.1281	3.991	2.5847	7.0742	2.1842	1.1135	5.3981	3.83	2.3163	7.576	4.6523	3.5563	6.9092	5.5835	3.6163	9.8091
354	1.6433	0.8474	4.5919	1.123	0.5852	3.0685	1.3027	0.8053	2.9201	1.384	0.9425	2.4416	1.4367	0.8841	2.7461	1.1939	0.7596	2.4855	2.0277	1.145	4.1348	3.9935	2.5855	7.0817	2.187	1.1142	5.4099	3.8338	2.3174	7.5885	4.6542	3.557	6.9145	5.5875	3.6177	9.8206
355	1.6453	0.8478	4.6029	1.1244	0.5855	3.0757	1.3037	0.8056	2.9254	1.3848	0.9427	2.4441	1.438	0.8845	2.7504	1.1946	0.7598	2.4887	2.0297	1.1457	4.1415	3.996	2.5863	7.0892	2.1898	1.1148	5.4216	3.8376	2.3186	7.6011	4.6561	3.5577	6.9198	5.5915	3.6191	9.8321
356	1.6473	0.8481	4.6138	1.1257	0.5857	3.0828	1.3048	0.8058	2.9307	1.3855	0.9429	2.4466	1.4394	0.8849	2.7546	1.1952	0.7599	2.4919	2.0318	1.1463	4.1481	3.9984	2.5871	7.0966	2.1926	1.1155	5.4333	3.8414	2.3197	7.6137	4.6579	3.5583	6.925	5.5955	3.6205	9.8436
357	1.6493	0.8485	4.6248	1.127	0.586	3.09	1.3059	0.806	2.936	1.3862	0.9431	2.4492	1.4407	0.8853	2.7589	1.1959	0.7601	2.4951	2.0339	1.147	4.1548	4.0009	2.5879	7.1041	2.1954	1.1162	5.445	3.8452	2.3209	7.6262	4.6598	3.559	6.9303	5.5994	3.6218	9.855
358	1.6512	0.8488	4.6358	1.1283	0.5862	3.0971	1.307	0.8062	2.9413	1.3869	0.9433	2.4517	1.4421	0.8858	2.7631	1.1966	0.7602	2.4983	2.036	1.1476	4.1614	4.0033	2.5887	7.1115	2.1982	1.1169	5.4567	3.849	2.322	7.6387	4.6617	3.5597	6.9355	5.6034	3.6232	9.8665
359	1.6532	0.8492	4.6467	1.1296	0.5865	3.1043	1.308	0.8064	2.9465	1.3877	0.9435	2.4542	1.4434	0.8862	2.7674	1.1973	0.7603	2.5014	2.038	1.1482	4.168	4.0057	2.5895	7.1189	2.201	1.1175	5.4684	3.8528	2.3232	7.6512	4.6635	3.5603	6.9407	5.6074	3.6246	9.8779
360	1.6552	0.8495	4.6577	1.1309	0.5867	3.1114	1.3091	0.8066	2.9518	1.3884	0.9437	2.4567	1.4448	0.8866	2.7716	1.1979	0.7605	2.5046	2.0401	1.1489	4.1746	4.0081	2.5903	7.1263	2.2038	1.1182	5.48	3.8566	2.3243	7.6637	4.6654	3.561	6.9459	5.6113	3.626	9.8892
361	1.6571	0.8499	4.6687	1.1322	0.5869	3.1185	1.3101	0.8068	2.957	1.3891	0.9439	2.4592	1.4461	0.8871	2.7758	1.1986	0.7606	2.5078	2.0421	1.1495	4.1812	4.0106	2.5911	7.1337	2.2066	1.1189	5.4917	3.8603	2.3254	7.6762	4.6672	3.5616	6.9511	5.6153	3.6273	9.9006
362	1.6591	0.8502	4.6796	1.1335	0.5872	3.1256	1.3112	0.8071	2.9622	1.3898	0.9442	2.4617	1.4475	0.8875	2.7801	1.1993	0.7608	2.5109	2.0442	1.1502	4.1878	4.013	2.5919	7.141	2.2094	1.1195	5.5034	3.8641	2.3266	7.6887	4.6691	3.5623	6.9562	5.6192	3.6287	9.9119
363	1.661	0.8506	4.6905	1.1348	0.5874	3.1328	1.3122	0.8073	2.9674	1.3905	0.9444	2.4641	1.4488	0.8879	2.7843	1.1999	0.7609	2.5141	2.0462	1.1508	4.1944	4.0154	2.5927	7.1484	2.2122	1.1202	5.515	3.8678	2.3277	7.7012	4.6709	3.563	6.9614	5.6231	3.6301	9.9233
364	1.663	0.8509	4.7015	1.1361	0.5877	3.1399	1.3133	0.8075	2.9727	1.3912	0.9446	2.4666	1.4501	0.8883	2.7885	1.2006	0.761	2.5172	2.0483	1.1514	4.201	4.0178	2.5935	7.1557	2.2149	1.1209	5.5267	3.8716	2.3288	7.7136	4.6727	3.5636	6.9665	5.627	3.6314	9.9346
365	1.6649	0.8513	4.7124	1.1374	0.5879	3.147	1.3143	0.8077	2.9779	1.3919	0.9448	2.4691	1.4515	0.8887	2.7927	1.2012	0.7612	2.5203	2.0503	1.1521	4.2076	4.0201	2.5942	7.163	2.2177	1.1215	5.5383	3.8753	2.33	7.726	4.6745	3.5642	6.9716	5.6309	3.6328	9.9458
366	1.6669	0.8516	4.7233	1.1387	0.5881	3.1541	1.3154	0.8079	2.983	1.3926	0.945	2.4715	1.4528	0.8892	2.7969	1.2019	0.7613	2.5234	2.0523	1.1527	4.2141	4.0225	2.595	7.1703	2.2205	1.1222	5.5499	3.8791	2.3311	7.7384	4.6764	3.5649	6.9767	5.6348	3.6341	9.9571
367	1.6688	0.852	4.7343	1.14	0.5884	3.1612	1.3164	0.8081	2.9882	1.3933	0.9452	2.474	1.4541	0.8896	2.8011	1.2026	0.7615	2.5265	2.0544	1.1533	4.2207	4.0249	2.5958	7.1775	2.2232	1.1228	5.5616	3.8828	2.3322	7.7508	4.6782	3.5655	6.9818	5.6387	3.6355	9.9683
368	1.6708	0.8523	4.7452	1.1413	0.5886	3.1683	1.3174	0.8083	2.9934	1.394	0.9454	2.4764	1.4554	0.89	2.8053	1.2032	0.7616	2.5296	2.0564	1.1539	4.2272	4.0273	2.5966	7.1848	2.226	1.1235	5.5732	3.8865	2.3333	7.7632	4.68	3.5662	6.9868	5.6426	3.6368	9.9795
369	1.6727	0.8527	4.7561	1.1426	0.5888	3.1754	1.3185	0.8085	2.9985	1.3947	0.9456	2.4788	1.4567	0.8904	2.8095	1.2038	0.7617	2.5327	2.0584	1.1546	4.2337	4.0296	2.5973	7.192	2.2288	1.1241	5.5848	3.8902	2.3344	7.7756	4.6818	3.5668	6.9919	5.6465	3.6381	9.9907
370	1.6746	0.853	4.767	1.1439	0.5891	3.1825	1.3195	0.8087	3.0037	1.3954	0.9458	2.4813	1.4581	0.8908	2.8137	1.2045	0.7619	2.5358	2.0604	1.1552	4.2403	4.032	2.5981	7.1993	2.2315	1.1248	5.5964	3.8939	2.3355	7.788	4.6835	3.5674	6.9969	5.6503	3.6395	10.0019
371	1.6766	0.8534	4.7779	1.1452	0.5893	3.1896	1.3205	0.8089	3.0088	1.3961	0.946	2.4837	1.4594	0.8912	2.8179	1.2051	0.762	2.5389	2.0624	1.1558	4.2468	4.0343	2.5989	7.2065	2.2342	1.1254	5.608	3.8976	2.3366	7.8003	4.6853	3.5681	7.002	5.6542	3.6408	10.013
372	1.6785	0.8537	4.7888	1.1465	0.5895	3.1967	1.3215	0.8091	3.014	1.3968	0.9461	2.4861	1.4607	0.8917	2.8221	1.2058	0.7621	2.542	2.0644	1.1564	4.2533	4.0366	2.5996	7.2137	2.237	1.1261	5.6196	3.9013	2.3378	7.8126	4.6871	3.5687	7.007	5.658	3.6421	10.0242
373	1.6804	0.854	4.7997	1.1477	0.5898	3.2037	1.3225	0.8093	3.0191	1.3975	0.9463	2.4885	1.462	0.8921	2.8262	1.2064	0.7623	2.545	2.0664	1.1571	4.2598	4.039	2.6004	7.2208	2.2397	1.1267	5.6311	3.905	2.3389	7.8249	4.6889	3.5693	7.012	5.6618	3.6434	10.0353
374	1.6823	0.8544	4.8106	1.149	0.59	3.2108	1.3235	0.8095	3.0242	1.3982	0.9465	2.4909	1.4633	0.8925	2.8304	1.207	0.7624	2.5481	2.0684	1.1577	4.2663	4.0413	2.6011	7.228	2.2424	1.1274	5.6427	3.9087	2.34	7.8372	4.6906	3.5699	7.0169	5.6656	3.6447	10.0464
375	1.6842	0.8547	4.8214	1.1503	0.5902	3.2179	1.3246	0.8097	3.0293	1.3988	0.9467	2.4933	1.4646	0.8929	2.8345	1.2077	0.7625	2.5511	2.0704	1.1583	4.2728	4.0436	2.6019	7.2351	2.2452	1.128	5.6543	3.9123	2.341	7.8495	4.6924	3.5706	7.0219	5.6694	3.646	10.0575
376	1.6862	0.855	4.8323	1.1516	0.5904	3.225	1.3256	0.8099	3.0344	1.3995	0.9469	2.4957	1.4659	0.8933	2.8387	1.2083	0.7627	2.5541	2.0724	1.1589	4.2792	4.0459	2.6026	7.2423	2.2479	1.1287	5.6658	3.916	2.3421	7.8618	4.6941	3.5712	7.0269	5.6732	3.6474	10.0685
377	1.6881	0.8554	4.8432	1.1528	0.5907	3.232	1.3266	0.8101	3.0395	1.4002	0.9471	2.498	1.4672	0.8937	2.8428	1.2089	0.7628	2.5572	2.0744	1.1595	4.2857	4.0482	2.6034	7.2494	2.2506	1.1293	5.6774	3.9196	2.3432	7.8741	4.6959	3.5718	7.0318	5.677	3.6487	10.0795
378	1.69	0.8557	4.854	1.1541	0.5909	3.2391	1.3276	0.8103	3.0446	1.4009	0.9473	2.5004	1.4685	0.8941	2.847	1.2095	0.7629	2.5602	2.0764	1.1601	4.2921	4.0505	2.6041	7.2565	2.2533	1.1299	5.6889	3.9233	2.3443	7.8863	4.6976	3.5724	7.0367	5.6808	3.65	10.0905
379	1.6919	0.856	4.8649	1.1554	0.5911	3.2461	1.3286	0.8105	3.0496	1.4015	0.9475	2.5028	1.4698	0.8945	2.8511	1.2102	0.763	2.5632	2.0784	1.1607	4.2986	4.0528	2.6048	7.2636	2.256	1.1306	5.7004	3.9269	2.3454	7.8985	4.6993	3.573	7.0416	5.6846	3.6513	10.1015
380	1.6938	0.8564	4.8758	1.1566	0.5914	3.2532	1.3295	0.8107	3.0547	1.4022	0.9477	2.5051	1.4711	0.8949	2.8553	1.2108	0.7632	2.5662	2.0804	1.1613	4.305	4.0551	2.6056	7.2706	2.2587	1.1312	5.7119	3.9306	2.3465	7.9108	4.701	3.5736	7.0465	5.6883	3.6525	10.1125
381	1.6957	0.8567	4.8866	1.1579	0.5916	3.2602	1.3305	0.8109	3.0597	1.4029	0.9479	2.5075	1.4724	0.8953	2.8594	1.2114	0.7633	2.5692	2.0823	1.1619	4.3115	4.0574	2.6063	7.2777	2.2614	1.1318	5.7235	3.9342	2.3476	7.923	4.7028	3.5742	7.0514	5.6921	3.6538	10.1235
382	1.6976	0.857	4.8975	1.1592	0.5918	3.2673	1.3315	0.8111	3.0648	1.4035	0.948	2.5098	1.4737	0.8957	2.8635	1.212	0.7634	2.5722	2.0843	1.1625	4.3179	4.0596	2.607	7.2847	2.2641	1.1325	5.735	3.9378	2.3486	7.9352	4.7045	3.5748	7.0563	5.6958	3.6551	10.1344
383	1.6994	0.8574	4.9083	1.1604	0.592	3.2743	1.3325	0.8113	3.0698	1.4042	0.9482	2.5122	1.475	0.8961	2.8676	1.2126	0.7635	2.5752	2.0863	1.1631	4.3243	4.0619	2.6078	7.2917	2.2668	1.1331	5.7465	3.9415	2.3497	7.9473	4.7062	3.5754	7.0611	5.6996	3.6564	10.1453
384	1.7013	0.8577	4.9191	1.1617	0.5923	3.2814	1.3335	0.8115	3.0748	1.4048	0.9484	2.5145	1.4762	0.8965	2.8717	1.2132	0.7637	2.5781	2.0882	1.1637	4.3307	4.0641	2.6085	7.2987	2.2695	1.1337	5.758	3.9451	2.3508	7.9595	4.7079	3.576	7.066	5.7033	3.6577	10.1562
385	1.7032	0.858	4.93	1.1629	0.5925	3.2884	1.3345	0.8117	3.0798	1.4055	0.9486	2.5168	1.4775	0.8969	2.8758	1.2138	0.7638	2.5811	2.0902	1.1643	4.3371	4.0664	2.6092	7.3057	2.2722	1.1344	5.7695	3.9487	2.3519	7.9717	4.7096	3.5766	7.0708	5.707	3.6589	10.1671
386	1.7051	0.8584	4.9408	1.1642	0.5927	3.2954	1.3354	0.8119	3.0848	1.4061	0.9488	2.5191	1.4788	0.8973	2.8799	1.2144	0.7639	2.5841	2.0921	1.1649	4.3435	4.0686	2.6099	7.3127	2.2749	1.135	5.7809	3.9523	2.3529	7.9838	4.7112	3.5772	7.0756	5.7107	3.6602	10.1779
387	1.707	0.8587	4.9516	1.1654	0.5929	3.3024	1.3364	0.812	3.0898	1.4068	0.949	2.5214	1.4801	0.8977	2.884	1.215	0.764	2.587	2.0941	1.1655	4.3498	4.0709	2.6107	7.3196	2.2776	1.1356	5.7924	3.9559	2.354	7.9959	4.7129	3.5778	7.0804	5.7144	3.6615	10.1888
388	1.7088	0.859	4.9624	1.1667	0.5931	3.3095	1.3374	0.8122	3.0948	1.4074	0.9491	2.5237	1.4813	0.8981	2.8881	1.2156	0.7642	2.59	2.096	1.1661	4.3562	4.0731	2.6114	7.3266	2.2802	1.1362	5.8039	3.9594	2.3551	8.0081	4.7146	3.5784	7.0852	5.7181	3.6627	10.1996
389	1.7107	0.8593	4.9732	1.1679	0.5934	3.3165	1.3383	0.8124	3.0998	1.4081	0.9493	2.526	1.4826	0.8985	2.8922	1.2162	0.7643	2.5929	2.0979	1.1667	4.3626	4.0753	2.6121	7.3335	2.2829	1.1369	5.8153	3.963	2.3561	8.0202	4.7163	3.5789	7.09	5.7218	3.664	10.2104
390	1.7126	0.8596	4.984	1.1691	0.5936	3.3235	1.3393	0.8126	3.1048	1.4087	0.9495	2.5283	1.4839	0.8989	2.8963	1.2168	0.7644	2.5958	2.0999	1.1673	4.3689	4.0775	2.6128	7.3404	2.2856	1.1375	5.8268	3.9666	2.3572	8.0322	4.7179	3.5795	7.0948	5.7255	3.6652	10.2212
391	1.7145	0.86	4.9948	1.1704	0.5938	3.3305	1.3402	0.8128	3.1097	1.4093	0.9497	2.5306	1.4852	0.8993	2.9004	1.2174	0.7645	2.5987	2.1018	1.1679	4.3753	4.0798	2.6135	7.3473	2.2882	1.1381	5.8382	3.9702	2.3582	8.0443	4.7196	3.5801	7.0995	5.7292	3.6665	10.2319
392	1.7163	0.8603	5.0056	1.1716	0.594	3.3375	1.3412	0.813	3.1147	1.41	0.9499	2.5329	1.4864	0.8997	2.9045	1.218	0.7646	2.6017	2.1037	1.1685	4.3816	4.082	2.6142	7.3542	2.2909	1.1387	5.8496	3.9737	2.3593	8.0564	4.7212	3.5807	7.1043	5.7328	3.6677	10.2427
393	1.7182	0.8606	5.0164	1.1729	0.5942	3.3445	1.3421	0.8132	3.1196	1.4106	0.95	2.5352	1.4877	0.9001	2.9085	1.2186	0.7648	2.6046	2.1057	1.1691	4.3879	4.0842	2.6149	7.3611	2.2935	1.1393	5.8611	3.9773	2.3603	8.0684	4.7229	3.5813	7.109	5.7365	3.669	10.2534
394	1.72	0.8609	5.0272	1.1741	0.5945	3.3515	1.3431	0.8133	3.1245	1.4112	0.9502	2.5374	1.4889	0.9005	2.9126	1.2192	0.7649	2.6075	2.1076	1.1696	4.3943	4.0863	2.6156	7.3679	2.2962	1.1399	5.8725	3.9808	2.3614	8.0805	4.7245	3.5818	7.1137	5.7401	3.6702	10.2641
395	1.7219	0.8612	5.038	1.1753	0.5947	3.3585	1.344	0.8135	3.1295	1.4119	0.9504	2.5397	1.4902	0.9009	2.9166	1.2198	0.765	2.6104	2.1095	1.1702	4.4006	4.0885	2.6163	7.3748	2.2988	1.1406	5.8839	3.9844	2.3624	8.0925	4.7262	3.5824	7.1184	5.7437	3.6714	10.2748
396	1.7237	0.8616	5.0488	1.1766	0.5949	3.3655	1.345	0.8137	3.1344	1.4125	0.9506	2.5419	1.4914	0.9012	2.9207	1.2203	0.7651	2.6132	2.1114	1.1708	4.4069	4.0907	2.617	7.3816	2.3015	1.1412	5.8953	3.9879	2.3635	8.1045	4.7278	3.583	7.1231	5.7474	3.6727	10.2855
397	1.7256	0.8619	5.0596	1.1778	0.5951	3.3725	1.3459	0.8139	3.1393	1.4131	0.9507	2.5442	1.4927	0.9016	2.9247	1.2209	0.7652	2.6161	2.1133	1.1714	4.4132	4.0929	2.6177	7.3884	2.3041	1.1418	5.9067	3.9914	2.3645	8.1165	4.7294	3.5835	7.1277	5.751	3.6739	10.2961
398	1.7274	0.8622	5.0703	1.179	0.5953	3.3795	1.3469	0.8141	3.1442	1.4137	0.9509	2.5464	1.4939	0.902	2.9288	1.2215	0.7653	2.619	2.1152	1.172	4.4195	4.0951	2.6184	7.3952	2.3067	1.1424	5.9181	3.995	2.3655	8.1285	4.731	3.5841	7.1324	5.7546	3.6751	10.3068
399	1.7293	0.8625	5.0811	1.1802	0.5955	3.3865	1.3478	0.8142	3.1491	1.4143	0.9511	2.5487	1.4952	0.9024	2.9328	1.2221	0.7655	2.6219	2.1171	1.1725	4.4258	4.0972	2.6191	7.402	2.3094	1.143	5.9295	3.9985	2.3666	8.1405	4.7326	3.5846	7.1371	5.7582	3.6764	10.3174
400	1.7311	0.8628	5.0919	1.1814	0.5957	3.3934	1.3487	0.8144	3.154	1.415	0.9512	2.5509	1.4964	0.9028	2.9369	1.2226	0.7656	2.6247	2.119	1.1731	4.432	4.0994	2.6198	7.4088	2.312	1.1436	5.9409	4.002	2.3676	8.1524	4.7342	3.5852	7.1417	5.7618	3.6776	10.328
401	1.7329	0.8631	5.1026	1.1827	0.596	3.4004	1.3496	0.8146	3.1588	1.4156	0.9514	2.5531	1.4977	0.9032	2.9409	1.2232	0.7657	2.6276	2.1209	1.1737	4.4383	4.1015	2.6205	7.4155	2.3146	1.1442	5.9522	4.0055	2.3686	8.1644	4.7358	3.5858	7.1463	5.7654	3.6788	10.3386
402	1.7348	0.8635	5.1134	1.1839	0.5962	3.4074	1.3506	0.8148	3.1637	1.4162	0.9516	2.5553	1.4989	0.9036	2.9449	1.2238	0.7658	2.6304	2.1228	1.1743	4.4445	4.1037	2.6211	7.4223	2.3172	1.1448	5.9636	4.009	2.3696	8.1763	4.7374	3.5863	7.1509	5.7689	3.68	10.3491
403	1.7366	0.8638	5.1241	1.1851	0.5964	3.4143	1.3515	0.8149	3.1686	1.4168	0.9517	2.5575	1.5002	0.9039	2.9489	1.2243	0.7659	2.6333	2.1247	1.1748	4.4508	4.1058	2.6218	7.429	2.3198	1.1454	5.975	4.0125	2.3707	8.1882	4.739	3.5869	7.1555	5.7725	3.6812	10.3597
404	1.7384	0.8641	5.1349	1.1863	0.5966	3.4213	1.3524	0.8151	3.1734	1.4174	0.9519	2.5597	1.5014	0.9043	2.9529	1.2249	0.766	2.6361	2.1266	1.1754	4.457	4.1079	2.6225	7.4357	2.3224	1.146	5.9863	4.016	2.3717	8.2002	4.7406	3.5874	7.1601	5.7761	3.6824	10.3702
405	1.7402	0.8644	5.1456	1.1875	0.5968	3.4283	1.3533	0.8153	3.1783	1.418	0.9521	2.5619	1.5026	0.9047	2.957	1.2255	0.7661	2.6389	2.1285	1.176	4.4633	4.1101	2.6232	7.4424	2.325	1.1466	5.9976	4.0195	2.3727	8.2121	4.7422	3.588	7.1647	5.7796	3.6836	10.3807
406	1.7421	0.8647	5.1563	1.1887	0.597	3.4352	1.3542	0.8155	3.1831	1.4186	0.9522	2.5641	1.5039	0.9051	2.961	1.226	0.7662	2.6417	2.1303	1.1765	4.4695	4.1122	2.6239	7.4491	2.3277	1.1472	6.009	4.0229	2.3737	8.224	4.7438	3.5885	7.1693	5.7832	3.6848	10.3912
407	1.7439	0.865	5.167	1.1899	0.5972	3.4422	1.3551	0.8156	3.1879	1.4192	0.9524	2.5663	1.5051	0.9055	2.965	1.2266	0.7664	2.6445	2.1322	1.1771	4.4757	4.1143	2.6245	7.4557	2.3302	1.1478	6.0203	4.0264	2.3747	8.2358	4.7453	3.589	7.1738	5.7867	3.686	10.4017
408	1.7457	0.8653	5.1778	1.1911	0.5974	3.4491	1.3561	0.8158	3.1927	1.4198	0.9526	2.5685	1.5063	0.9058	2.969	1.2271	0.7665	2.6473	2.1341	1.1777	4.4819	4.1164	2.6252	7.4624	2.3328	1.1484	6.0316	4.0299	2.3758	8.2477	4.7469	3.5896	7.1783	5.7902	3.6872	10.4121
409	1.7475	0.8656	5.1885	1.1923	0.5976	3.4561	1.357	0.816	3.1975	1.4204	0.9527	2.5707	1.5075	0.9062	2.973	1.2277	0.7666	2.6501	2.136	1.1782	4.4881	4.1185	2.6259	7.469	2.3354	1.149	6.043	4.0333	2.3768	8.2595	4.7485	3.5901	7.1829	5.7938	3.6884	10.4226
410	1.7493	0.8659	5.1992	1.1935	0.5978	3.463	1.3579	0.8161	3.2023	1.421	0.9529	2.5728	1.5088	0.9066	2.9769	1.2282	0.7667	2.6529	2.1378	1.1788	4.4943	4.1206	2.6265	7.4757	2.338	1.1496	6.0543	4.0368	2.3778	8.2714	4.75	3.5906	7.1874	5.7973	3.6896	10.433
411	1.7511	0.8662	5.2099	1.1947	0.5981	3.47	1.3588	0.8163	3.2071	1.4216	0.9531	2.575	1.51	0.907	2.9809	1.2288	0.7668	2.6557	2.1397	1.1793	4.5005	4.1227	2.6272	7.4823	2.3406	1.1502	6.0656	4.0402	2.3788	8.2832	4.7516	3.5912	7.1919	5.8008	3.6907	10.4434
412	1.7529	0.8665	5.2206	1.1959	0.5983	3.4769	1.3597	0.8165	3.2119	1.4222	0.9532	2.5772	1.5112	0.9073	2.9849	1.2293	0.7669	2.6585	2.1415	1.1799	4.5067	4.1248	2.6278	7.4889	2.3432	1.1508	6.0769	4.0437	2.3798	8.295	4.7531	3.5917	7.1964	5.8043	3.6919	10.4538
413	1.7547	0.8668	5.2313	1.1971	0.5985	3.4838	1.3605	0.8166	3.2167	1.4228	0.9534	2.5793	1.5124	0.9077	2.9889	1.2299	0.767	2.6612	2.1434	1.1804	4.5129	4.1269	2.6285	7.4955	2.3458	1.1513	6.0881	4.0471	2.3808	8.3068	4.7547	3.5922	7.2009	5.8078	3.6931	10.4642
414	1.7565	0.8671	5.242	1.1983	0.5987	3.4908	1.3614	0.8168	3.2215	1.4234	0.9535	2.5815	1.5136	0.9081	2.9928	1.2304	0.7671	2.664	2.1452	1.181	4.519	4.1289	2.6292	7.5021	2.3483	1.1519	6.0994	4.0505	2.3818	8.3186	4.7562	3.5928	7.2053	5.8112	3.6943	10.4745
415	1.7583	0.8674	5.2527	1.1995	0.5989	3.4977	1.3623	0.817	3.2262	1.4239	0.9537	2.5836	1.5148	0.9084	2.9968	1.231	0.7672	2.6668	2.1471	1.1816	4.5252	4.131	2.6298	7.5086	2.3509	1.1525	6.1107	4.054	2.3828	8.3304	4.7577	3.5933	7.2098	5.8147	3.6954	10.4848
416	1.7601	0.8677	5.2634	1.2007	0.5991	3.5046	1.3632	0.8171	3.231	1.4245	0.9539	2.5857	1.5161	0.9088	3.0008	1.2315	0.7673	2.6695	2.1489	1.1821	4.5313	4.1331	2.6305	7.5152	2.3535	1.1531	6.122	4.0574	2.3838	8.3422	4.7593	3.5938	7.2142	5.8182	3.6966	10.4952
417	1.7619	0.868	5.2741	1.2019	0.5993	3.5115	1.3641	0.8173	3.2357	1.4251	0.954	2.5879	1.5173	0.9092	3.0047	1.232	0.7674	2.6723	2.1508	1.1827	4.5375	4.1351	2.6311	7.5217	2.356	1.1537	6.1332	4.0608	2.3848	8.3539	4.7608	3.5943	7.2187	5.8216	3.6978	10.5055
418	1.7637	0.8683	5.2848	1.2031	0.5995	3.5184	1.365	0.8175	3.2405	1.4257	0.9542	2.59	1.5185	0.9095	3.0087	1.2326	0.7675	2.675	2.1526	1.1832	4.5436	4.1372	2.6318	7.5282	2.3586	1.1543	6.1445	4.0642	2.3857	8.3657	4.7623	3.5949	7.2231	5.8251	3.6989	10.5158
419	1.7655	0.8686	5.2954	1.2042	0.5997	3.5253	1.3659	0.8176	3.2452	1.4263	0.9543	2.5921	1.5197	0.9099	3.0126	1.2331	0.7676	2.6777	2.1544	1.1838	4.5498	4.1392	2.6324	7.5348	2.3611	1.1548	6.1557	4.0676	2.3867	8.3774	4.7638	3.5954	7.2275	5.8285	3.7001	10.526
420	1.7672	0.8689	5.3061	1.2054	0.5999	3.5322	1.3667	0.8178	3.2499	1.4268	0.9545	2.5942	1.5209	0.9103	3.0166	1.2336	0.7677	2.6805	2.1563	1.1843	4.5559	4.1413	2.633	7.5413	2.3637	1.1554	6.167	4.071	2.3877	8.3891	4.7653	3.5959	7.2319	5.832	3.7012	10.5363
421	1.769	0.8692	5.3168	1.2066	0.6001	3.5392	1.3676	0.818	3.2546	1.4274	0.9546	2.5963	1.5221	0.9106	3.0205	1.2342	0.7678	2.6832	2.1581	1.1848	4.562	4.1433	2.6337	7.5477	2.3662	1.156	6.1782	4.0744	2.3887	8.4008	4.7668	3.5964	7.2363	5.8354	3.7024	10.5465
422	1.7708	0.8695	5.3274	1.2078	0.6003	3.5461	1.3685	0.8181	3.2593	1.428	0.9548	2.5984	1.5233	0.911	3.0244	1.2347	0.7679	2.6859	2.1599	1.1854	4.5681	4.1454	2.6343	7.5542	2.3688	1.1566	6.1894	4.0778	2.3897	8.4125	4.7683	3.5969	7.2407	5.8388	3.7035	10.5567
423	1.7726	0.8698	5.3381	1.209	0.6005	3.5529	1.3693	0.8183	3.264	1.4285	0.955	2.6005	1.5245	0.9114	3.0284	1.2352	0.7681	2.6886	2.1617	1.1859	4.5742	4.1474	2.635	7.5607	2.3713	1.1571	6.2007	4.0812	2.3907	8.4242	4.7698	3.5974	7.245	5.8422	3.7047	10.5669
424	1.7743	0.8701	5.3487	1.2101	0.6007	3.5598	1.3702	0.8184	3.2687	1.4291	0.9551	2.6026	1.5257	0.9117	3.0323	1.2358	0.7682	2.6913	2.1635	1.1865	4.5803	4.1494	2.6356	7.5671	2.3739	1.1577	6.2119	4.0845	2.3916	8.4359	4.7713	3.5979	7.2494	5.8456	3.7058	10.5771
425	1.7761	0.8704	5.3594	1.2113	0.6009	3.5667	1.3711	0.8186	3.2734	1.4297	0.9553	2.6047	1.5269	0.9121	3.0362	1.2363	0.7683	2.694	2.1654	1.187	4.5864	4.1514	2.6362	7.5736	2.3764	1.1583	6.2231	4.0879	2.3926	8.4476	4.7728	3.5984	7.2538	5.849	3.7069	10.5873
426	1.7779	0.8707	5.37	1.2125	0.6011	3.5736	1.3719	0.8188	3.2781	1.4302	0.9554	2.6068	1.528	0.9125	3.0401	1.2368	0.7684	2.6967	2.1672	1.1875	4.5925	4.1534	2.6368	7.58	2.3789	1.1589	6.2343	4.0913	2.3936	8.4592	4.7742	3.5989	7.2581	5.8524	3.7081	10.5975
427	1.7796	0.871	5.3807	1.2136	0.6013	3.5805	1.3728	0.8189	3.2827	1.4308	0.9556	2.6089	1.5292	0.9128	3.044	1.2373	0.7685	2.6993	2.169	1.1881	4.5985	4.1554	2.6375	7.5864	2.3814	1.1594	6.2455	4.0946	2.3945	8.4709	4.7757	3.5994	7.2624	5.8558	3.7092	10.6076
428	1.7814	0.8713	5.3913	1.2148	0.6015	3.5874	1.3736	0.8191	3.2874	1.4313	0.9557	2.6109	1.5304	0.9132	3.0479	1.2378	0.7686	2.702	2.1708	1.1886	4.6046	4.1574	2.6381	7.5928	2.384	1.16	6.2567	4.098	2.3955	8.4825	4.7772	3.5999	7.2667	5.8592	3.7103	10.6177
429	1.7831	0.8716	5.4019	1.216	0.6017	3.5943	1.3745	0.8192	3.2921	1.4319	0.9559	2.613	1.5316	0.9135	3.0518	1.2383	0.7687	2.7047	2.1726	1.1892	4.6106	4.1594	2.6387	7.5992	2.3865	1.1606	6.2679	4.1013	2.3965	8.4941	4.7786	3.6004	7.271	5.8626	3.7114	10.6278
430	1.7849	0.8719	5.4126	1.2171	0.6019	3.6011	1.3753	0.8194	3.2967	1.4324	0.956	2.6151	1.5328	0.9139	3.0557	1.2389	0.7688	2.7074	2.1744	1.1897	4.6167	4.1614	2.6393	7.6055	2.389	1.1611	6.279	4.1047	2.3974	8.5057	4.7801	3.6009	7.2753	5.8659	3.7126	10.6379
431	1.7867	0.8721	5.4232	1.2183	0.6021	3.608	1.3762	0.8195	3.3013	1.433	0.9562	2.6171	1.534	0.9143	3.0596	1.2394	0.7689	2.71	2.1762	1.1902	4.6227	4.1634	2.64	7.6119	2.3915	1.1617	6.2902	4.108	2.3984	8.5173	4.7815	3.6014	7.2796	5.8693	3.7137	10.648
432	1.7884	0.8724	5.4338	1.2195	0.6023	3.6149	1.377	0.8197	3.306	1.4336	0.9563	2.6192	1.5351	0.9146	3.0635	1.2399	0.769	2.7127	2.1779	1.1908	4.6288	4.1654	2.6406	7.6183	2.394	1.1623	6.3014	4.1113	2.3994	8.5289	4.783	3.6019	7.2839	5.8726	3.7148	10.6581
433	1.7902	0.8727	5.4444	1.2206	0.6025	3.6217	1.3779	0.8198	3.3106	1.4341	0.9564	2.6212	1.5363	0.915	3.0674	1.2404	0.769	2.7153	2.1797	1.1913	4.6348	4.1674	2.6412	7.6246	2.3965	1.1628	6.3125	4.1147	2.4003	8.5405	4.7844	3.6024	7.2881	5.876	3.7159	10.6681
434	1.7919	0.873	5.455	1.2218	0.6027	3.6286	1.3787	0.82	3.3152	1.4346	0.9566	2.6232	1.5375	0.9153	3.0713	1.2409	0.7691	2.7179	2.1815	1.1918	4.6408	4.1693	2.6418	7.6309	2.399	1.1634	6.3237	4.118	2.4013	8.552	4.7859	3.6029	7.2924	5.8793	3.717	10.6781
435	1.7936	0.8733	5.4656	1.2229	0.6029	3.6355	1.3796	0.8201	3.3198	1.4352	0.9567	2.6253	1.5387	0.9157	3.0752	1.2414	0.7692	2.7206	2.1833	1.1923	4.6468	4.1713	2.6424	7.6372	2.4015	1.1639	6.3348	4.1213	2.4022	8.5636	4.7873	3.6034	7.2966	5.8827	3.7181	10.6882
436	1.7954	0.8736	5.4762	1.2241	0.603	3.6423	1.3804	0.8203	3.3244	1.4357	0.9569	2.6273	1.5398	0.916	3.079	1.2419	0.7693	2.7232	2.1851	1.1929	4.6528	4.1733	2.643	7.6435	2.404	1.1645	6.346	4.1246	2.4032	8.5751	4.7888	3.6039	7.3009	5.886	3.7192	10.6982
437	1.7971	0.8739	5.4868	1.2252	0.6032	3.6492	1.3812	0.8204	3.329	1.4363	0.957	2.6293	1.541	0.9164	3.0829	1.2424	0.7694	2.7258	2.1868	1.1934	4.6588	4.1752	2.6436	7.6498	2.4065	1.1651	6.3571	4.1279	2.4041	8.5867	4.7902	3.6043	7.3051	5.8893	3.7203	10.7081
438	1.7988	0.8741	5.4974	1.2264	0.6034	3.656	1.3821	0.8206	3.3336	1.4368	0.9572	2.6313	1.5422	0.9167	3.0868	1.2429	0.7695	2.7284	2.1886	1.1939	4.6648	4.1772	2.6442	7.6561	2.409	1.1656	6.3682	4.1312	2.4051	8.5982	4.7916	3.6048	7.3093	5.8926	3.7214	10.7181
439	1.8006	0.8744	5.508	1.2275	0.6036	3.6629	1.3829	0.8207	3.3382	1.4373	0.9573	2.6334	1.5433	0.9171	3.0906	1.2434	0.7696	2.7311	2.1904	1.1944	4.6708	4.1791	2.6449	7.6623	2.4115	1.1662	6.3793	4.1345	2.406	8.6097	4.793	3.6053	7.3135	5.8959	3.7225	10.7281
440	1.8023	0.8747	5.5186	1.2287	0.6038	3.6697	1.3837	0.8209	3.3428	1.4379	0.9575	2.6354	1.5445	0.9174	3.0945	1.2439	0.7697	2.7337	2.1922	1.195	4.6768	4.181	2.6455	7.6686	2.414	1.1667	6.3905	4.1378	2.407	8.6212	4.7944	3.6058	7.3177	5.8992	3.7236	10.738
441	1.804	0.875	5.5292	1.2298	0.604	3.6765	1.3845	0.821	3.3473	1.4384	0.9576	2.6374	1.5456	0.9178	3.0983	1.2444	0.7698	2.7363	2.1939	1.1955	4.6828	4.183	2.6461	7.6748	2.4164	1.1673	6.4016	4.1411	2.4079	8.6327	4.7958	3.6063	7.3218	5.9025	3.7247	10.7479
442	1.8058	0.8753	5.5398	1.2309	0.6042	3.6834	1.3854	0.8212	3.3519	1.4389	0.9577	2.6394	1.5468	0.9181	3.1022	1.2449	0.7699	2.7388	2.1957	1.196	4.6887	4.1849	2.6467	7.6811	2.4189	1.1678	6.4127	4.1444	2.4088	8.6441	4.7972	3.6067	7.326	5.9058	3.7258	10.7578
443	1.8075	0.8756	5.5503	1.2321	0.6044	3.6902	1.3862	0.8213	3.3564	1.4395	0.9579	2.6414	1.548	0.9185	3.106	1.2454	0.77	2.7414	2.1974	1.1965	4.6947	4.1868	2.6472	7.6873	2.4214	1.1684	6.4238	4.1477	2.4098	8.6556	4.7986	3.6072	7.3302	5.909	3.7269	10.7677
444	1.8092	0.8758	5.5609	1.2332	0.6046	3.697	1.387	0.8215	3.361	1.44	0.958	2.6433	1.5491	0.9188	3.1099	1.2459	0.7701	2.744	2.1992	1.197	4.7007	4.1888	2.6478	7.6935	2.4239	1.1689	6.4348	4.1509	2.4107	8.6671	4.8	3.6077	7.3343	5.9123	3.728	10.7776
445	1.8109	0.8761	5.5715	1.2344	0.6048	3.7039	1.3878	0.8216	3.3655	1.4405	0.9582	2.6453	1.5503	0.9192	3.1137	1.2464	0.7702	2.7466	2.2009	1.1975	4.7066	4.1907	2.6484	7.6997	2.4263	1.1695	6.4459	4.1542	2.4116	8.6785	4.8014	3.6081	7.3385	5.9156	3.729	10.7875
446	1.8126	0.8764	5.582	1.2355	0.605	3.7107	1.3886	0.8218	3.3701	1.4411	0.9583	2.6473	1.5514	0.9195	3.1175	1.2468	0.7703	2.7492	2.2027	1.1981	4.7125	4.1926	2.649	7.7059	2.4288	1.17	6.457	4.1575	2.4126	8.6899	4.8028	3.6086	7.3426	5.9188	3.7301	10.7973
447	1.8143	0.8767	5.5926	1.2366	0.6051	3.7175	1.3894	0.8219	3.3746	1.4416	0.9584	2.6493	1.5526	0.9199	3.1214	1.2473	0.7704	2.7517	2.2044	1.1986	4.7185	4.1945	2.6496	7.712	2.4312	1.1706	6.4681	4.1607	2.4135	8.7014	4.8042	3.6091	7.3467	5.9221	3.7312	10.8071
448	1.816	0.8769	5.6031	1.2378	0.6053	3.7243	1.3902	0.8221	3.3791	1.4421	0.9586	2.6512	1.5537	0.9202	3.1252	1.2478	0.7705	2.7543	2.2062	1.1991	4.7244	4.1964	2.6502	7.7182	2.4337	1.1711	6.4791	4.164	2.4144	8.7128	4.8056	3.6095	7.3508	5.9253	3.7323	10.8169
449	1.8177	0.8772	5.6137	1.2389	0.6055	3.7311	1.391	0.8222	3.3836	1.4426	0.9587	2.6532	1.5549	0.9205	3.129	1.2483	0.7706	2.7568	2.2079	1.1996	4.7303	4.1983	2.6508	7.7243	2.4362	1.1717	6.4902	4.1672	2.4153	8.7242	4.807	3.61	7.3549	5.9285	3.7333	10.8267
450	1.8195	0.8775	5.6242	1.24	0.6057	3.7379	1.3918	0.8224	3.3881	1.4431	0.9589	2.6552	1.556	0.9209	3.1328	1.2488	0.7706	2.7594	2.2096	1.2001	4.7362	4.2002	2.6514	7.7305	2.4386	1.1722	6.5013	4.1705	2.4163	8.7356	4.8083	3.6105	7.359	5.9318	3.7344	10.8365
451	1.8212	0.8778	5.6348	1.2411	0.6059	3.7447	1.3927	0.8225	3.3926	1.4437	0.959	2.6571	1.5571	0.9212	3.1366	1.2492	0.7707	2.7619	2.2114	1.2006	4.7421	4.2021	2.652	7.7366	2.4411	1.1728	6.5123	4.1737	2.4172	8.7469	4.8097	3.6109	7.3631	5.935	3.7355	10.8463
452	1.8229	0.878	5.6453	1.2423	0.6061	3.7515	1.3934	0.8226	3.3971	1.4442	0.9591	2.6591	1.5583	0.9216	3.1405	1.2497	0.7708	2.7645	2.2131	1.2011	4.748	4.204	2.6525	7.7427	2.4435	1.1733	6.5233	4.1769	2.4181	8.7583	4.8111	3.6114	7.3671	5.9382	3.7365	10.8561
453	1.8246	0.8783	5.6558	1.2434	0.6063	3.7583	1.3942	0.8228	3.4016	1.4447	0.9593	2.661	1.5594	0.9219	3.1443	1.2502	0.7709	2.767	2.2148	1.2016	4.7539	4.2058	2.6531	7.7488	2.4459	1.1738	6.5344	4.1801	2.419	8.7697	4.8124	3.6118	7.3712	5.9414	3.7376	10.8658
454	1.8262	0.8786	5.6664	1.2445	0.6064	3.7651	1.395	0.8229	3.4061	1.4452	0.9594	2.663	1.5606	0.9222	3.1481	1.2507	0.771	2.7695	2.2165	1.2021	4.7598	4.2077	2.6537	7.7549	2.4484	1.1744	6.5454	4.1834	2.4199	8.781	4.8138	3.6123	7.3753	5.9446	3.7386	10.8755
455	1.8279	0.8789	5.6769	1.2456	0.6066	3.7719	1.3958	0.8231	3.4105	1.4457	0.9595	2.6649	1.5617	0.9226	3.1519	1.2511	0.7711	2.772	2.2183	1.2026	4.7657	4.2096	2.6543	7.761	2.4508	1.1749	6.5564	4.1866	2.4208	8.7924	4.8151	3.6127	7.3793	5.9478	3.7397	10.8853
456	1.8296	0.8791	5.6874	1.2467	0.6068	3.7787	1.3966	0.8232	3.415	1.4462	0.9597	2.6668	1.5628	0.9229	3.1556	1.2516	0.7712	2.7746	2.22	1.2031	4.7716	4.2114	2.6548	7.7671	2.4532	1.1754	6.5674	4.1898	2.4218	8.8037	4.8165	3.6132	7.3833	5.951	3.7407	10.895
457	1.8313	0.8794	5.6979	1.2478	0.607	3.7855	1.3974	0.8233	3.4195	1.4467	0.9598	2.6688	1.5639	0.9233	3.1594	1.2521	0.7713	2.7771	2.2217	1.2036	4.7774	4.2133	2.6554	7.7731	2.4557	1.176	6.5784	4.193	2.4227	8.815	4.8178	3.6136	7.3874	5.9542	3.7418	10.9046
458	1.833	0.8797	5.7084	1.249	0.6072	3.7923	1.3982	0.8235	3.4239	1.4472	0.9599	2.6707	1.5651	0.9236	3.1632	1.2525	0.7713	2.7796	2.2234	1.2041	4.7833	4.2152	2.656	7.7792	2.4581	1.1765	6.5895	4.1962	2.4236	8.8263	4.8192	3.6141	7.3914	5.9574	3.7428	10.9143
459	1.8347	0.8799	5.7189	1.2501	0.6074	3.7991	1.399	0.8236	3.4283	1.4477	0.9601	2.6726	1.5662	0.9239	3.167	1.253	0.7714	2.7821	2.2251	1.2046	4.7892	4.217	2.6566	7.7852	2.4605	1.177	6.6004	4.1994	2.4245	8.8376	4.8205	3.6145	7.3954	5.9605	3.7439	10.924
460	1.8364	0.8802	5.7295	1.2512	0.6075	3.8059	1.3998	0.8238	3.4328	1.4482	0.9602	2.6745	1.5673	0.9243	3.1708	1.2535	0.7715	2.7846	2.2268	1.2051	4.795	4.2189	2.6571	7.7912	2.4629	1.1776	6.6114	4.2026	2.4254	8.8489	4.8218	3.615	7.3994	5.9637	3.7449	10.9336
461	1.838	0.8805	5.74	1.2523	0.6077	3.8126	1.4005	0.8239	3.4372	1.4487	0.9603	2.6764	1.5684	0.9246	3.1746	1.2539	0.7716	2.787	2.2285	1.2056	4.8008	4.2207	2.6577	7.7972	2.4653	1.1781	6.6224	4.2058	2.4263	8.8602	4.8232	3.6154	7.4033	5.9669	3.7459	10.9432
462	1.8397	0.8807	5.7504	1.2534	0.6079	3.8194	1.4013	0.824	3.4416	1.4492	0.9605	2.6783	1.5696	0.9249	3.1783	1.2544	0.7717	2.7895	2.2302	1.2061	4.8067	4.2225	2.6582	7.8032	2.4678	1.1786	6.6334	4.209	2.4272	8.8714	4.8245	3.6159	7.4073	5.97	3.747	10.9529
463	1.8414	0.881	5.7609	1.2545	0.6081	3.8262	1.4021	0.8242	3.4461	1.4497	0.9606	2.6802	1.5707	0.9253	3.1821	1.2549	0.7718	2.792	2.2319	1.2066	4.8125	4.2244	2.6588	7.8092	2.4702	1.1792	6.6444	4.2121	2.4281	8.8827	4.8258	3.6163	7.4113	5.9732	3.748	10.9625
464	1.8431	0.8813	5.7714	1.2556	0.6083	3.8329	1.4029	0.8243	3.4505	1.4502	0.9607	2.6821	1.5718	0.9256	3.1858	1.2553	0.7719	2.7945	2.2336	1.2071	4.8183	4.2262	2.6594	7.8152	2.4726	1.1797	6.6554	4.2153	2.429	8.8939	4.8271	3.6167	7.4152	5.9763	3.749	10.972
465	1.8447	0.8815	5.7819	1.2567	0.6084	3.8397	1.4036	0.8244	3.4549	1.4507	0.9608	2.684	1.5729	0.9259	3.1896	1.2558	0.7719	2.7969	2.2353	1.2076	4.8242	4.228	2.6599	7.8212	2.475	1.1802	6.6663	4.2185	2.4299	8.9052	4.8284	3.6172	7.4192	5.9794	3.7501	10.9816
466	1.8464	0.8818	5.7924	1.2578	0.6086	3.8465	1.4044	0.8246	3.4593	1.4512	0.961	2.6859	1.574	0.9263	3.1934	1.2562	0.772	2.7994	2.237	1.2081	4.83	4.2299	2.6605	7.8271	2.4774	1.1807	6.6773	4.2217	2.4308	8.9164	4.8298	3.6176	7.4231	5.9826	3.7511	10.9912
467	1.8481	0.8821	5.8029	1.2589	0.6088	3.8532	1.4052	0.8247	3.4637	1.4517	0.9611	2.6878	1.5751	0.9266	3.1971	1.2567	0.7721	2.8019	2.2387	1.2086	4.8358	4.2317	2.661	7.8331	2.4798	1.1813	6.6882	4.2248	2.4316	8.9276	4.8311	3.618	7.4271	5.9857	3.7521	11.0007
468	1.8497	0.8823	5.8133	1.26	0.609	3.86	1.4059	0.8248	3.468	1.4522	0.9612	2.6897	1.5763	0.9269	3.2009	1.2571	0.7722	2.8043	2.2404	1.2091	4.8416	4.2335	2.6616	7.839	2.4822	1.1818	6.6992	4.228	2.4325	8.9388	4.8324	3.6185	7.431	5.9888	3.7531	11.0102
469	1.8514	0.8826	5.8238	1.2611	0.6092	3.8667	1.4067	0.825	3.4724	1.4527	0.9613	2.6915	1.5774	0.9273	3.2046	1.2576	0.7723	2.8068	2.242	1.2095	4.8474	4.2353	2.6621	7.8449	2.4845	1.1823	6.7101	4.2311	2.4334	8.95	4.8337	3.6189	7.4349	5.9919	3.7541	11.0198
470	1.853	0.8829	5.8343	1.2622	0.6093	3.8735	1.4075	0.8251	3.4768	1.4531	0.9615	2.6934	1.5785	0.9276	3.2083	1.258	0.7724	2.8092	2.2437	1.21	4.8531	4.2371	2.6627	7.8509	2.4869	1.1828	6.721	4.2343	2.4343	8.9612	4.835	3.6193	7.4388	5.995	3.7552	11.0293
471	1.8547	0.8831	5.8447	1.2633	0.6095	3.8802	1.4082	0.8252	3.4812	1.4536	0.9616	2.6953	1.5796	0.9279	3.2121	1.2585	0.7724	2.8116	2.2454	1.2105	4.8589	4.2389	2.6632	7.8568	2.4893	1.1834	6.732	4.2374	2.4352	8.9724	4.8362	3.6198	7.4427	5.9981	3.7562	11.0388
472	1.8563	0.8834	5.8552	1.2644	0.6097	3.887	1.409	0.8254	3.4855	1.4541	0.9617	2.6971	1.5807	0.9282	3.2158	1.2589	0.7725	2.8141	2.2471	1.211	4.8647	4.2407	2.6638	7.8627	2.4917	1.1839	6.7429	4.2405	2.4361	8.9835	4.8375	3.6202	7.4466	6.0012	3.7572	11.0482
473	1.858	0.8836	5.8657	1.2655	0.6099	3.8937	1.4097	0.8255	3.4899	1.4546	0.9619	2.699	1.5818	0.9286	3.2195	1.2594	0.7726	2.8165	2.2487	1.2115	4.8705	4.2425	2.6643	7.8686	2.4941	1.1844	6.7538	4.2437	2.437	8.9947	4.8388	3.6206	7.4505	6.0043	3.7582	11.0577
474	1.8596	0.8839	5.8761	1.2666	0.61	3.9004	1.4105	0.8256	3.4942	1.4551	0.962	2.7008	1.5829	0.9289	3.2233	1.2598	0.7727	2.8189	2.2504	1.212	4.8762	4.2443	2.6649	7.8744	2.4965	1.1849	6.7647	4.2468	2.4378	9.0058	4.8401	3.621	7.4543	6.0074	3.7592	11.0671
475	1.8613	0.8842	5.8866	1.2676	0.6102	3.9072	1.4112	0.8258	3.4986	1.4556	0.9621	2.7027	1.584	0.9292	3.227	1.2603	0.7728	2.8213	2.2521	1.2124	4.882	4.2461	2.6654	7.8803	2.4988	1.1854	6.7756	4.2499	2.4387	9.017	4.8414	3.6215	7.4582	6.0105	3.7602	11.0766
476	1.8629	0.8844	5.897	1.2687	0.6104	3.9139	1.412	0.8259	3.5029	1.456	0.9622	2.7045	1.5851	0.9295	3.2307	1.2607	0.7729	2.8237	2.2537	1.2129	4.8877	4.2478	2.666	7.8861	2.5012	1.1859	6.7865	4.253	2.4396	9.0281	4.8426	3.6219	7.462	6.0135	3.7612	11.086
477	1.8646	0.8847	5.9074	1.2698	0.6106	3.9206	1.4127	0.826	3.5072	1.4565	0.9623	2.7064	1.5862	0.9299	3.2344	1.2611	0.7729	2.8262	2.2554	1.2134	4.8935	4.2496	2.6665	7.892	2.5036	1.1865	6.7974	4.2562	2.4405	9.0392	4.8439	3.6223	7.4659	6.0166	3.7622	11.0954
478	1.8662	0.8849	5.9179	1.2709	0.6107	3.9274	1.4135	0.8262	3.5115	1.457	0.9625	2.7082	1.5873	0.9302	3.2381	1.2616	0.773	2.8286	2.257	1.2139	4.8992	4.2514	2.667	7.8978	2.5059	1.187	6.8083	4.2593	2.4413	9.0503	4.8452	3.6227	7.4697	6.0196	3.7632	11.1048
479	1.8678	0.8852	5.9283	1.272	0.6109	3.9341	1.4142	0.8263	3.5159	1.4574	0.9626	2.71	1.5884	0.9305	3.2418	1.262	0.7731	2.8309	2.2587	1.2144	4.9049	4.2532	2.6676	7.9036	2.5083	1.1875	6.8192	4.2624	2.4422	9.0614	4.8464	3.6231	7.4735	6.0227	3.7642	11.1142
480	1.8695	0.8855	5.9387	1.2731	0.6111	3.9408	1.415	0.8264	3.5202	1.4579	0.9627	2.7118	1.5895	0.9308	3.2455	1.2625	0.7732	2.8333	2.2603	1.2148	4.9107	4.2549	2.6681	7.9095	2.5106	1.188	6.8301	4.2655	2.4431	9.0725	4.8477	3.6235	7.4774	6.0257	3.7652	11.1236
481	1.8711	0.8857	5.9492	1.2741	0.6113	3.9475	1.4157	0.8265	3.5245	1.4584	0.9628	2.7137	1.5905	0.9311	3.2492	1.2629	0.7733	2.8357	2.262	1.2153	4.9164	4.2567	2.6686	7.9153	2.513	1.1885	6.8409	4.2686	2.4439	9.0836	4.8489	3.624	7.4812	6.0288	3.7661	11.1329
482	1.8727	0.886	5.9596	1.2752	0.6114	3.9542	1.4164	0.8267	3.5288	1.4589	0.963	2.7155	1.5916	0.9315	3.2529	1.2633	0.7733	2.8381	2.2636	1.2158	4.9221	4.2584	2.6692	7.9211	2.5154	1.189	6.8518	4.2717	2.4448	9.0947	4.8502	3.6244	7.485	6.0318	3.7671	11.1423
483	1.8744	0.8862	5.97	1.2763	0.6116	3.9609	1.4172	0.8268	3.5331	1.4593	0.9631	2.7173	1.5927	0.9318	3.2566	1.2638	0.7734	2.8405	2.2653	1.2163	4.9278	4.2602	2.6697	7.9268	2.5177	1.1895	6.8627	4.2748	2.4457	9.1057	4.8514	3.6248	7.4888	6.0348	3.7681	11.1516
484	1.876	0.8865	5.9804	1.2774	0.6118	3.9676	1.4179	0.8269	3.5373	1.4598	0.9632	2.7191	1.5938	0.9321	3.2603	1.2642	0.7735	2.8429	2.2669	1.2167	4.9335	4.2619	2.6702	7.9326	2.5201	1.19	6.8735	4.2778	2.4465	9.1168	4.8527	3.6252	7.4925	6.0379	3.7691	11.1609
485	1.8776	0.8867	5.9908	1.2784	0.6119	3.9743	1.4187	0.827	3.5416	1.4603	0.9633	2.7209	1.5949	0.9324	3.264	1.2646	0.7736	2.8452	2.2686	1.2172	4.9392	4.2637	2.6708	7.9384	2.5224	1.1905	6.8844	4.2809	2.4474	9.1278	4.8539	3.6256	7.4963	6.0409	3.7701	11.1702
486	1.8792	0.887	6.0012	1.2795	0.6121	3.9811	1.4194	0.8272	3.5459	1.4607	0.9634	2.7227	1.596	0.9327	3.2677	1.265	0.7736	2.8476	2.2702	1.2177	4.9449	4.2654	2.6713	7.9441	2.5247	1.191	6.8952	4.284	2.4482	9.1389	4.8552	3.626	7.5001	6.0439	3.771	11.1795
487	1.8809	0.8872	6.0116	1.2806	0.6123	3.9877	1.4201	0.8273	3.5502	1.4612	0.9635	2.7245	1.597	0.9331	3.2713	1.2655	0.7737	2.85	2.2718	1.2181	4.9506	4.2671	2.6718	7.9499	2.5271	1.1915	6.9061	4.2871	2.4491	9.1499	4.8564	3.6264	7.5038	6.0469	3.772	11.1888
488	1.8825	0.8875	6.022	1.2816	0.6125	3.9944	1.4208	0.8274	3.5544	1.4616	0.9637	2.7263	1.5981	0.9334	3.275	1.2659	0.7738	2.8523	2.2735	1.2186	4.9562	4.2689	2.6723	7.9556	2.5294	1.192	6.9169	4.2901	2.4499	9.1609	4.8576	3.6268	7.5076	6.0499	3.773	11.198
489	1.8841	0.8877	6.0324	1.2827	0.6126	4.0011	1.4216	0.8275	3.5587	1.4621	0.9638	2.7281	1.5992	0.9337	3.2787	1.2663	0.7739	2.8547	2.2751	1.2191	4.9619	4.2706	2.6728	7.9613	2.5317	1.1926	6.9277	4.2932	2.4508	9.1719	4.8589	3.6272	7.5113	6.0529	3.774	11.2073
490	1.8857	0.888	6.0428	1.2838	0.6128	4.0078	1.4223	0.8277	3.5629	1.4625	0.9639	2.7299	1.6003	0.934	3.2823	1.2667	0.7739	2.857	2.2767	1.2195	4.9676	4.2723	2.6734	7.9671	2.5341	1.1931	6.9385	4.2962	2.4516	9.1829	4.8601	3.6276	7.5151	6.0559	3.7749	11.2165
491	1.8873	0.8882	6.0532	1.2848	0.613	4.0145	1.423	0.8278	3.5672	1.463	0.964	2.7317	1.6013	0.9343	3.286	1.2672	0.774	2.8593	2.2783	1.22	4.9732	4.274	2.6739	7.9728	2.5364	1.1936	6.9494	4.2993	2.4525	9.1939	4.8613	3.628	7.5188	6.0589	3.7759	11.2258
492	1.8889	0.8885	6.0636	1.2859	0.6131	4.0212	1.4237	0.8279	3.5714	1.4635	0.9641	2.7334	1.6024	0.9346	3.2897	1.2676	0.7741	2.8617	2.2799	1.2205	4.9789	4.2758	2.6744	7.9785	2.5387	1.1941	6.9602	4.3024	2.4533	9.2048	4.8625	3.6284	7.5225	6.0618	3.7769	11.235
493	1.8905	0.8887	6.074	1.287	0.6133	4.0279	1.4244	0.828	3.5756	1.4639	0.9642	2.7352	1.6035	0.9349	3.2933	1.268	0.7742	2.864	2.2816	1.2209	4.9845	4.2775	2.6749	7.9841	2.541	1.1946	6.971	4.3054	2.4542	9.2158	4.8637	3.6288	7.5262	6.0648	3.7778	11.2442
494	1.8921	0.889	6.0843	1.288	0.6135	4.0346	1.4252	0.8281	3.5799	1.4644	0.9644	2.737	1.6046	0.9353	3.297	1.2684	0.7743	2.8663	2.2832	1.2214	4.9902	4.2792	2.6754	7.9898	2.5434	1.195	6.9818	4.3084	2.455	9.2268	4.8649	3.6292	7.5299	6.0678	3.7788	11.2534
495	1.8937	0.8892	6.0947	1.2891	0.6136	4.0412	1.4259	0.8283	3.5841	1.4648	0.9645	2.7388	1.6056	0.9356	3.3006	1.2688	0.7743	2.8686	2.2848	1.2219	4.9958	4.2809	2.6759	7.9955	2.5457	1.1955	6.9926	4.3115	2.4559	9.2377	4.8662	3.6296	7.5336	6.0707	3.7797	11.2625
496	1.8953	0.8895	6.1051	1.2901	0.6138	4.0479	1.4266	0.8284	3.5883	1.4653	0.9646	2.7405	1.6067	0.9359	3.3043	1.2692	0.7744	2.871	2.2864	1.2223	5.0014	4.2826	2.6765	8.0011	2.548	1.196	7.0034	4.3145	2.4567	9.2487	4.8674	3.63	7.5373	6.0737	3.7807	11.2717
497	1.8969	0.8897	6.1154	1.2912	0.614	4.0546	1.4273	0.8285	3.5925	1.4657	0.9647	2.7423	1.6077	0.9362	3.3079	1.2697	0.7745	2.8733	2.288	1.2228	5.0071	4.2843	2.677	8.0068	2.5503	1.1965	7.0142	4.3175	2.4575	9.2596	4.8686	3.6304	7.541	6.0766	3.7816	11.2809
498	1.8985	0.89	6.1258	1.2922	0.6141	4.0613	1.428	0.8286	3.5967	1.4662	0.9648	2.744	1.6088	0.9365	3.3115	1.2701	0.7745	2.8756	2.2896	1.2232	5.0127	4.286	2.6775	8.0124	2.5526	1.197	7.0249	4.3206	2.4584	9.2705	4.8698	3.6308	7.5447	6.0796	3.7826	11.29
499	1.9001	0.8902	6.1362	1.2933	0.6143	4.0679	1.4287	0.8287	3.6009	1.4666	0.9649	2.7458	1.6099	0.9368	3.3152	1.2705	0.7746	2.8779	2.2912	1.2237	5.0183	4.2877	2.678	8.0181	2.5549	1.1975	7.0357	4.3236	2.4592	9.2814	4.8709	3.6312	7.5483	6.0825	3.7835	11.2991
500	1.9017	0.8905	6.1465	1.2943	0.6145	4.0746	1.4294	0.8289	3.6051	1.467	0.965	2.7475	1.6109	0.9371	3.3188	1.2709	0.7747	2.8802	2.2928	1.2241	5.0239	4.2893	2.6785	8.0237	2.5572	1.198	7.0465	4.3266	2.4601	9.2923	4.8721	3.6316	7.552	6.0855	3.7845	11.3082
501	1.9033	0.8907	6.1569	1.2954	0.6146	4.0812	1.4301	0.829	3.6093	1.4675	0.9652	2.7493	1.612	0.9374	3.3224	1.2713	0.7748	2.8825	2.2944	1.2246	5.0295	4.291	2.679	8.0293	2.5595	1.1985	7.0572	4.3296	2.4609	9.3032	4.8733	3.6319	7.5556	6.0884	3.7854	11.3173
502	1.9049	0.8909	6.1672	1.2964	0.6148	4.0879	1.4308	0.8291	3.6134	1.4679	0.9653	2.751	1.613	0.9377	3.3261	1.2717	0.7748	2.8848	2.296	1.2251	5.0351	4.2927	2.6795	8.0349	2.5618	1.199	7.068	4.3326	2.4617	9.3141	4.8745	3.6323	7.5593	6.0913	3.7864	11.3264
503	1.9065	0.8912	6.1776	1.2975	0.615	4.0946	1.4315	0.8292	3.6176	1.4684	0.9654	2.7527	1.6141	0.938	3.3297	1.2721	0.7749	2.8871	2.2976	1.2255	5.0407	4.2944	2.68	8.0405	2.5641	1.1995	7.0788	4.3356	2.4626	9.325	4.8757	3.6327	7.5629	6.0942	3.7873	11.3355
504	1.9081	0.8914	6.1879	1.2985	0.6151	4.1012	1.4322	0.8293	3.6218	1.4688	0.9655	2.7545	1.6151	0.9383	3.3333	1.2725	0.775	2.8893	2.2992	1.226	5.0463	4.296	2.6805	8.0461	2.5664	1.2	7.0895	4.3386	2.4634	9.3358	4.8769	3.6331	7.5665	6.0972	3.7882	11.3446
505	1.9097	0.8917	6.1982	1.2996	0.6153	4.1079	1.4329	0.8294	3.626	1.4692	0.9656	2.7562	1.6162	0.9386	3.3369	1.2729	0.7751	2.8916	2.3008	1.2264	5.0519	4.2977	2.681	8.0516	2.5687	1.2005	7.1002	4.3416	2.4642	9.3467	4.878	3.6335	7.5701	6.1001	3.7892	11.3536
506	1.9112	0.8919	6.2086	1.3006	0.6155	4.1145	1.4336	0.8296	3.6301	1.4697	0.9657	2.7579	1.6172	0.939	3.3405	1.2733	0.7751	2.8939	2.3024	1.2269	5.0574	4.2994	2.6815	8.0572	2.571	1.201	7.111	4.3446	2.465	9.3575	4.8792	3.6339	7.5737	6.103	3.7901	11.3627
507	1.9128	0.8922	6.2189	1.3016	0.6156	4.1211	1.4343	0.8297	3.6343	1.4701	0.9658	2.7596	1.6183	0.9393	3.3441	1.2737	0.7752	2.8962	2.3039	1.2273	5.063	4.301	2.682	8.0628	2.5733	1.2014	7.1217	4.3476	2.4659	9.3684	4.8804	3.6342	7.5773	6.1059	3.791	11.3717
508	1.9144	0.8924	6.2292	1.3027	0.6158	4.1278	1.435	0.8298	3.6384	1.4705	0.9659	2.7614	1.6193	0.9396	3.3477	1.2741	0.7753	2.8984	2.3055	1.2278	5.0686	4.3027	2.6825	8.0683	2.5755	1.2019	7.1324	4.3506	2.4667	9.3792	4.8816	3.6346	7.5809	6.1088	3.792	11.3807
509	1.916	0.8926	6.2395	1.3037	0.6159	4.1344	1.4357	0.8299	3.6425	1.471	0.966	2.7631	1.6204	0.9399	3.3513	1.2745	0.7753	2.9007	2.3071	1.2282	5.0741	4.3043	2.683	8.0738	2.5778	1.2024	7.1432	4.3536	2.4675	9.39	4.8827	3.635	7.5845	6.1116	3.7929	11.3897
510	1.9175	0.8929	6.2499	1.3047	0.6161	4.1411	1.4364	0.83	3.6467	1.4714	0.9661	2.7648	1.6214	0.9402	3.3549	1.2749	0.7754	2.9029	2.3087	1.2287	5.0797	4.306	2.6835	8.0794	2.5801	1.2029	7.1539	4.3565	2.4683	9.4008	4.8839	3.6354	7.5881	6.1145	3.7938	11.3987
511	1.9191	0.8931	6.2602	1.3058	0.6163	4.1477	1.4371	0.8301	3.6508	1.4718	0.9662	2.7665	1.6225	0.9405	3.3585	1.2753	0.7755	2.9052	2.3103	1.2291	5.0852	4.3076	2.684	8.0849	2.5824	1.2034	7.1646	4.3595	2.4691	9.4116	4.885	3.6357	7.5917	6.1174	3.7947	11.4077
512	1.9207	0.8934	6.2705	1.3068	0.6164	4.1543	1.4377	0.8303	3.6549	1.4723	0.9664	2.7682	1.6235	0.9408	3.3621	1.2757	0.7755	2.9074	2.3118	1.2296	5.0908	4.3093	2.6844	8.0904	2.5846	1.2039	7.1753	4.3625	2.4699	9.4224	4.8862	3.6361	7.5952	6.1203	3.7956	11.4167
513	1.9223	0.8936	6.2808	1.3078	0.6166	4.1609	1.4384	0.8304	3.659	1.4727	0.9665	2.7699	1.6245	0.9411	3.3657	1.2761	0.7756	2.9097	2.3134	1.23	5.0963	4.3109	2.6849	8.0959	2.5869	1.2043	7.186	4.3654	2.4708	9.4332	4.8873	3.6365	7.5988	6.1231	3.7966	11.4256
514	1.9238	0.8938	6.2911	1.3089	0.6167	4.1676	1.4391	0.8305	3.6632	1.4731	0.9666	2.7716	1.6256	0.9414	3.3693	1.2765	0.7757	2.9119	2.315	1.2304	5.1018	4.3125	2.6854	8.1014	2.5892	1.2048	7.1967	4.3684	2.4716	9.444	4.8885	3.6369	7.6023	6.126	3.7975	11.4346
515	1.9254	0.8941	6.3014	1.3099	0.6169	4.1742	1.4398	0.8306	3.6673	1.4735	0.9667	2.7733	1.6266	0.9417	3.3729	1.2769	0.7758	2.9141	2.3165	1.2309	5.1074	4.3142	2.6859	8.1069	2.5914	1.2053	7.2074	4.3714	2.4724	9.4548	4.8896	3.6372	7.6059	6.1289	3.7984	11.4435
516	1.9269	0.8943	6.3117	1.3109	0.6171	4.1808	1.4405	0.8307	3.6714	1.474	0.9668	2.775	1.6277	0.942	3.3764	1.2773	0.7758	2.9164	2.3181	1.2313	5.1129	4.3158	2.6864	8.1123	2.5937	1.2058	7.2181	4.3743	2.4732	9.4655	4.8908	3.6376	7.6094	6.1317	3.7993	11.4524
517	1.9285	0.8945	6.322	1.312	0.6172	4.1874	1.4411	0.8308	3.6755	1.4744	0.9669	2.7767	1.6287	0.9423	3.38	1.2777	0.7759	2.9186	2.3196	1.2318	5.1184	4.3174	2.6869	8.1178	2.596	1.2062	7.2287	4.3773	2.474	9.4763	4.8919	3.638	7.6129	6.1346	3.8002	11.4613
518	1.9301	0.8948	6.3323	1.313	0.6174	4.194	1.4418	0.8309	3.6795	1.4748	0.967	2.7783	1.6297	0.9426	3.3836	1.2781	0.776	2.9208	2.3212	1.2322	5.1239	4.3191	2.6873	8.1233	2.5982	1.2067	7.2394	4.3802	2.4748	9.487	4.893	3.6383	7.6165	6.1374	3.8011	11.4702
519	1.9316	0.895	6.3426	1.314	0.6175	4.2007	1.4425	0.831	3.6836	1.4752	0.9671	2.78	1.6308	0.9429	3.3872	1.2785	0.776	2.923	2.3228	1.2326	5.1294	4.3207	2.6878	8.1287	2.6005	1.2072	7.2501	4.3831	2.4756	9.4977	4.8942	3.6387	7.62	6.1402	3.802	11.4791
520	1.9332	0.8952	6.3529	1.315	0.6177	4.2073	1.4432	0.8311	3.6877	1.4756	0.9672	2.7817	1.6318	0.9432	3.3907	1.2788	0.7761	2.9252	2.3243	1.2331	5.1349	4.3223	2.6883	8.1341	2.6027	1.2077	7.2608	4.3861	2.4764	9.5085	4.8953	3.6391	7.6235	6.1431	3.8029	11.488
521	1.9347	0.8955	6.3632	1.3161	0.6179	4.2139	1.4438	0.8313	3.6918	1.4761	0.9673	2.7834	1.6328	0.9435	3.3943	1.2792	0.7762	2.9274	2.3259	1.2335	5.1404	4.3239	2.6888	8.1396	2.605	1.2081	7.2714	4.389	2.4772	9.5192	4.8964	3.6394	7.627	6.1459	3.8038	11.4969
522	1.9363	0.8957	6.3734	1.3171	0.618	4.2205	1.4445	0.8314	3.6959	1.4765	0.9674	2.785	1.6338	0.9438	3.3978	1.2796	0.7762	2.9297	2.3274	1.234	5.1459	4.3255	2.6893	8.145	2.6072	1.2086	7.2821	4.3919	2.478	9.5299	4.8976	3.6398	7.6305	6.1487	3.8047	11.5057
523	1.9378	0.8959	6.3837	1.3181	0.6182	4.2271	1.4452	0.8315	3.6999	1.4769	0.9675	2.7867	1.6349	0.944	3.4014	1.28	0.7763	2.9319	2.329	1.2344	5.1514	4.3271	2.6897	8.1504	2.6094	1.2091	7.2927	4.3949	2.4788	9.5406	4.8987	3.6401	7.6339	6.1515	3.8056	11.5145
524	1.9394	0.8962	6.394	1.3191	0.6183	4.2337	1.4458	0.8316	3.704	1.4773	0.9676	2.7883	1.6359	0.9443	3.405	1.2804	0.7764	2.934	2.3305	1.2348	5.1569	4.3287	2.6902	8.1558	2.6117	1.2096	7.3034	4.3978	2.4796	9.5513	4.8998	3.6405	7.6374	6.1544	3.8065	11.5234
525	1.9409	0.8964	6.4042	1.3201	0.6185	4.2403	1.4465	0.8317	3.708	1.4777	0.9677	2.79	1.6369	0.9446	3.4085	1.2808	0.7764	2.9362	2.332	1.2353	5.1623	4.3303	2.6907	8.1612	2.6139	1.21	7.314	4.4007	2.4804	9.562	4.9009	3.6409	7.6409	6.1572	3.8074	11.5322
526	1.9424	0.8966	6.4145	1.3211	0.6186	4.2469	1.4471	0.8318	3.7121	1.4781	0.9678	2.7917	1.6379	0.9449	3.412	1.2811	0.7765	2.9384	2.3336	1.2357	5.1678	4.3319	2.6912	8.1666	2.6162	1.2105	7.3246	4.4036	2.4812	9.5726	4.902	3.6412	7.6444	6.16	3.8083	11.541
527	1.944	0.8969	6.4248	1.3221	0.6188	4.2534	1.4478	0.8319	3.7161	1.4785	0.9679	2.7933	1.6389	0.9452	3.4156	1.2815	0.7766	2.9406	2.3351	1.2361	5.1733	4.3335	2.6916	8.172	2.6184	1.211	7.3353	4.4065	2.482	9.5833	4.9031	3.6416	7.6478	6.1628	3.8092	11.5498
528	1.9455	0.8971	6.435	1.3232	0.619	4.26	1.4485	0.832	3.7202	1.4789	0.968	2.7949	1.64	0.9455	3.4191	1.2819	0.7766	2.9428	2.3366	1.2366	5.1787	4.3351	2.6921	8.1773	2.6206	1.2114	7.3459	4.4094	2.4828	9.594	4.9042	3.6419	7.6513	6.1656	3.8101	11.5586
529	1.9471	0.8973	6.4453	1.3242	0.6191	4.2666	1.4491	0.8321	3.7242	1.4793	0.9681	2.7966	1.641	0.9458	3.4227	1.2823	0.7767	2.945	2.3382	1.237	5.1842	4.3367	2.6926	8.1827	2.6228	1.2119	7.3565	4.4123	2.4836	9.6046	4.9053	3.6423	7.6547	6.1683	3.811	11.5674
530	1.9486	0.8976	6.4555	1.3252	0.6193	4.2732	1.4498	0.8322	3.7282	1.4797	0.9682	2.7982	1.642	0.9461	3.4262	1.2826	0.7768	2.9471	2.3397	1.2374	5.1896	4.3382	2.693	8.1881	2.6251	1.2124	7.3671	4.4152	2.4844	9.6153	4.9064	3.6426	7.6581	6.1711	3.8119	11.5761
531	1.9501	0.8978	6.4658	1.3262	0.6194	4.2798	1.4504	0.8323	3.7322	1.4802	0.9683	2.7999	1.643	0.9464	3.4297	1.283	0.7768	2.9493	2.3412	1.2378	5.1951	4.3398	2.6935	8.1934	2.6273	1.2128	7.3777	4.4181	2.4852	9.6259	4.9075	3.643	7.6616	6.1739	3.8127	11.5849
532	1.9517	0.898	6.476	1.3272	0.6196	4.2864	1.4511	0.8324	3.7363	1.4806	0.9684	2.8015	1.644	0.9467	3.4333	1.2834	0.7769	2.9515	2.3428	1.2383	5.2005	4.3414	2.694	8.1987	2.6295	1.2133	7.3883	4.421	2.486	9.6365	4.9086	3.6433	7.665	6.1767	3.8136	11.5936
533	1.9532	0.8983	6.4863	1.3282	0.6197	4.2929	1.4517	0.8325	3.7403	1.481	0.9685	2.8031	1.645	0.947	3.4368	1.2838	0.7769	2.9536	2.3443	1.2387	5.2059	4.343	2.6944	8.2041	2.6317	1.2138	7.3989	4.4239	2.4867	9.6471	4.9097	3.6437	7.6684	6.1794	3.8145	11.6023
534	1.9547	0.8985	6.4965	1.3292	0.6199	4.2995	1.4524	0.8327	3.7443	1.4814	0.9686	2.8048	1.646	0.9473	3.4403	1.2841	0.777	2.9558	2.3458	1.2391	5.2114	4.3445	2.6949	8.2094	2.6339	1.2142	7.4095	4.4268	2.4875	9.6577	4.9108	3.644	7.6718	6.1822	3.8154	11.6111
535	1.9562	0.8987	6.5067	1.3302	0.62	4.3061	1.453	0.8328	3.7483	1.4818	0.9687	2.8064	1.647	0.9475	3.4438	1.2845	0.7771	2.9579	2.3473	1.2396	5.2168	4.3461	2.6953	8.2147	2.6362	1.2147	7.4201	4.4297	2.4883	9.6683	4.9119	3.6444	7.6752	6.185	3.8163	11.6198
536	1.9578	0.8989	6.517	1.3312	0.6202	4.3126	1.4537	0.8329	3.7523	1.4822	0.9688	2.808	1.6481	0.9478	3.4473	1.2849	0.7771	2.9601	2.3488	1.24	5.2222	4.3476	2.6958	8.22	2.6384	1.2152	7.4307	4.4325	2.4891	9.6789	4.913	3.6447	7.6786	6.1877	3.8171	11.6285
537	1.9593	0.8992	6.5272	1.3322	0.6203	4.3192	1.4543	0.833	3.7563	1.4826	0.9689	2.8096	1.6491	0.9481	3.4508	1.2852	0.7772	2.9622	2.3504	1.2404	5.2276	4.3492	2.6963	8.2253	2.6406	1.2156	7.4413	4.4354	2.4899	9.6895	4.9141	3.6451	7.682	6.1905	3.818	11.6371
538	1.9608	0.8994	6.5374	1.3332	0.6205	4.3258	1.455	0.8331	3.7602	1.483	0.969	2.8112	1.6501	0.9484	3.4543	1.2856	0.7773	2.9644	2.3519	1.2408	5.233	4.3508	2.6967	8.2306	2.6428	1.2161	7.4519	4.4383	2.4906	9.7001	4.9152	3.6454	7.6854	6.1932	3.8189	11.6458
539	1.9623	0.8996	6.5477	1.3342	0.6206	4.3323	1.4556	0.8332	3.7642	1.4834	0.9691	2.8128	1.6511	0.9487	3.4579	1.286	0.7773	2.9665	2.3534	1.2412	5.2384	4.3523	2.6972	8.2359	2.645	1.2165	7.4624	4.4412	2.4914	9.7106	4.9162	3.6458	7.6887	6.196	3.8197	11.6545
540	1.9638	0.8998	6.5579	1.3352	0.6208	4.3389	1.4563	0.8333	3.7682	1.4838	0.9692	2.8144	1.6521	0.949	3.4614	1.2863	0.7774	2.9686	2.3549	1.2417	5.2438	4.3539	2.6976	8.2411	2.6472	1.217	7.473	4.444	2.4922	9.7212	4.9173	3.6461	7.6921	6.1987	3.8206	11.6631
541	1.9653	0.9001	6.5681	1.3362	0.6209	4.3454	1.4569	0.8334	3.7722	1.4841	0.9693	2.816	1.6531	0.9493	3.4649	1.2867	0.7775	2.9708	2.3564	1.2421	5.2492	4.3554	2.6981	8.2464	2.6494	1.2175	7.4836	4.4469	2.493	9.7318	4.9184	3.6465	7.6955	6.2014	3.8215	11.6718
542	1.9669	0.9003	6.5783	1.3372	0.6211	4.352	1.4575	0.8335	3.7761	1.4845	0.9694	2.8176	1.6541	0.9496	3.4683	1.2871	0.7775	2.9729	2.3579	1.2425	5.2546	4.3569	2.6985	8.2517	2.6516	1.2179	7.4941	4.4497	2.4937	9.7423	4.9194	3.6468	7.6988	6.2042	3.8223	11.6804
543	1.9684	0.9005	6.5885	1.3382	0.6212	4.3585	1.4582	0.8336	3.7801	1.4849	0.9695	2.8192	1.6551	0.9498	3.4718	1.2874	0.7776	2.975	2.3594	1.2429	5.26	4.3585	2.699	8.2569	2.6538	1.2184	7.5047	4.4526	2.4945	9.7528	4.9205	3.6471	7.7022	6.2069	3.8232	11.689
544	1.9699	0.9007	6.5987	1.3392	0.6214	4.3651	1.4588	0.8337	3.784	1.4853	0.9696	2.8208	1.6561	0.9501	3.4753	1.2878	0.7776	2.9771	2.3609	1.2433	5.2653	4.36	2.6994	8.2621	2.656	1.2188	7.5152	4.4554	2.4953	9.7634	4.9216	3.6475	7.7055	6.2096	3.8241	11.6976
545	1.9714	0.901	6.6089	1.3402	0.6215	4.3716	1.4594	0.8338	3.788	1.4857	0.9697	2.8224	1.657	0.9504	3.4788	1.2882	0.7777	2.9792	2.3624	1.2438	5.2707	4.3615	2.6999	8.2674	2.6582	1.2193	7.5258	4.4583	2.4961	9.7739	4.9226	3.6478	7.7088	6.2123	3.8249	11.7062
546	1.9729	0.9012	6.6191	1.3412	0.6217	4.3782	1.4601	0.8339	3.7919	1.4861	0.9698	2.824	1.658	0.9507	3.4823	1.2885	0.7778	2.9813	2.3639	1.2442	5.2761	4.3631	2.7003	8.2726	2.6603	1.2197	7.5363	4.4611	2.4968	9.7844	4.9237	3.6482	7.7122	6.215	3.8258	11.7148
547	1.9744	0.9014	6.6293	1.3421	0.6218	4.3847	1.4607	0.834	3.7959	1.4865	0.9699	2.8256	1.659	0.951	3.4858	1.2889	0.7778	2.9835	2.3654	1.2446	5.2814	4.3646	2.7008	8.2778	2.6625	1.2202	7.5468	4.4639	2.4976	9.7949	4.9247	3.6485	7.7155	6.2177	3.8266	11.7234
548	1.9759	0.9016	6.6395	1.3431	0.622	4.3913	1.4613	0.8341	3.7998	1.4869	0.97	2.8272	1.66	0.9513	3.4893	1.2892	0.7779	2.9856	2.3669	1.245	5.2868	4.3661	2.7012	8.283	2.6647	1.2206	7.5574	4.4668	2.4984	9.8054	4.9258	3.6488	7.7188	6.2204	3.8275	11.732
549	1.9774	0.9018	6.6497	1.3441	0.6221	4.3978	1.462	0.8342	3.8037	1.4873	0.9701	2.8288	1.661	0.9515	3.4927	1.2896	0.7779	2.9877	2.3684	1.2454	5.2921	4.3676	2.7017	8.2882	2.6669	1.2211	7.5679	4.4696	2.4991	9.8159	4.9269	3.6492	7.7221	6.2231	3.8283	11.7405
550	1.9789	0.9021	6.6599	1.3451	0.6223	4.4043	1.4626	0.8343	3.8077	1.4876	0.9702	2.8303	1.662	0.9518	3.4962	1.2899	0.778	2.9897	2.3699	1.2458	5.2975	4.3692	2.7021	8.2934	2.6691	1.2215	7.5784	4.4724	2.4999	9.8263	4.9279	3.6495	7.7254	6.2258	3.8292	11.7491
551	1.9804	0.9023	6.6701	1.3461	0.6224	4.4109	1.4632	0.8344	3.8116	1.488	0.9703	2.8319	1.663	0.9521	3.4997	1.2903	0.7781	2.9918	2.3713	1.2463	5.3028	4.3707	2.7025	8.2986	2.6712	1.222	7.5889	4.4753	2.5006	9.8368	4.9289	3.6498	7.7287	6.2285	3.83	11.7576
552	1.9819	0.9025	6.6802	1.3471	0.6226	4.4174	1.4638	0.8345	3.8155	1.4884	0.9704	2.8335	1.664	0.9524	3.5031	1.2906	0.7781	2.9939	2.3728	1.2467	5.3082	4.3722	2.703	8.3038	2.6734	1.2224	7.5994	4.4781	2.5014	9.8473	4.93	3.6501	7.732	6.2312	3.8309	11.7661
553	1.9834	0.9027	6.6904	1.348	0.6227	4.4239	1.4645	0.8346	3.8194	1.4888	0.9705	2.835	1.665	0.9527	3.5066	1.291	0.7782	2.996	2.3743	1.2471	5.3135	4.3737	2.7034	8.3089	2.6756	1.2229	7.6099	4.4809	2.5022	9.8577	4.931	3.6505	7.7353	6.2339	3.8317	11.7746
554	1.9849	0.9029	6.7006	1.349	0.6229	4.4304	1.4651	0.8347	3.8233	1.4892	0.9705	2.8366	1.6659	0.9529	3.5101	1.2913	0.7782	2.9981	2.3758	1.2475	5.3188	4.3752	2.7039	8.3141	2.6777	1.2233	7.6204	4.4837	2.5029	9.8682	4.9321	3.6508	7.7386	6.2366	3.8325	11.7831
555	1.9864	0.9032	6.7108	1.35	0.623	4.4369	1.4657	0.8348	3.8272	1.4896	0.9706	2.8382	1.6669	0.9532	3.5135	1.2917	0.7783	3.0002	2.3773	1.2479	5.3241	4.3767	2.7043	8.3192	2.6799	1.2238	7.6309	4.4865	2.5037	9.8786	4.9331	3.6511	7.7418	6.2392	3.8334	11.7916
556	1.9878	0.9034	6.7209	1.351	0.6232	4.4435	1.4663	0.8349	3.8311	1.4899	0.9707	2.8397	1.6679	0.9535	3.517	1.292	0.7784	3.0022	2.3787	1.2483	5.3295	4.3782	2.7047	8.3244	2.6821	1.2242	7.6414	4.4893	2.5044	9.889	4.9341	3.6515	7.7451	6.2419	3.8342	11.8001
557	1.9893	0.9036	6.7311	1.352	0.6233	4.45	1.4669	0.835	3.835	1.4903	0.9708	2.8413	1.6689	0.9538	3.5204	1.2924	0.7784	3.0043	2.3802	1.2487	5.3348	4.3797	2.7052	8.3295	2.6842	1.2247	7.6519	4.4921	2.5052	9.8995	4.9352	3.6518	7.7483	6.2445	3.8351	11.8086
558	1.9908	0.9038	6.7413	1.3529	0.6235	4.4565	1.4675	0.8351	3.8389	1.4907	0.9709	2.8428	1.6699	0.954	3.5239	1.2927	0.7785	3.0064	2.3817	1.2491	5.3401	4.3812	2.7056	8.3346	2.6864	1.2251	7.6624	4.4949	2.5059	9.9099	4.9362	3.6521	7.7516	6.2472	3.8359	11.8171
559	1.9923	0.904	6.7514	1.3539	0.6236	4.463	1.4682	0.8352	3.8428	1.4911	0.971	2.8444	1.6708	0.9543	3.5273	1.2931	0.7785	3.0084	2.3831	1.2495	5.3454	4.3827	2.706	8.3398	2.6886	1.2256	7.6729	4.4977	2.5067	9.9203	4.9372	3.6524	7.7548	6.2499	3.8367	11.8255
560	1.9938	0.9042	6.7616	1.3549	0.6238	4.4695	1.4688	0.8353	3.8467	1.4914	0.9711	2.8459	1.6718	0.9546	3.5308	1.2934	0.7786	3.0105	2.3846	1.2499	5.3507	4.3842	2.7065	8.3449	2.6907	1.226	7.6833	4.5005	2.5074	9.9307	4.9382	3.6528	7.7581	6.2525	3.8376	11.834
561	1.9953	0.9045	6.7717	1.3558	0.6239	4.476	1.4694	0.8354	3.8505	1.4918	0.9712	2.8474	1.6728	0.9549	3.5342	1.2938	0.7787	3.0125	2.3861	1.2503	5.356	4.3856	2.7069	8.35	2.6929	1.2264	7.6938	4.5033	2.5082	9.9411	4.9393	3.6531	7.7613	6.2552	3.8384	11.8424
562	1.9967	0.9047	6.7819	1.3568	0.624	4.4825	1.47	0.8355	3.8544	1.4922	0.9713	2.849	1.6738	0.9552	3.5376	1.2941	0.7787	3.0146	2.3875	1.2507	5.3613	4.3871	2.7073	8.3551	2.695	1.2269	7.7043	4.5061	2.5089	9.9515	4.9403	3.6534	7.7645	6.2578	3.8392	11.8508
563	1.9982	0.9049	6.792	1.3578	0.6242	4.489	1.4706	0.8356	3.8583	1.4926	0.9714	2.8505	1.6747	0.9554	3.5411	1.2945	0.7788	3.0166	2.389	1.2511	5.3665	4.3886	2.7078	8.3602	2.6972	1.2273	7.7147	4.5089	2.5097	9.9618	4.9413	3.6537	7.7678	6.2604	3.84	11.8592
564	1.9997	0.9051	6.8022	1.3588	0.6243	4.4955	1.4712	0.8357	3.8621	1.4929	0.9715	2.852	1.6757	0.9557	3.5445	1.2948	0.7788	3.0187	2.3905	1.2516	5.3718	4.3901	2.7082	8.3652	2.6993	1.2278	7.7252	4.5116	2.5104	9.9722	4.9423	3.654	7.771	6.2631	3.8409	11.8676
565	2.0012	0.9053	6.8123	1.3597	0.6245	4.502	1.4718	0.8358	3.866	1.4933	0.9715	2.8536	1.6767	0.956	3.5479	1.2952	0.7789	3.0207	2.3919	1.252	5.3771	4.3916	2.7086	8.3703	2.7014	1.2282	7.7356	4.5144	2.5112	9.9826	4.9433	3.6544	7.7742	6.2657	3.8417	11.876
566	2.0026	0.9055	6.8224	1.3607	0.6246	4.5085	1.4724	0.8358	3.8698	1.4937	0.9716	2.8551	1.6776	0.9562	3.5514	1.2955	0.7789	3.0228	2.3934	1.2524	5.3824	4.393	2.7091	8.3754	2.7036	1.2286	7.7461	4.5172	2.5119	9.9929	4.9443	3.6547	7.7774	6.2683	3.8425	11.8844
567	2.0041	0.9057	6.8326	1.3616	0.6248	4.515	1.473	0.8359	3.8737	1.494	0.9717	2.8566	1.6786	0.9565	3.5548	1.2958	0.779	3.0248	2.3948	1.2528	5.3876	4.3945	2.7095	8.3804	2.7057	1.2291	7.7565	4.52	2.5126	10.0033	4.9453	3.655	7.7806	6.2709	3.8433	11.8928
568	2.0056	0.906	6.8427	1.3626	0.6249	4.5215	1.4736	0.836	3.8775	1.4944	0.9718	2.8581	1.6796	0.9568	3.5582	1.2962	0.7791	3.0268	2.3963	1.2532	5.3929	4.396	2.7099	8.3855	2.7079	1.2295	7.767	4.5227	2.5134	10.0136	4.9463	3.6553	7.7838	6.2735	3.8441	11.9011
569	2.007	0.9062	6.8528	1.3636	0.625	4.528	1.4742	0.8361	3.8813	1.4948	0.9719	2.8597	1.6805	0.9571	3.5616	1.2965	0.7791	3.0289	2.3977	1.2536	5.3982	4.3974	2.7103	8.3905	2.71	1.23	7.7774	4.5255	2.5141	10.0239	4.9473	3.6556	7.7869	6.2762	3.845	11.9095
570	2.0085	0.9064	6.863	1.3645	0.6252	4.5345	1.4748	0.8362	3.8852	1.4951	0.972	2.8612	1.6815	0.9573	3.565	1.2968	0.7792	3.0309	2.3992	1.254	5.4034	4.3989	2.7107	8.3956	2.7121	1.2304	7.7878	4.5282	2.5149	10.0343	4.9483	3.6559	7.7901	6.2788	3.8458	11.9178
571	2.01	0.9066	6.8731	1.3655	0.6253	4.5409	1.4754	0.8363	3.889	1.4955	0.9721	2.8627	1.6824	0.9576	3.5684	1.2972	0.7792	3.0329	2.4006	1.2544	5.4087	4.4003	2.7112	8.4006	2.7143	1.2308	7.7982	4.531	2.5156	10.0446	4.9493	3.6563	7.7933	6.2814	3.8466	11.9262
572	2.0114	0.9068	6.8832	1.3665	0.6255	4.5474	1.476	0.8364	3.8928	1.4959	0.9722	2.8642	1.6834	0.9579	3.5718	1.2975	0.7793	3.0349	2.4021	1.2548	5.4139	4.4018	2.7116	8.4056	2.7164	1.2313	7.8087	4.5337	2.5163	10.0549	4.9503	3.6566	7.7965	6.284	3.8474	11.9345
573	2.0129	0.907	6.8933	1.3674	0.6256	4.5539	1.4766	0.8365	3.8966	1.4962	0.9723	2.8657	1.6844	0.9581	3.5753	1.2979	0.7793	3.0369	2.4035	1.2551	5.4191	4.4032	2.712	8.4107	2.7185	1.2317	7.8191	4.5365	2.5171	10.0652	4.9513	3.6569	7.7996	6.2866	3.8482	11.9428
574	2.0143	0.9072	6.9034	1.3684	0.6258	4.5604	1.4772	0.8366	3.9005	1.4966	0.9723	2.8672	1.6853	0.9584	3.5787	1.2982	0.7794	3.0389	2.4049	1.2555	5.4244	4.4047	2.7124	8.4157	2.7206	1.2321	7.8295	4.5392	2.5178	10.0755	4.9523	3.6572	7.8028	6.2891	3.849	11.9511
575	2.0158	0.9074	6.9135	1.3693	0.6259	4.5668	1.4778	0.8367	3.9043	1.4969	0.9724	2.8687	1.6863	0.9587	3.5821	1.2985	0.7794	3.0409	2.4064	1.2559	5.4296	4.4061	2.7128	8.4207	2.7227	1.2326	7.8399	4.542	2.5185	10.0858	4.9533	3.6575	7.8059	6.2917	3.8498	11.9594
576	2.0173	0.9076	6.9236	1.3703	0.626	4.5733	1.4784	0.8368	3.9081	1.4973	0.9725	2.8702	1.6872	0.959	3.5855	1.2989	0.7795	3.0429	2.4078	1.2563	5.4348	4.4076	2.7133	8.4257	2.7249	1.233	7.8503	4.5447	2.5193	10.096	4.9543	3.6578	7.8091	6.2943	3.8506	11.9677
577	2.0187	0.9078	6.9337	1.3712	0.6262	4.5798	1.479	0.8369	3.9119	1.4977	0.9726	2.8717	1.6882	0.9592	3.5888	1.2992	0.7796	3.0449	2.4092	1.2567	5.44	4.409	2.7137	8.4306	2.727	1.2334	7.8607	4.5475	2.52	10.1063	4.9553	3.6581	7.8122	6.2969	3.8514	11.9759
578	2.0202	0.9081	6.9438	1.3722	0.6263	4.5863	1.4796	0.837	3.9157	1.498	0.9727	2.8732	1.6891	0.9595	3.5922	1.2995	0.7796	3.0469	2.4107	1.2571	5.4452	4.4104	2.7141	8.4356	2.7291	1.2339	7.8711	4.5502	2.5207	10.1166	4.9562	3.6584	7.8153	6.2995	3.8522	11.9842
579	2.0216	0.9083	6.9539	1.3731	0.6265	4.5927	1.4801	0.8371	3.9194	1.4984	0.9728	2.8747	1.6901	0.9598	3.5956	1.2998	0.7797	3.0489	2.4121	1.2575	5.4505	4.4119	2.7145	8.4406	2.7312	1.2343	7.8815	4.5529	2.5214	10.1268	4.9572	3.6587	7.8185	6.302	3.853	11.9925
580	2.0231	0.9085	6.964	1.3741	0.6266	4.5992	1.4807	0.8371	3.9232	1.4987	0.9729	2.8762	1.691	0.96	3.599	1.3002	0.7797	3.0509	2.4135	1.2579	5.4557	4.4133	2.7149	8.4456	2.7333	1.2347	7.8918	4.5556	2.5222	10.1371	4.9582	3.659	7.8216	6.3046	3.8538	12.0007
581	2.0245	0.9087	6.9741	1.375	0.6267	4.6056	1.4813	0.8372	3.927	1.4991	0.9729	2.8776	1.692	0.9603	3.6024	1.3005	0.7798	3.0529	2.415	1.2583	5.4609	4.4147	2.7153	8.4505	2.7354	1.2351	7.9022	4.5584	2.5229	10.1473	4.9592	3.6593	7.8247	6.3072	3.8546	12.0089
582	2.0259	0.9089	6.9842	1.376	0.6269	4.6121	1.4819	0.8373	3.9308	1.4994	0.973	2.8791	1.6929	0.9606	3.6058	1.3008	0.7798	3.0549	2.4164	1.2587	5.4661	4.4162	2.7157	8.4555	2.7375	1.2356	7.9126	4.5611	2.5236	10.1576	4.9601	3.6596	7.8278	6.3097	3.8554	12.0172
583	2.0274	0.9091	6.9943	1.3769	0.627	4.6185	1.4825	0.8374	3.9346	1.4998	0.9731	2.8806	1.6939	0.9608	3.6092	1.3011	0.7799	3.0569	2.4178	1.2591	5.4713	4.4176	2.7161	8.4604	2.7396	1.236	7.923	4.5638	2.5243	10.1678	4.9611	3.6599	7.8309	6.3123	3.8562	12.0254
584	2.0288	0.9093	7.0044	1.3779	0.6272	4.625	1.4831	0.8375	3.9383	1.5002	0.9732	2.8821	1.6948	0.9611	3.6125	1.3015	0.7799	3.0588	2.4192	1.2595	5.4764	4.419	2.7165	8.4654	2.7417	1.2364	7.9333	4.5665	2.5251	10.178	4.9621	3.6602	7.834	6.3148	3.857	12.0336
585	2.0303	0.9095	7.0145	1.3788	0.6273	4.6314	1.4836	0.8376	3.9421	1.5005	0.9733	2.8835	1.6958	0.9613	3.6159	1.3018	0.78	3.0608	2.4206	1.2599	5.4816	4.4204	2.717	8.4703	2.7438	1.2368	7.9437	4.5692	2.5258	10.1882	4.963	3.6605	7.8371	6.3174	3.8578	12.0418
586	2.0317	0.9097	7.0245	1.3798	0.6274	4.6379	1.4842	0.8377	3.9459	1.5009	0.9734	2.885	1.6967	0.9616	3.6193	1.3021	0.78	3.0628	2.4221	1.2602	5.4868	4.4218	2.7174	8.4752	2.7459	1.2373	7.954	4.5719	2.5265	10.1984	4.964	3.6608	7.8402	6.3199	3.8586	12.05
587	2.0332	0.9099	7.0346	1.3807	0.6276	4.6443	1.4848	0.8378	3.9496	1.5012	0.9734	2.8865	1.6977	0.9619	3.6226	1.3024	0.7801	3.0647	2.4235	1.2606	5.492	4.4232	2.7178	8.4801	2.748	1.2377	7.9644	4.5746	2.5272	10.2086	4.965	3.6611	7.8433	6.3224	3.8594	12.0581
588	2.0346	0.9101	7.0447	1.3816	0.6277	4.6508	1.4854	0.8379	3.9534	1.5016	0.9735	2.8879	1.6986	0.9621	3.626	1.3028	0.7801	3.0667	2.4249	1.261	5.4971	4.4246	2.7182	8.485	2.7501	1.2381	7.9747	4.5773	2.5279	10.2188	4.9659	3.6614	7.8463	6.325	3.8602	12.0663
589	2.036	0.9103	7.0547	1.3826	0.6278	4.6572	1.486	0.838	3.9571	1.5019	0.9736	2.8894	1.6995	0.9624	3.6294	1.3031	0.7802	3.0687	2.4263	1.2614	5.5023	4.426	2.7186	8.4899	2.7522	1.2385	7.9851	4.58	2.5286	10.229	4.9669	3.6617	7.8494	6.3275	3.8609	12.0745
590	2.0375	0.9105	7.0648	1.3835	0.628	4.6637	1.4865	0.838	3.9608	1.5022	0.9737	2.8909	1.7005	0.9627	3.6327	1.3034	0.7802	3.0706	2.4277	1.2618	5.5075	4.4275	2.719	8.4948	2.7543	1.239	7.9954	4.5827	2.5293	10.2392	4.9678	3.662	7.8525	6.33	3.8617	12.0826
591	2.0389	0.9107	7.0749	1.3845	0.6281	4.6701	1.4871	0.8381	3.9646	1.5026	0.9738	2.8923	1.7014	0.9629	3.6361	1.3037	0.7803	3.0726	2.4291	1.2622	5.5126	4.4289	2.7194	8.4997	2.7564	1.2394	8.0057	4.5854	2.5301	10.2493	4.9688	3.6623	7.8555	6.3326	3.8625	12.0908
592	2.0403	0.9109	7.0849	1.3854	0.6283	4.6765	1.4877	0.8382	3.9683	1.5029	0.9739	2.8938	1.7024	0.9632	3.6394	1.304	0.7804	3.0745	2.4305	1.2625	5.5178	4.4303	2.7198	8.5046	2.7585	1.2398	8.0161	4.5881	2.5308	10.2595	4.9697	3.6626	7.8586	6.3351	3.8633	12.0989
593	2.0417	0.9111	7.095	1.3863	0.6284	4.683	1.4882	0.8383	3.972	1.5033	0.9739	2.8952	1.7033	0.9634	3.6428	1.3044	0.7804	3.0765	2.4319	1.2629	5.5229	4.4316	2.7202	8.5095	2.7606	1.2402	8.0264	4.5908	2.5315	10.2697	4.9707	3.6629	7.8616	6.3376	3.8641	12.107
594	2.0432	0.9113	7.105	1.3873	0.6285	4.6894	1.4888	0.8384	3.9758	1.5036	0.974	2.8967	1.7042	0.9637	3.6461	1.3047	0.7805	3.0784	2.4333	1.2633	5.5281	4.433	2.7206	8.5143	2.7626	1.2406	8.0367	4.5935	2.5322	10.2798	4.9716	3.6632	7.8647	6.3401	3.8648	12.1151
595	2.0446	0.9115	7.1151	1.3882	0.6287	4.6958	1.4894	0.8385	3.9795	1.504	0.9741	2.8981	1.7052	0.964	3.6495	1.305	0.7805	3.0804	2.4347	1.2637	5.5332	4.4344	2.721	8.5192	2.7647	1.2411	8.047	4.5961	2.5329	10.2899	4.9726	3.6635	7.8677	6.3426	3.8656	12.1232
596	2.046	0.9117	7.1251	1.3891	0.6288	4.7022	1.4899	0.8386	3.9832	1.5043	0.9742	2.8996	1.7061	0.9642	3.6528	1.3053	0.7806	3.0823	2.4361	1.2641	5.5383	4.4358	2.7214	8.5241	2.7668	1.2415	8.0574	4.5988	2.5336	10.3001	4.9735	3.6638	7.8707	6.3451	3.8664	12.1313
597	2.0474	0.9119	7.1352	1.3901	0.6289	4.7087	1.4905	0.8386	3.9869	1.5046	0.9743	2.901	1.707	0.9645	3.6562	1.3056	0.7806	3.0842	2.4375	1.2645	5.5435	4.4372	2.7218	8.5289	2.7689	1.2419	8.0677	4.6015	2.5343	10.3102	4.9744	3.6641	7.8738	6.3476	3.8672	12.1394
598	2.0489	0.9121	7.1452	1.391	0.6291	4.7151	1.4911	0.8387	3.9906	1.505	0.9743	2.9024	1.7079	0.9647	3.6595	1.3059	0.7807	3.0862	2.4389	1.2648	5.5486	4.4386	2.7222	8.5337	2.7709	1.2423	8.078	4.6042	2.535	10.3203	4.9754	3.6644	7.8768	6.3501	3.8679	12.1475
599	2.0503	0.9123	7.1553	1.3919	0.6292	4.7215	1.4916	0.8388	3.9943	1.5053	0.9744	2.9039	1.7089	0.965	3.6628	1.3063	0.7807	3.0881	2.4403	1.2652	5.5537	4.44	2.7226	8.5386	2.773	1.2427	8.0883	4.6068	2.5357	10.3304	4.9763	3.6647	7.8798	6.3526	3.8687	12.1555
600	2.0517	0.9125	7.1653	1.3928	0.6293	4.7279	1.4922	0.8389	3.998	1.5057	0.9745	2.9053	1.7098	0.9653	3.6662	1.3066	0.7808	3.09	2.4417	1.2656	5.5588	4.4413	2.723	8.5434	2.7751	1.2431	8.0986	4.6095	2.5364	10.3405	4.9772	3.665	7.8828	6.3551	3.8695	12.1636
601	2.0531	0.9127	7.1753	1.3938	0.6295	4.7343	1.4928	0.839	4.0017	1.506	0.9746	2.9067	1.7107	0.9655	3.6695	1.3069	0.7808	3.0919	2.4431	1.266	5.564	4.4427	2.7233	8.5482	2.7772	1.2436	8.1088	4.6122	2.5371	10.3506	4.9782	3.6652	7.8858	6.3576	3.8702	12.1717
602	2.0545	0.9129	7.1853	1.3947	0.6296	4.7407	1.4933	0.8391	4.0054	1.5063	0.9747	2.9082	1.7117	0.9658	3.6728	1.3072	0.7809	3.0938	2.4445	1.2663	5.5691	4.4441	2.7237	8.553	2.7792	1.244	8.1191	4.6148	2.5378	10.3607	4.9791	3.6655	7.8888	6.3601	3.871	12.1797
603	2.0559	0.9131	7.1954	1.3956	0.6297	4.7472	1.4939	0.8392	4.0091	1.5067	0.9747	2.9096	1.7126	0.966	3.6761	1.3075	0.7809	3.0958	2.4459	1.2667	5.5742	4.4455	2.7241	8.5579	2.7813	1.2444	8.1294	4.6175	2.5385	10.3708	4.98	3.6658	7.8918	6.3625	3.8718	12.1877
604	2.0573	0.9133	7.2054	1.3965	0.6299	4.7536	1.4944	0.8392	4.0128	1.507	0.9748	2.911	1.7135	0.9663	3.6795	1.3078	0.781	3.0977	2.4472	1.2671	5.5793	4.4468	2.7245	8.5627	2.7833	1.2448	8.1397	4.6201	2.5392	10.3809	4.981	3.6661	7.8948	6.365	3.8725	12.1957
605	2.0588	0.9135	7.2154	1.3975	0.63	4.76	1.495	0.8393	4.0164	1.5073	0.9749	2.9124	1.7144	0.9665	3.6828	1.3081	0.781	3.0996	2.4486	1.2675	5.5844	4.4482	2.7249	8.5674	2.7854	1.2452	8.15	4.6228	2.5399	10.391	4.9819	3.6664	7.8978	6.3675	3.8733	12.2038
606	2.0602	0.9137	7.2254	1.3984	0.6301	4.7664	1.4956	0.8394	4.0201	1.5077	0.975	2.9138	1.7153	0.9668	3.6861	1.3084	0.7811	3.1015	2.45	1.2678	5.5895	4.4496	2.7253	8.5722	2.7875	1.2456	8.1602	4.6254	2.5406	10.401	4.9828	3.6667	7.9007	6.3699	3.8741	12.2118
607	2.0616	0.9139	7.2355	1.3993	0.6303	4.7728	1.4961	0.8395	4.0238	1.508	0.9751	2.9153	1.7163	0.9671	3.6894	1.3087	0.7811	3.1034	2.4514	1.2682	5.5946	4.4509	2.7257	8.577	2.7895	1.246	8.1705	4.6281	2.5413	10.4111	4.9837	3.667	7.9037	6.3724	3.8748	12.2198
608	2.063	0.9141	7.2455	1.4002	0.6304	4.7792	1.4967	0.8396	4.0275	1.5083	0.9751	2.9167	1.7172	0.9673	3.6927	1.309	0.7812	3.1053	2.4528	1.2686	5.5996	4.4523	2.7261	8.5818	2.7916	1.2464	8.1808	4.6307	2.542	10.4211	4.9846	3.6672	7.9067	6.3749	3.8756	12.2277
609	2.0644	0.9143	7.2555	1.4012	0.6305	4.7856	1.4972	0.8397	4.0311	1.5087	0.9752	2.9181	1.7181	0.9676	3.696	1.3093	0.7812	3.1072	2.4541	1.269	5.6047	4.4536	2.7265	8.5866	2.7936	1.2469	8.191	4.6333	2.5427	10.4312	4.9855	3.6675	7.9096	6.3773	3.8763	12.2357
610	2.0658	0.9145	7.2655	1.4021	0.6307	4.792	1.4978	0.8397	4.0348	1.509	0.9753	2.9195	1.719	0.9678	3.6993	1.3096	0.7813	3.1091	2.4555	1.2693	5.6098	4.455	2.7268	8.5913	2.7957	1.2473	8.2013	4.636	2.5434	10.4412	4.9865	3.6678	7.9126	6.3798	3.8771	12.2437
611	2.0672	0.9147	7.2755	1.403	0.6308	4.7983	1.4983	0.8398	4.0384	1.5093	0.9754	2.9209	1.7199	0.9681	3.7027	1.3099	0.7813	3.111	2.4569	1.2697	5.6149	4.4563	2.7272	8.5961	2.7977	1.2477	8.2115	4.6386	2.5441	10.4512	4.9874	3.6681	7.9156	6.3822	3.8778	12.2516
612	2.0686	0.9149	7.2855	1.4039	0.6309	4.8047	1.4989	0.8399	4.0421	1.5097	0.9754	2.9223	1.7208	0.9683	3.706	1.3102	0.7814	3.1129	2.4582	1.2701	5.6199	4.4577	2.7276	8.6008	2.7998	1.2481	8.2218	4.6412	2.5448	10.4613	4.9883	3.6684	7.9185	6.3847	3.8786	12.2596
613	2.07	0.9151	7.2955	1.4048	0.6311	4.8111	1.4994	0.84	4.0457	1.51	0.9755	2.9237	1.7218	0.9686	3.7093	1.3105	0.7814	3.1147	2.4596	1.2704	5.625	4.459	2.728	8.6056	2.8018	1.2485	8.232	4.6438	2.5454	10.4713	4.9892	3.6686	7.9214	6.3871	3.8793	12.2675
614	2.0714	0.9153	7.3055	1.4057	0.6312	4.8175	1.5	0.8401	4.0494	1.5103	0.9756	2.9251	1.7227	0.9688	3.7125	1.3109	0.7815	3.1166	2.461	1.2708	5.6301	4.4604	2.7284	8.6103	2.8038	1.2489	8.2423	4.6465	2.5461	10.4813	4.9901	3.6689	7.9244	6.3895	3.8801	12.2755
615	2.0728	0.9155	7.3155	1.4066	0.6313	4.8239	1.5005	0.8402	4.053	1.5106	0.9757	2.9265	1.7236	0.9691	3.7158	1.3112	0.7815	3.1185	2.4623	1.2712	5.6351	4.4617	2.7287	8.615	2.8059	1.2493	8.2525	4.6491	2.5468	10.4913	4.991	3.6692	7.9273	6.392	3.8808	12.2834
616	2.0742	0.9157	7.3255	1.4076	0.6314	4.8303	1.501	0.8402	4.0566	1.511	0.9757	2.9279	1.7245	0.9693	3.7191	1.3115	0.7815	3.1204	2.4637	1.2716	5.6402	4.4631	2.7291	8.6197	2.8079	1.2497	8.2627	4.6517	2.5475	10.5013	4.9919	3.6695	7.9302	6.3944	3.8816	12.2913
617	2.0756	0.9159	7.3354	1.4085	0.6316	4.8367	1.5016	0.8403	4.0603	1.5113	0.9758	2.9293	1.7254	0.9696	3.7224	1.3118	0.7816	3.1222	2.4651	1.2719	5.6452	4.4644	2.7295	8.6245	2.8099	1.2501	8.2729	4.6543	2.5482	10.5113	4.9928	3.6698	7.9332	6.3968	3.8823	12.2992
618	2.0769	0.9161	7.3454	1.4094	0.6317	4.843	1.5021	0.8404	4.0639	1.5116	0.9759	2.9306	1.7263	0.9698	3.7257	1.312	0.7816	3.1241	2.4664	1.2723	5.6502	4.4657	2.7299	8.6292	2.812	1.2505	8.2832	4.6569	2.5489	10.5213	4.9937	3.67	7.9361	6.3992	3.8831	12.3071
619	2.0783	0.9163	7.3554	1.4103	0.6318	4.8494	1.5027	0.8405	4.0675	1.5119	0.976	2.932	1.7272	0.9701	3.729	1.3123	0.7817	3.126	2.4678	1.2727	5.6553	4.4671	2.7303	8.6339	2.814	1.2509	8.2934	4.6595	2.5496	10.5312	4.9946	3.6703	7.939	6.4017	3.8838	12.315
620	2.0797	0.9165	7.3654	1.4112	0.632	4.8558	1.5032	0.8406	4.0711	1.5123	0.9761	2.9334	1.7281	0.9703	3.7323	1.3126	0.7817	3.1278	2.4691	1.273	5.6603	4.4684	2.7306	8.6386	2.816	1.2513	8.3036	4.6621	2.5502	10.5412	4.9955	3.6706	7.9419	6.4041	3.8845	12.3229
621	2.0811	0.9167	7.3754	1.4121	0.6321	4.8621	1.5037	0.8406	4.0747	1.5126	0.9761	2.9348	1.729	0.9706	3.7356	1.3129	0.7818	3.1297	2.4705	1.2734	5.6653	4.4697	2.731	8.6433	2.8181	1.2517	8.3138	4.6647	2.5509	10.5512	4.9964	3.6708	7.9448	6.4065	3.8853	12.3308
622	2.0825	0.9169	7.3853	1.413	0.6322	4.8685	1.5043	0.8407	4.0783	1.5129	0.9762	2.9362	1.7299	0.9708	3.7388	1.3132	0.7818	3.1316	2.4719	1.2737	5.6704	4.471	2.7314	8.6479	2.8201	1.2521	8.324	4.6673	2.5516	10.5611	4.9972	3.6711	7.9477	6.4089	3.886	12.3386
623	2.0839	0.917	7.3953	1.4139	0.6324	4.8749	1.5048	0.8408	4.0819	1.5132	0.9763	2.9375	1.7308	0.9711	3.7421	1.3135	0.7819	3.1334	2.4732	1.2741	5.6754	4.4724	2.7318	8.6526	2.8221	1.2525	8.3342	4.6699	2.5523	10.5711	4.9981	3.6714	7.9506	6.4113	3.8868	12.3465
624	2.0853	0.9172	7.4053	1.4148	0.6325	4.8812	1.5054	0.8409	4.0855	1.5135	0.9763	2.9389	1.7317	0.9713	3.7454	1.3138	0.7819	3.1353	2.4746	1.2745	5.6804	4.4737	2.7321	8.6573	2.8241	1.2529	8.3444	4.6725	2.5529	10.581	4.999	3.6717	7.9535	6.4137	3.8875	12.3543
625	2.0866	0.9174	7.4152	1.4157	0.6326	4.8876	1.5059	0.841	4.0891	1.5139	0.9764	2.9403	1.7326	0.9716	3.7486	1.3141	0.782	3.1371	2.4759	1.2748	5.6854	4.475	2.7325	8.662	2.8262	1.2533	8.3546	4.6751	2.5536	10.5909	4.9999	3.6719	7.9563	6.4161	3.8882	12.3622
626	2.088	0.9176	7.4252	1.4166	0.6327	4.894	1.5064	0.841	4.0927	1.5142	0.9765	2.9416	1.7335	0.9718	3.7519	1.3144	0.782	3.139	2.4773	1.2752	5.6904	4.4763	2.7329	8.6666	2.8282	1.2537	8.3648	4.6777	2.5543	10.6009	5.0008	3.6722	7.9592	6.4185	3.889	12.37
627	2.0894	0.9178	7.4352	1.4175	0.6329	4.9003	1.507	0.8411	4.0963	1.5145	0.9766	2.943	1.7344	0.9721	3.7552	1.3147	0.7821	3.1408	2.4786	1.2756	5.6954	4.4776	2.7332	8.6713	2.8302	1.2541	8.375	4.6803	2.555	10.6108	5.0017	3.6725	7.9621	6.4209	3.8897	12.3778
628	2.0908	0.918	7.4451	1.4184	0.633	4.9067	1.5075	0.8412	4.0999	1.5148	0.9766	2.9444	1.7353	0.9723	3.7584	1.315	0.7821	3.1426	2.4799	1.2759	5.7004	4.4789	2.7336	8.6759	2.8322	1.2545	8.3851	4.6829	2.5556	10.6207	5.0025	3.6727	7.965	6.4233	3.8904	12.3856
629	2.0921	0.9182	7.4551	1.4193	0.6331	4.913	1.508	0.8413	4.1035	1.5151	0.9767	2.9457	1.7362	0.9726	3.7617	1.3153	0.7822	3.1445	2.4813	1.2763	5.7054	4.4802	2.734	8.6806	2.8342	1.2549	8.3953	4.6854	2.5563	10.6306	5.0034	3.673	7.9678	6.4257	3.8911	12.3934
630	2.0935	0.9184	7.465	1.4202	0.6332	4.9194	1.5085	0.8414	4.1071	1.5154	0.9768	2.9471	1.7371	0.9728	3.765	1.3156	0.7822	3.1463	2.4826	1.2766	5.7104	4.4815	2.7343	8.6852	2.8362	1.2553	8.4055	4.688	2.557	10.6405	5.0043	3.6733	7.9707	6.428	3.8919	12.4012
631	2.0949	0.9186	7.475	1.4211	0.6334	4.9257	1.5091	0.8414	4.1106	1.5158	0.9769	2.9484	1.738	0.9731	3.7682	1.3159	0.7823	3.1482	2.484	1.277	5.7154	4.4828	2.7347	8.6898	2.8382	1.2557	8.4157	4.6906	2.5576	10.6504	5.0052	3.6735	7.9735	6.4304	3.8926	12.409
632	2.0963	0.9188	7.4849	1.422	0.6335	4.9321	1.5096	0.8415	4.1142	1.5161	0.9769	2.9498	1.7389	0.9733	3.7715	1.3162	0.7823	3.15	2.4853	1.2774	5.7204	4.4841	2.7351	8.6945	2.8402	1.2561	8.4258	4.6932	2.5583	10.6603	5.006	3.6738	7.9764	6.4328	3.8933	12.4168
633	2.0976	0.9189	7.4949	1.4229	0.6336	4.9384	1.5101	0.8416	4.1178	1.5164	0.977	2.9511	1.7398	0.9735	3.7747	1.3164	0.7823	3.1518	2.4866	1.2777	5.7254	4.4854	2.7354	8.6991	2.8422	1.2565	8.436	4.6957	2.559	10.6702	5.0069	3.6741	7.9792	6.4352	3.894	12.4246
634	2.099	0.9191	7.5048	1.4238	0.6338	4.9448	1.5107	0.8417	4.1213	1.5167	0.9771	2.9525	1.7407	0.9738	3.778	1.3167	0.7824	3.1536	2.488	1.2781	5.7304	4.4867	2.7358	8.7037	2.8442	1.2569	8.4461	4.6983	2.5596	10.6801	5.0078	3.6743	7.982	6.4375	3.8948	12.4323
635	2.1004	0.9193	7.5147	1.4247	0.6339	4.9511	1.5112	0.8417	4.1249	1.517	0.9772	2.9538	1.7416	0.974	3.7812	1.317	0.7824	3.1555	2.4893	1.2784	5.7353	4.488	2.7362	8.7083	2.8462	1.2573	8.4563	4.7009	2.5603	10.6899	5.0086	3.6746	7.9849	6.4399	3.8955	12.4401
636	2.1017	0.9195	7.5247	1.4256	0.634	4.9574	1.5117	0.8418	4.1284	1.5173	0.9772	2.9552	1.7425	0.9743	3.7844	1.3173	0.7825	3.1573	2.4906	1.2788	5.7403	4.4893	2.7365	8.7129	2.8482	1.2577	8.4664	4.7034	2.561	10.6998	5.0095	3.6749	7.9877	6.4422	3.8962	12.4478
637	2.1031	0.9197	7.5346	1.4265	0.6341	4.9638	1.5122	0.8419	4.132	1.5176	0.9773	2.9565	1.7434	0.9745	3.7877	1.3176	0.7825	3.1591	2.492	1.2791	5.7453	4.4906	2.7369	8.7175	2.8502	1.2581	8.4766	4.706	2.5616	10.7096	5.0103	3.6751	7.9905	6.4446	3.8969	12.4556
638	2.1045	0.9199	7.5445	1.4274	0.6343	4.9701	1.5127	0.842	4.1355	1.5179	0.9774	2.9579	1.7442	0.9748	3.7909	1.3179	0.7826	3.1609	2.4933	1.2795	5.7502	4.4919	2.7373	8.7221	2.8522	1.2585	8.4867	4.7085	2.5623	10.7195	5.0112	3.6754	7.9933	6.447	3.8976	12.4633
639	2.1058	0.9201	7.5545	1.4283	0.6344	4.9764	1.5133	0.842	4.1391	1.5183	0.9774	2.9592	1.7451	0.975	3.7942	1.3182	0.7826	3.1627	2.4946	1.2799	5.7552	4.4932	2.7376	8.7266	2.8542	1.2589	8.4969	4.7111	2.563	10.7293	5.0121	3.6756	7.9962	6.4493	3.8984	12.471
640	2.1072	0.9203	7.5644	1.4291	0.6345	4.9828	1.5138	0.8421	4.1426	1.5186	0.9775	2.9605	1.746	0.9753	3.7974	1.3184	0.7827	3.1645	2.4959	1.2802	5.7602	4.4945	2.738	8.7312	2.8562	1.2593	8.507	4.7136	2.5636	10.7392	5.0129	3.6759	7.999	6.4517	3.8991	12.4787
641	2.1085	0.9204	7.5743	1.43	0.6346	4.9891	1.5143	0.8422	4.1462	1.5189	0.9776	2.9619	1.7469	0.9755	3.8006	1.3187	0.7827	3.1663	2.4973	1.2806	5.7651	4.4958	2.7383	8.7358	2.8582	1.2597	8.5171	4.7162	2.5643	10.749	5.0138	3.6762	8.0018	6.454	3.8998	12.4864
642	2.1099	0.9206	7.5842	1.4309	0.6348	4.9954	1.5148	0.8423	4.1497	1.5192	0.9777	2.9632	1.7478	0.9757	3.8038	1.319	0.7827	3.1681	2.4986	1.2809	5.7701	4.497	2.7387	8.7403	2.8602	1.26	8.5273	4.7187	2.5649	10.7588	5.0146	3.6764	8.0046	6.4563	3.9005	12.4941
643	2.1113	0.9208	7.5942	1.4318	0.6349	5.0018	1.5153	0.8424	4.1532	1.5195	0.9777	2.9645	1.7487	0.976	3.8071	1.3193	0.7828	3.1699	2.4999	1.2813	5.775	4.4983	2.7391	8.7449	2.8622	1.2604	8.5374	4.7213	2.5656	10.7687	5.0155	3.6767	8.0074	6.4587	3.9012	12.5018
644	2.1126	0.921	7.6041	1.4327	0.635	5.0081	1.5158	0.8424	4.1567	1.5198	0.9778	2.9659	1.7495	0.9762	3.8103	1.3196	0.7828	3.1717	2.5012	1.2816	5.7799	4.4996	2.7394	8.7495	2.8642	1.2608	8.5475	4.7238	2.5663	10.7785	5.0163	3.6769	8.0102	6.461	3.9019	12.5095
645	2.114	0.9212	7.614	1.4336	0.6351	5.0144	1.5164	0.8425	4.1603	1.5201	0.9779	2.9672	1.7504	0.9765	3.8135	1.3198	0.7829	3.1735	2.5025	1.282	5.7849	4.5009	2.7398	8.754	2.8662	1.2612	8.5576	4.7263	2.5669	10.7883	5.0172	3.6772	8.0129	6.4633	3.9026	12.5172
646	2.1153	0.9214	7.6239	1.4345	0.6352	5.0207	1.5169	0.8426	4.1638	1.5204	0.9779	2.9685	1.7513	0.9767	3.8167	1.3201	0.7829	3.1753	2.5038	1.2823	5.7898	4.5021	2.7401	8.7585	2.8681	1.2616	8.5677	4.7289	2.5676	10.7981	5.018	3.6775	8.0157	6.4657	3.9033	12.5248
647	2.1167	0.9216	7.6338	1.4353	0.6354	5.027	1.5174	0.8427	4.1673	1.5207	0.978	2.9698	1.7522	0.9769	3.8199	1.3204	0.783	3.1771	2.5052	1.2827	5.7947	4.5034	2.7405	8.7631	2.8701	1.262	8.5778	4.7314	2.5682	10.8079	5.0188	3.6777	8.0185	6.468	3.904	12.5325
648	2.118	0.9217	7.6437	1.4362	0.6355	5.0334	1.5179	0.8427	4.1708	1.521	0.9781	2.9711	1.7531	0.9772	3.8232	1.3207	0.783	3.1789	2.5065	1.283	5.7997	4.5047	2.7408	8.7676	2.8721	1.2624	8.5879	4.7339	2.5689	10.8176	5.0197	3.678	8.0213	6.4703	3.9047	12.5402
649	2.1194	0.9219	7.6536	1.4371	0.6356	5.0397	1.5184	0.8428	4.1743	1.5213	0.9781	2.9724	1.7539	0.9774	3.8264	1.321	0.7831	3.1806	2.5078	1.2834	5.8046	4.5059	2.7412	8.7721	2.8741	1.2628	8.598	4.7365	2.5695	10.8274	5.0205	3.6782	8.024	6.4726	3.9054	12.5478
650	2.1207	0.9221	7.6635	1.438	0.6357	5.046	1.5189	0.8429	4.1778	1.5216	0.9782	2.9738	1.7548	0.9777	3.8296	1.3212	0.7831	3.1824	2.5091	1.2837	5.8095	4.5072	2.7415	8.7766	2.876	1.2631	8.6081	4.739	2.5702	10.8372	5.0214	3.6785	8.0268	6.4749	3.9061	12.5554
651	2.122	0.9223	7.6734	1.4389	0.6359	5.0523	1.5194	0.8429	4.1813	1.5219	0.9783	2.9751	1.7557	0.9779	3.8328	1.3215	0.7831	3.1842	2.5104	1.2841	5.8144	4.5084	2.7419	8.7811	2.878	1.2635	8.6182	4.7415	2.5708	10.847	5.0222	3.6787	8.0296	6.4773	3.9068	12.5631
652	2.1234	0.9225	7.6833	1.4397	0.636	5.0586	1.5199	0.843	4.1848	1.5222	0.9783	2.9764	1.7565	0.9781	3.836	1.3218	0.7832	3.186	2.5117	1.2844	5.8193	4.5097	2.7422	8.7856	2.88	1.2639	8.6283	4.744	2.5715	10.8567	5.023	3.679	8.0323	6.4796	3.9075	12.5707
653	2.1247	0.9227	7.6932	1.4406	0.6361	5.0649	1.5204	0.8431	4.1883	1.5225	0.9784	2.9777	1.7574	0.9784	3.8392	1.3221	0.7832	3.1878	2.513	1.2848	5.8242	4.511	2.7426	8.7901	2.882	1.2643	8.6384	4.7465	2.5721	10.8665	5.0239	3.6792	8.0351	6.4819	3.9082	12.5783
654	2.1261	0.9228	7.7031	1.4415	0.6362	5.0712	1.5209	0.8432	4.1918	1.5228	0.9785	2.979	1.7583	0.9786	3.8424	1.3223	0.7833	3.1895	2.5143	1.2851	5.8291	4.5122	2.7429	8.7946	2.8839	1.2647	8.6485	4.749	2.5728	10.8762	5.0247	3.6795	8.0378	6.4842	3.9089	12.5859
655	2.1274	0.923	7.7129	1.4424	0.6363	5.0775	1.5214	0.8432	4.1952	1.5231	0.9785	2.9803	1.7592	0.9788	3.8456	1.3226	0.7833	3.1913	2.5156	1.2854	5.834	4.5135	2.7433	8.7991	2.8859	1.2651	8.6585	4.7515	2.5734	10.886	5.0255	3.6797	8.0406	6.4865	3.9096	12.5935
656	2.1288	0.9232	7.7228	1.4432	0.6365	5.0838	1.5219	0.8433	4.1987	1.5234	0.9786	2.9816	1.76	0.9791	3.8488	1.3229	0.7833	3.1931	2.5169	1.2858	5.8389	4.5147	2.7436	8.8036	2.8878	1.2655	8.6686	4.7541	2.5741	10.8957	5.0263	3.68	8.0433	6.4888	3.9103	12.6011
657	2.1301	0.9234	7.7327	1.4441	0.6366	5.0901	1.5224	0.8434	4.2022	1.5237	0.9787	2.9829	1.7609	0.9793	3.852	1.3232	0.7834	3.1948	2.5182	1.2861	5.8438	4.516	2.744	8.8081	2.8898	1.2658	8.6787	4.7566	2.5747	10.9054	5.0272	3.6802	8.046	6.491	3.911	12.6086
658	2.1314	0.9236	7.7426	1.445	0.6367	5.0964	1.5229	0.8435	4.2057	1.524	0.9788	2.9842	1.7618	0.9795	3.8552	1.3234	0.7834	3.1966	2.5195	1.2865	5.8487	4.5172	2.7443	8.8126	2.8918	1.2662	8.6887	4.7591	2.5753	10.9152	5.028	3.6805	8.0487	6.4933	3.9117	12.6162
659	2.1328	0.9237	7.7525	1.4458	0.6368	5.1027	1.5234	0.8435	4.2091	1.5243	0.9788	2.9855	1.7626	0.9798	3.8584	1.3237	0.7835	3.1983	2.5208	1.2868	5.8536	4.5184	2.7447	8.817	2.8937	1.2666	8.6988	4.7616	2.576	10.9249	5.0288	3.6807	8.0515	6.4956	3.9124	12.6238
660	2.1341	0.9239	7.7623	1.4467	0.637	5.109	1.5239	0.8436	4.2126	1.5246	0.9789	2.9868	1.7635	0.98	3.8615	1.324	0.7835	3.2001	2.5221	1.2872	5.8584	4.5197	2.745	8.8215	2.8957	1.267	8.7089	4.764	2.5766	10.9346	5.0296	3.681	8.0542	6.4979	3.9131	12.6313
661	2.1354	0.9241	7.7722	1.4476	0.6371	5.1153	1.5244	0.8437	4.2161	1.5249	0.979	2.9881	1.7644	0.9803	3.8647	1.3242	0.7836	3.2018	2.5234	1.2875	5.8633	4.5209	2.7454	8.8259	2.8976	1.2674	8.7189	4.7665	2.5773	10.9443	5.0305	3.6812	8.0569	6.5002	3.9138	12.6389
662	2.1368	0.9243	7.7821	1.4485	0.6372	5.1215	1.5249	0.8437	4.2195	1.5252	0.979	2.9893	1.7652	0.9805	3.8679	1.3245	0.7836	3.2036	2.5247	1.2878	5.8682	4.5222	2.7457	8.8304	2.8996	1.2677	8.729	4.769	2.5779	10.954	5.0313	3.6815	8.0596	6.5025	3.9145	12.6464
663	2.1381	0.9245	7.7919	1.4493	0.6373	5.1278	1.5254	0.8438	4.223	1.5254	0.9791	2.9906	1.7661	0.9807	3.8711	1.3248	0.7836	3.2053	2.526	1.2882	5.8731	4.5234	2.746	8.8348	2.9015	1.2681	8.739	4.7715	2.5786	10.9637	5.0321	3.6817	8.0623	6.5047	3.9151	12.6539
664	2.1394	0.9246	7.8018	1.4502	0.6374	5.1341	1.5259	0.8439	4.2264	1.5257	0.9792	2.9919	1.7669	0.981	3.8743	1.325	0.7837	3.2071	2.5272	1.2885	5.8779	4.5246	2.7464	8.8393	2.9035	1.2685	8.749	4.774	2.5792	10.9734	5.0329	3.682	8.065	6.507	3.9158	12.6615
665	2.1407	0.9248	7.8117	1.4511	0.6376	5.1404	1.5264	0.844	4.2299	1.526	0.9792	2.9932	1.7678	0.9812	3.8774	1.3253	0.7837	3.2088	2.5285	1.2889	5.8828	4.5259	2.7467	8.8437	2.9054	1.2689	8.7591	4.7765	2.5798	10.9831	5.0337	3.6822	8.0677	6.5093	3.9165	12.669
666	2.1421	0.925	7.8215	1.4519	0.6377	5.1467	1.5269	0.844	4.2333	1.5263	0.9793	2.9945	1.7687	0.9814	3.8806	1.3256	0.7838	3.2105	2.5298	1.2892	5.8876	4.5271	2.7471	8.8481	2.9074	1.2693	8.7691	4.779	2.5805	10.9928	5.0345	3.6824	8.0704	6.5115	3.9172	12.6765
667	2.1434	0.9252	7.8314	1.4528	0.6378	5.1529	1.5274	0.8441	4.2368	1.5266	0.9794	2.9957	1.7695	0.9817	3.8838	1.3259	0.7838	3.2123	2.5311	1.2895	5.8925	4.5283	2.7474	8.8525	2.9093	1.2696	8.7791	4.7814	2.5811	11.0024	5.0353	3.6827	8.0731	6.5138	3.9179	12.684
668	2.1447	0.9253	7.8412	1.4536	0.6379	5.1592	1.5279	0.8442	4.2402	1.5269	0.9794	2.997	1.7704	0.9819	3.887	1.3261	0.7838	3.214	2.5324	1.2899	5.8973	4.5295	2.7478	8.8569	2.9113	1.27	8.7892	4.7839	2.5817	11.0121	5.0361	3.6829	8.0758	6.5161	3.9186	12.6915
669	2.146	0.9255	7.8511	1.4545	0.638	5.1655	1.5284	0.8442	4.2436	1.5272	0.9795	2.9983	1.7712	0.9821	3.8901	1.3264	0.7839	3.2157	2.5337	1.2902	5.9022	4.5307	2.7481	8.8613	2.9132	1.2704	8.7992	4.7864	2.5824	11.0217	5.0369	3.6832	8.0785	6.5183	3.9192	12.699
670	2.1474	0.9257	7.8609	1.4554	0.6381	5.1718	1.5289	0.8443	4.2471	1.5275	0.9795	2.9996	1.7721	0.9823	3.8933	1.3266	0.7839	3.2175	2.5349	1.2906	5.907	4.532	2.7484	8.8658	2.9151	1.2708	8.8092	4.7889	2.583	11.0314	5.0378	3.6834	8.0811	6.5206	3.9199	12.7065
671	2.1487	0.9259	7.8708	1.4562	0.6383	5.178	1.5294	0.8444	4.2505	1.5278	0.9796	3.0008	1.773	0.9826	3.8964	1.3269	0.784	3.2192	2.5362	1.2909	5.9119	4.5332	2.7488	8.8701	2.9171	1.2711	8.8192	4.7913	2.5836	11.041	5.0386	3.6837	8.0838	6.5228	3.9206	12.7139
672	2.15	0.9261	7.8806	1.4571	0.6384	5.1843	1.5299	0.8444	4.2539	1.528	0.9797	3.0021	1.7738	0.9828	3.8996	1.3272	0.784	3.2209	2.5375	1.2912	5.9167	4.5344	2.7491	8.8745	2.919	1.2715	8.8292	4.7938	2.5843	11.0507	5.0394	3.6839	8.0865	6.5251	3.9213	12.7214
673	2.1513	0.9262	7.8904	1.458	0.6385	5.1906	1.5304	0.8445	4.2573	1.5283	0.9797	3.0033	1.7747	0.983	3.9028	1.3274	0.784	3.2226	2.5388	1.2916	5.9215	4.5356	2.7494	8.8789	2.921	1.2719	8.8393	4.7963	2.5849	11.0603	5.0402	3.6841	8.0891	6.5273	3.9219	12.7288
674	2.1526	0.9264	7.9003	1.4588	0.6386	5.1968	1.5308	0.8446	4.2607	1.5286	0.9798	3.0046	1.7755	0.9833	3.9059	1.3277	0.7841	3.2244	2.54	1.2919	5.9264	4.5368	2.7498	8.8833	2.9229	1.2722	8.8493	4.7987	2.5855	11.0699	5.041	3.6844	8.0918	6.5295	3.9226	12.7363
675	2.1539	0.9266	7.9101	1.4597	0.6387	5.2031	1.5313	0.8447	4.2642	1.5289	0.9799	3.0059	1.7764	0.9835	3.9091	1.328	0.7841	3.2261	2.5413	1.2922	5.9312	4.538	2.7501	8.8877	2.9248	1.2726	8.8593	4.8012	2.5861	11.0796	5.0417	3.6846	8.0944	6.5318	3.9233	12.7437
676	2.1553	0.9268	7.9199	1.4605	0.6389	5.2093	1.5318	0.8447	4.2676	1.5292	0.9799	3.0071	1.7772	0.9837	3.9122	1.3282	0.7842	3.2278	2.5426	1.2926	5.936	4.5392	2.7504	8.8921	2.9267	1.273	8.8693	4.8036	2.5868	11.0892	5.0425	3.6849	8.0971	6.534	3.924	12.7512
677	2.1566	0.9269	7.9298	1.4614	0.639	5.2156	1.5323	0.8448	4.271	1.5295	0.98	3.0084	1.7781	0.984	3.9154	1.3285	0.7842	3.2295	2.5438	1.2929	5.9408	4.5405	2.7508	8.8964	2.9287	1.2734	8.8792	4.8061	2.5874	11.0988	5.0433	3.6851	8.0997	6.5362	3.9246	12.7586
678	2.1579	0.9271	7.9396	1.4622	0.6391	5.2219	1.5328	0.8449	4.2744	1.5297	0.9801	3.0096	1.7789	0.9842	3.9185	1.3287	0.7842	3.2312	2.5451	1.2932	5.9456	4.5417	2.7511	8.9008	2.9306	1.2737	8.8892	4.8085	2.588	11.1084	5.0441	3.6853	8.1024	6.5385	3.9253	12.766
679	2.1592	0.9273	7.9494	1.4631	0.6392	5.2281	1.5333	0.8449	4.2778	1.53	0.9801	3.0109	1.7798	0.9844	3.9217	1.329	0.7843	3.2329	2.5464	1.2936	5.9504	4.5429	2.7514	8.9051	2.9325	1.2741	8.8992	4.811	2.5886	11.118	5.0449	3.6856	8.105	6.5407	3.926	12.7734
680	2.1605	0.9275	7.9592	1.4639	0.6393	5.2344	1.5337	0.845	4.2812	1.5303	0.9802	3.0121	1.7806	0.9846	3.9248	1.3293	0.7843	3.2346	2.5476	1.2939	5.9553	4.5441	2.7518	8.9095	2.9344	1.2745	8.9092	4.8134	2.5893	11.1276	5.0457	3.6858	8.1076	6.5429	3.9266	12.7808
681	2.1618	0.9276	7.9691	1.4648	0.6394	5.2406	1.5342	0.8451	4.2846	1.5306	0.9803	3.0134	1.7814	0.9849	3.9279	1.3295	0.7844	3.2363	2.5489	1.2942	5.9601	4.5453	2.7521	8.9138	2.9364	1.2748	8.9192	4.8159	2.5899	11.1372	5.0465	3.686	8.1103	6.5451	3.9273	12.7882
682	2.1631	0.9278	7.9789	1.4656	0.6396	5.2469	1.5347	0.8451	4.2879	1.5309	0.9803	3.0146	1.7823	0.9851	3.9311	1.3298	0.7844	3.238	2.5502	1.2946	5.9649	4.5465	2.7524	8.9182	2.9383	1.2752	8.9292	4.8183	2.5905	11.1468	5.0473	3.6863	8.1129	6.5473	3.928	12.7956
683	2.1644	0.928	7.9887	1.4665	0.6397	5.2531	1.5352	0.8452	4.2913	1.5312	0.9804	3.0159	1.7831	0.9853	3.9342	1.33	0.7844	3.2397	2.5514	1.2949	5.9696	4.5476	2.7528	8.9225	2.9402	1.2756	8.9391	4.8208	2.5911	11.1563	5.0481	3.6865	8.1155	6.5496	3.9286	12.803
684	2.1657	0.9282	7.9985	1.4673	0.6398	5.2594	1.5357	0.8453	4.2947	1.5314	0.9804	3.0171	1.784	0.9856	3.9373	1.3303	0.7845	3.2414	2.5527	1.2952	5.9744	4.5488	2.7531	8.9268	2.9421	1.276	8.9491	4.8232	2.5918	11.1659	5.0488	3.6867	8.1181	6.5518	3.9293	12.8104
685	2.167	0.9283	8.0083	1.4682	0.6399	5.2656	1.5361	0.8453	4.2981	1.5317	0.9805	3.0184	1.7848	0.9858	3.9405	1.3305	0.7845	3.2431	2.5539	1.2956	5.9792	4.55	2.7534	8.9311	2.944	1.2763	8.9591	4.8256	2.5924	11.1755	5.0496	3.687	8.1208	6.554	3.9299	12.8177
686	2.1683	0.9285	8.0181	1.469	0.64	5.2718	1.5366	0.8454	4.3015	1.532	0.9806	3.0196	1.7857	0.986	3.9436	1.3308	0.7846	3.2448	2.5552	1.2959	5.984	4.5512	2.7537	8.9355	2.9459	1.2767	8.969	4.8281	2.593	11.185	5.0504	3.6872	8.1234	6.5562	3.9306	12.8251
687	2.1696	0.9287	8.0279	1.4699	0.6401	5.2781	1.5371	0.8455	4.3048	1.5323	0.9806	3.0208	1.7865	0.9862	3.9467	1.3311	0.7846	3.2465	2.5564	1.2962	5.9888	4.5524	2.7541	8.9398	2.9479	1.2771	8.979	4.8305	2.5936	11.1946	5.0512	3.6874	8.126	6.5584	3.9313	12.8325
688	2.1709	0.9288	8.0377	1.4707	0.6402	5.2843	1.5376	0.8455	4.3082	1.5325	0.9807	3.0221	1.7873	0.9865	3.9499	1.3313	0.7846	3.2482	2.5577	1.2965	5.9936	4.5536	2.7544	8.9441	2.9498	1.2774	8.9889	4.8329	2.5942	11.2041	5.052	3.6877	8.1286	6.5606	3.9319	12.8398
689	2.1722	0.929	8.0475	1.4716	0.6404	5.2905	1.538	0.8456	4.3116	1.5328	0.9808	3.0233	1.7882	0.9867	3.953	1.3316	0.7847	3.2498	2.5589	1.2969	5.9983	4.5548	2.7547	8.9484	2.9517	1.2778	8.9989	4.8353	2.5948	11.2137	5.0527	3.6879	8.1312	6.5628	3.9326	12.8471
690	2.1735	0.9292	8.0573	1.4724	0.6405	5.2968	1.5385	0.8457	4.3149	1.5331	0.9808	3.0245	1.789	0.9869	3.9561	1.3318	0.7847	3.2515	2.5602	1.2972	6.0031	4.556	2.755	8.9527	2.9536	1.2782	9.0088	4.8378	2.5955	11.2232	5.0535	3.6881	8.1338	6.565	3.9332	12.8545
691	2.1748	0.9294	8.0671	1.4733	0.6406	5.303	1.539	0.8457	4.3183	1.5334	0.9809	3.0257	1.7899	0.9871	3.9592	1.3321	0.7848	3.2532	2.5614	1.2975	6.0079	4.5571	2.7554	8.957	2.9555	1.2785	9.0188	4.8402	2.5961	11.2327	5.0543	3.6884	8.1363	6.5672	3.9339	12.8618
692	2.1761	0.9295	8.0769	1.4741	0.6407	5.3092	1.5394	0.8458	4.3216	1.5336	0.9809	3.027	1.7907	0.9874	3.9623	1.3323	0.7848	3.2549	2.5627	1.2979	6.0126	4.5583	2.7557	8.9613	2.9574	1.2789	9.0287	4.8426	2.5967	11.2422	5.055	3.6886	8.1389	6.5693	3.9345	12.8691
693	2.1774	0.9297	8.0867	1.475	0.6408	5.3155	1.5399	0.8459	4.325	1.5339	0.981	3.0282	1.7915	0.9876	3.9654	1.3326	0.7848	3.2565	2.5639	1.2982	6.0174	4.5595	2.756	8.9655	2.9593	1.2792	9.0387	4.845	2.5973	11.2518	5.0558	3.6888	8.1415	6.5715	3.9352	12.8764
694	2.1787	0.9299	8.0965	1.4758	0.6409	5.3217	1.5404	0.8459	4.3283	1.5342	0.9811	3.0294	1.7924	0.9878	3.9686	1.3328	0.7849	3.2582	2.5652	1.2985	6.0222	4.5607	2.7563	8.9698	2.9612	1.2796	9.0486	4.8474	2.5979	11.2613	5.0566	3.689	8.1441	6.5737	3.9358	12.8837
695	2.18	0.93	8.1063	1.4766	0.641	5.3279	1.5409	0.846	4.3317	1.5345	0.9811	3.0306	1.7932	0.988	3.9717	1.3331	0.7849	3.2599	2.5664	1.2988	6.0269	4.5618	2.7567	8.9741	2.9631	1.28	9.0585	4.8498	2.5985	11.2708	5.0573	3.6893	8.1467	6.5759	3.9365	12.891
696	2.1813	0.9302	8.1161	1.4775	0.6412	5.3341	1.5413	0.8461	4.335	1.5347	0.9812	3.0319	1.794	0.9883	3.9748	1.3333	0.7849	3.2615	2.5677	1.2992	6.0317	4.563	2.757	8.9784	2.965	1.2803	9.0684	4.8522	2.5991	11.2803	5.0581	3.6895	8.1492	6.5781	3.9371	12.8983
697	2.1825	0.9304	8.1258	1.4783	0.6413	5.3404	1.5418	0.8461	4.3384	1.535	0.9812	3.0331	1.7949	0.9885	3.9779	1.3336	0.785	3.2632	2.5689	1.2995	6.0364	4.5642	2.7573	8.9826	2.9669	1.2807	9.0784	4.8546	2.5997	11.2898	5.0589	3.6897	8.1518	6.5802	3.9378	12.9056
698	2.1838	0.9305	8.1356	1.4791	0.6414	5.3466	1.5423	0.8462	4.3417	1.5353	0.9813	3.0343	1.7957	0.9887	3.981	1.3338	0.785	3.2649	2.5701	1.2998	6.0412	4.5653	2.7576	8.9869	2.9688	1.2811	9.0883	4.857	2.6003	11.2993	5.0596	3.69	8.1544	6.5824	3.9384	12.9129
699	2.1851	0.9307	8.1454	1.48	0.6415	5.3528	1.5427	0.8463	4.345	1.5355	0.9814	3.0355	1.7965	0.9889	3.9841	1.3341	0.7851	3.2665	2.5714	1.3001	6.0459	4.5665	2.7579	8.9911	2.9707	1.2814	9.0982	4.8594	2.601	11.3087	5.0604	3.6902	8.1569	6.5846	3.9391	12.9201
700	2.1864	0.9309	8.1552	1.4808	0.6416	5.359	1.5432	0.8463	4.3484	1.5358	0.9814	3.0367	1.7973	0.9891	3.9872	1.3343	0.7851	3.2682	2.5726	1.3004	6.0506	4.5677	2.7583	8.9954	2.9725	1.2818	9.1081	4.8618	2.6016	11.3182	5.0611	3.6904	8.1595	6.5867	3.9397	12.9274
701	2.1877	0.9311	8.1649	1.4817	0.6417	5.3652	1.5436	0.8464	4.3517	1.5361	0.9815	3.0379	1.7982	0.9894	3.9903	1.3346	0.7851	3.2698	2.5738	1.3008	6.0554	4.5688	2.7586	8.9996	2.9744	1.2821	9.118	4.8642	2.6022	11.3277	5.0619	3.6906	8.162	6.5889	3.9404	12.9346
702	2.189	0.9312	8.1747	1.4825	0.6418	5.3714	1.5441	0.8465	4.355	1.5364	0.9815	3.0391	1.799	0.9896	3.9934	1.3348	0.7852	3.2715	2.5751	1.3011	6.0601	4.57	2.7589	9.0038	2.9763	1.2825	9.1279	4.8666	2.6028	11.3372	5.0627	3.6909	8.1646	6.591	3.941	12.9419
703	2.1902	0.9314	8.1845	1.4833	0.6419	5.3776	1.5446	0.8465	4.3583	1.5366	0.9816	3.0403	1.7998	0.9898	3.9965	1.3351	0.7852	3.2731	2.5763	1.3014	6.0648	4.5711	2.7592	9.0081	2.9782	1.2829	9.1378	4.869	2.6034	11.3466	5.0634	3.6911	8.1671	6.5932	3.9417	12.9491
704	2.1915	0.9316	8.1942	1.4842	0.6421	5.3838	1.545	0.8466	4.3616	1.5369	0.9817	3.0415	1.8007	0.99	3.9996	1.3353	0.7852	3.2748	2.5775	1.3017	6.0696	4.5723	2.7595	9.0123	2.9801	1.2832	9.1477	4.8714	2.604	11.3561	5.0642	3.6913	8.1696	6.5954	3.9423	12.9564
705	2.1928	0.9317	8.204	1.485	0.6422	5.39	1.5455	0.8466	4.3649	1.5372	0.9817	3.0427	1.8015	0.9902	4.0026	1.3356	0.7853	3.2764	2.5788	1.3021	6.0743	4.5734	2.7598	9.0165	2.982	1.2836	9.1576	4.8738	2.6046	11.3655	5.0649	3.6915	8.1722	6.5975	3.9429	12.9636
706	2.1941	0.9319	8.2137	1.4858	0.6423	5.3963	1.546	0.8467	4.3683	1.5374	0.9818	3.0439	1.8023	0.9905	4.0057	1.3358	0.7853	3.2781	2.58	1.3024	6.079	4.5746	2.7602	9.0207	2.9838	1.2839	9.1675	4.8762	2.6052	11.375	5.0657	3.6917	8.1747	6.5997	3.9436	12.9708
707	2.1953	0.9321	8.2235	1.4867	0.6424	5.4025	1.5464	0.8468	4.3716	1.5377	0.9818	3.0451	1.8031	0.9907	4.0088	1.336	0.7853	3.2797	2.5812	1.3027	6.0837	4.5757	2.7605	9.0249	2.9857	1.2843	9.1774	4.8786	2.6058	11.3844	5.0664	3.692	8.1772	6.6018	3.9442	12.978
708	2.1966	0.9322	8.2333	1.4875	0.6425	5.4087	1.5469	0.8468	4.3749	1.5379	0.9819	3.0463	1.804	0.9909	4.0119	1.3363	0.7854	3.2813	2.5825	1.303	6.0884	4.5769	2.7608	9.0291	2.9876	1.2846	9.1873	4.8809	2.6064	11.3938	5.0672	3.6922	8.1797	6.6039	3.9449	12.9852
709	2.1979	0.9324	8.243	1.4883	0.6426	5.4149	1.5473	0.8469	4.3782	1.5382	0.982	3.0475	1.8048	0.9911	4.015	1.3365	0.7854	3.283	2.5837	1.3033	6.0931	4.578	2.7611	9.0333	2.9895	1.285	9.1972	4.8833	2.607	11.4033	5.0679	3.6924	8.1823	6.6061	3.9455	12.9924
710	2.1992	0.9326	8.2528	1.4891	0.6427	5.421	1.5478	0.847	4.3815	1.5385	0.982	3.0487	1.8056	0.9913	4.0181	1.3368	0.7855	3.2846	2.5849	1.3036	6.0978	4.5792	2.7614	9.0375	2.9914	1.2854	9.207	4.8857	2.6076	11.4127	5.0686	3.6926	8.1848	6.6082	3.9461	12.9996
711	2.2004	0.9327	8.2625	1.49	0.6428	5.4272	1.5482	0.847	4.3847	1.5387	0.9821	3.0499	1.8064	0.9916	4.0211	1.337	0.7855	3.2862	2.5861	1.304	6.1025	4.5803	2.7617	9.0417	2.9932	1.2857	9.2169	4.8881	2.6082	11.4221	5.0694	3.6928	8.1873	6.6103	3.9468	13.0068
712	2.2017	0.9329	8.2722	1.4908	0.6429	5.4334	1.5487	0.8471	4.388	1.539	0.9821	3.0511	1.8072	0.9918	4.0242	1.3373	0.7855	3.2879	2.5873	1.3043	6.1072	4.5815	2.762	9.0459	2.9951	1.2861	9.2268	4.8904	2.6088	11.4315	5.0701	3.6931	8.1898	6.6125	3.9474	13.014
713	2.203	0.9331	8.282	1.4916	0.6431	5.4396	1.5491	0.8472	4.3913	1.5393	0.9822	3.0523	1.808	0.992	4.0273	1.3375	0.7856	3.2895	2.5886	1.3046	6.1119	4.5826	2.7623	9.0501	2.997	1.2864	9.2367	4.8928	2.6094	11.4409	5.0709	3.6933	8.1923	6.6146	3.948	13.0211
714	2.2042	0.9332	8.2917	1.4924	0.6432	5.4458	1.5496	0.8472	4.3946	1.5395	0.9822	3.0535	1.8089	0.9922	4.0304	1.3377	0.7856	3.2911	2.5898	1.3049	6.1166	4.5837	2.7626	9.0543	2.9988	1.2868	9.2465	4.8952	2.61	11.4503	5.0716	3.6935	8.1948	6.6167	3.9487	13.0283
715	2.2055	0.9334	8.3015	1.4933	0.6433	5.452	1.55	0.8473	4.3979	1.5398	0.9823	3.0546	1.8097	0.9924	4.0334	1.338	0.7856	3.2927	2.591	1.3052	6.1213	4.5849	2.763	9.0584	3.0007	1.2871	9.2564	4.8975	2.6106	11.4597	5.0723	3.6937	8.1973	6.6189	3.9493	13.0355
716	2.2068	0.9335	8.3112	1.4941	0.6434	5.4582	1.5505	0.8473	4.4012	1.5401	0.9824	3.0558	1.8105	0.9926	4.0365	1.3382	0.7857	3.2944	2.5922	1.3055	6.126	4.586	2.7633	9.0626	3.0026	1.2875	9.2662	4.8999	2.6112	11.4691	5.0731	3.6939	8.1998	6.621	3.9499	13.0426
717	2.208	0.9337	8.3209	1.4949	0.6435	5.4644	1.551	0.8474	4.4044	1.5403	0.9824	3.057	1.8113	0.9929	4.0396	1.3385	0.7857	3.296	2.5934	1.3059	6.1306	4.5871	2.7636	9.0668	3.0044	1.2878	9.2761	4.9022	2.6117	11.4785	5.0738	3.6942	8.2023	6.6231	3.9505	13.0498
718	2.2093	0.9339	8.3307	1.4957	0.6436	5.4705	1.5514	0.8475	4.4077	1.5406	0.9825	3.0582	1.8121	0.9931	4.0426	1.3387	0.7857	3.2976	2.5946	1.3062	6.1353	4.5883	2.7639	9.0709	3.0063	1.2882	9.2859	4.9046	2.6123	11.4879	5.0745	3.6944	8.2048	6.6252	3.9512	13.0569
719	2.2106	0.934	8.3404	1.4966	0.6437	5.4767	1.5518	0.8475	4.411	1.5408	0.9825	3.0594	1.8129	0.9933	4.0457	1.3389	0.7858	3.2992	2.5958	1.3065	6.14	4.5894	2.7642	9.0751	3.0081	1.2885	9.2958	4.907	2.6129	11.4972	5.0753	3.6946	8.2072	6.6273	3.9518	13.064
720	2.2118	0.9342	8.3501	1.4974	0.6438	5.4829	1.5523	0.8476	4.4142	1.5411	0.9826	3.0605	1.8138	0.9935	4.0487	1.3392	0.7858	3.3008	2.5971	1.3068	6.1447	4.5905	2.7645	9.0792	3.01	1.2889	9.3056	4.9093	2.6135	11.5066	5.076	3.6948	8.2097	6.6294	3.9524	13.0711
721	2.2131	0.9344	8.3598	1.4982	0.6439	5.4891	1.5527	0.8476	4.4175	1.5413	0.9826	3.0617	1.8146	0.9937	4.0518	1.3394	0.7858	3.3024	2.5983	1.3071	6.1493	4.5916	2.7648	9.0834	3.0119	1.2892	9.3155	4.9117	2.6141	11.516	5.0767	3.695	8.2122	6.6315	3.953	13.0783
722	2.2143	0.9345	8.3696	1.499	0.644	5.4953	1.5532	0.8477	4.4208	1.5416	0.9827	3.0629	1.8154	0.9939	4.0548	1.3396	0.7859	3.304	2.5995	1.3074	6.154	4.5928	2.7651	9.0875	3.0137	1.2896	9.3253	4.914	2.6147	11.5253	5.0775	3.6952	8.2147	6.6336	3.9537	13.0854
723	2.2156	0.9347	8.3793	1.4998	0.6441	5.5014	1.5536	0.8478	4.424	1.5419	0.9828	3.064	1.8162	0.9942	4.0579	1.3399	0.7859	3.3056	2.6007	1.3077	6.1587	4.5939	2.7654	9.0916	3.0156	1.2899	9.3351	4.9163	2.6153	11.5347	5.0782	3.6954	8.2171	6.6357	3.9543	13.0925
724	2.2169	0.9349	8.389	1.5007	0.6443	5.5076	1.5541	0.8478	4.4273	1.5421	0.9828	3.0652	1.817	0.9944	4.0609	1.3401	0.7859	3.3072	2.6019	1.308	6.1633	4.595	2.7657	9.0958	3.0174	1.2903	9.345	4.9187	2.6159	11.544	5.0789	3.6957	8.2196	6.6378	3.9549	13.0996
725	2.2181	0.935	8.3987	1.5015	0.6444	5.5138	1.5545	0.8479	4.4305	1.5424	0.9829	3.0664	1.8178	0.9946	4.064	1.3403	0.786	3.3088	2.6031	1.3084	6.168	4.5961	2.766	9.0999	3.0193	1.2906	9.3548	4.921	2.6165	11.5534	5.0796	3.6959	8.2221	6.6399	3.9555	13.1067
726	2.2194	0.9352	8.4084	1.5023	0.6445	5.5199	1.555	0.848	4.4338	1.5426	0.9829	3.0675	1.8186	0.9948	4.067	1.3406	0.786	3.3104	2.6043	1.3087	6.1726	4.5972	2.7663	9.104	3.0211	1.291	9.3646	4.9234	2.617	11.5627	5.0804	3.6961	8.2245	6.642	3.9561	13.1137
727	2.2206	0.9353	8.4181	1.5031	0.6446	5.5261	1.5554	0.848	4.437	1.5429	0.983	3.0687	1.8194	0.995	4.0701	1.3408	0.7861	3.312	2.6055	1.309	6.1773	4.5984	2.7666	9.1081	3.023	1.2913	9.3744	4.9257	2.6176	11.572	5.0811	3.6963	8.227	6.6441	3.9568	13.1208
728	2.2219	0.9355	8.4278	1.5039	0.6447	5.5323	1.5559	0.8481	4.4402	1.5431	0.983	3.0699	1.8202	0.9952	4.0731	1.3411	0.7861	3.3136	2.6067	1.3093	6.1819	4.5995	2.7669	9.1122	3.0248	1.2917	9.3842	4.928	2.6182	11.5813	5.0818	3.6965	8.2294	6.6462	3.9574	13.1279
729	2.2231	0.9357	8.4375	1.5047	0.6448	5.5384	1.5563	0.8481	4.4435	1.5434	0.9831	3.071	1.821	0.9954	4.0762	1.3413	0.7861	3.3152	2.6079	1.3096	6.1866	4.6006	2.7672	9.1163	3.0267	1.292	9.3941	4.9304	2.6188	11.5907	5.0825	3.6967	8.2319	6.6483	3.958	13.135
730	2.2244	0.9358	8.4472	1.5055	0.6449	5.5446	1.5567	0.8482	4.4467	1.5436	0.9831	3.0722	1.8218	0.9957	4.0792	1.3415	0.7862	3.3168	2.6091	1.3099	6.1912	4.6017	2.7675	9.1204	3.0285	1.2924	9.4039	4.9327	2.6194	11.6	5.0832	3.6969	8.2343	6.6504	3.9586	13.142
731	2.2256	0.936	8.4569	1.5064	0.645	5.5508	1.5572	0.8483	4.4499	1.5439	0.9832	3.0733	1.8226	0.9959	4.0822	1.3418	0.7862	3.3184	2.6103	1.3102	6.1958	4.6028	2.7678	9.1245	3.0304	1.2927	9.4137	4.935	2.62	11.6093	5.0839	3.6971	8.2367	6.6525	3.9592	13.1491
732	2.2269	0.9361	8.4666	1.5072	0.6451	5.5569	1.5576	0.8483	4.4532	1.5441	0.9833	3.0745	1.8234	0.9961	4.0853	1.342	0.7862	3.32	2.6115	1.3105	6.2005	4.6039	2.7681	9.1286	3.0322	1.2931	9.4235	4.9374	2.6205	11.6186	5.0847	3.6973	8.2392	6.6545	3.9598	13.1561
733	2.2281	0.9363	8.4763	1.508	0.6452	5.5631	1.5581	0.8484	4.4564	1.5444	0.9833	3.0756	1.8242	0.9963	4.0883	1.3422	0.7863	3.3215	2.6127	1.3108	6.2051	4.605	2.7684	9.1327	3.034	1.2934	9.4333	4.9397	2.6211	11.6279	5.0854	3.6975	8.2416	6.6566	3.9604	13.1632
734	2.2294	0.9365	8.486	1.5088	0.6453	5.5692	1.5585	0.8484	4.4596	1.5447	0.9834	3.0768	1.825	0.9965	4.0913	1.3424	0.7863	3.3231	2.6139	1.3111	6.2097	4.6061	2.7687	9.1368	3.0359	1.2937	9.4431	4.942	2.6217	11.6372	5.0861	3.6978	8.244	6.6587	3.9611	13.1702
735	2.2306	0.9366	8.4957	1.5096	0.6454	5.5754	1.5589	0.8485	4.4628	1.5449	0.9834	3.0779	1.8258	0.9967	4.0944	1.3427	0.7863	3.3247	2.615	1.3114	6.2143	4.6072	2.769	9.1409	3.0377	1.2941	9.4529	4.9443	2.6223	11.6465	5.0868	3.698	8.2465	6.6608	3.9617	13.1772
736	2.2319	0.9368	8.5054	1.5104	0.6455	5.5815	1.5594	0.8486	4.4661	1.5452	0.9835	3.0791	1.8266	0.9969	4.0974	1.3429	0.7864	3.3263	2.6162	1.3118	6.219	4.6083	2.7693	9.1449	3.0395	1.2944	9.4627	4.9466	2.6229	11.6557	5.0875	3.6982	8.2489	6.6628	3.9623	13.1842
737	2.2331	0.9369	8.5151	1.5112	0.6456	5.5877	1.5598	0.8486	4.4693	1.5454	0.9835	3.0802	1.8274	0.9971	4.1004	1.3431	0.7864	3.3279	2.6174	1.3121	6.2236	4.6094	2.7696	9.149	3.0414	1.2948	9.4724	4.949	2.6234	11.665	5.0882	3.6984	8.2513	6.6649	3.9629	13.1912
738	2.2343	0.9371	8.5248	1.512	0.6458	5.5938	1.5602	0.8487	4.4725	1.5457	0.9836	3.0814	1.8282	0.9973	4.1034	1.3434	0.7864	3.3294	2.6186	1.3124	6.2282	4.6105	2.7699	9.1531	3.0432	1.2951	9.4822	4.9513	2.624	11.6743	5.0889	3.6986	8.2537	6.667	3.9635	13.1982
739	2.2356	0.9373	8.5345	1.5128	0.6459	5.6	1.5607	0.8487	4.4757	1.5459	0.9836	3.0825	1.829	0.9976	4.1065	1.3436	0.7865	3.331	2.6198	1.3127	6.2328	4.6116	2.7702	9.1571	3.045	1.2955	9.492	4.9536	2.6246	11.6836	5.0896	3.6988	8.2561	6.669	3.9641	13.2052
740	2.2368	0.9374	8.5441	1.5136	0.646	5.6061	1.5611	0.8488	4.4789	1.5461	0.9837	3.0836	1.8298	0.9978	4.1095	1.3438	0.7865	3.3326	2.621	1.313	6.2374	4.6127	2.7705	9.1612	3.0469	1.2958	9.5018	4.9559	2.6252	11.6928	5.0903	3.699	8.2585	6.6711	3.9647	13.2122
741	2.2381	0.9376	8.5538	1.5144	0.6461	5.6122	1.5615	0.8488	4.4821	1.5464	0.9837	3.0848	1.8306	0.998	4.1125	1.344	0.7865	3.3341	2.6222	1.3133	6.242	4.6138	2.7708	9.1652	3.0487	1.2961	9.5116	4.9582	2.6257	11.7021	5.091	3.6992	8.2609	6.6731	3.9653	13.2192
742	2.2393	0.9377	8.5635	1.5152	0.6462	5.6184	1.562	0.8489	4.4853	1.5466	0.9838	3.0859	1.8314	0.9982	4.1155	1.3443	0.7866	3.3357	2.6233	1.3136	6.2466	4.6149	2.7711	9.1693	3.0505	1.2965	9.5213	4.9605	2.6263	11.7113	5.0917	3.6994	8.2633	6.6752	3.9659	13.2262
743	2.2405	0.9379	8.5732	1.516	0.6463	5.6245	1.5624	0.849	4.4885	1.5469	0.9839	3.087	1.8322	0.9984	4.1185	1.3445	0.7866	3.3373	2.6245	1.3139	6.2512	4.616	2.7714	9.1733	3.0523	1.2968	9.5311	4.9628	2.6269	11.7206	5.0924	3.6996	8.2657	6.6772	3.9665	13.2332
744	2.2418	0.9381	8.5828	1.5169	0.6464	5.6307	1.5628	0.849	4.4917	1.5471	0.9839	3.0882	1.833	0.9986	4.1215	1.3447	0.7866	3.3388	2.6257	1.3142	6.2558	4.6171	2.7717	9.1773	3.0542	1.2972	9.5409	4.9651	2.6275	11.7298	5.0931	3.6998	8.2681	6.6793	3.9671	13.2401
745	2.243	0.9382	8.5925	1.5177	0.6465	5.6368	1.5633	0.8491	4.4949	1.5474	0.984	3.0893	1.8338	0.9988	4.1245	1.345	0.7867	3.3404	2.6269	1.3145	6.2604	4.6181	2.772	9.1814	3.056	1.2975	9.5506	4.9674	2.628	11.739	5.0938	3.7	8.2705	6.6813	3.9677	13.2471
746	2.2442	0.9384	8.6022	1.5185	0.6466	5.6429	1.5637	0.8491	4.498	1.5476	0.984	3.0904	1.8346	0.999	4.1276	1.3452	0.7867	3.3419	2.6281	1.3148	6.265	4.6192	2.7723	9.1854	3.0578	1.2979	9.5604	4.9697	2.6286	11.7483	5.0945	3.7002	8.2729	6.6834	3.9683	13.2541
747	2.2455	0.9385	8.6118	1.5193	0.6467	5.6491	1.5641	0.8492	4.5012	1.5479	0.9841	3.0916	1.8354	0.9992	4.1306	1.3454	0.7867	3.3435	2.6292	1.3151	6.2696	4.6203	2.7725	9.1894	3.0596	1.2982	9.5701	4.972	2.6292	11.7575	5.0952	3.7004	8.2753	6.6854	3.9689	13.261
748	2.2467	0.9387	8.6215	1.5201	0.6468	5.6552	1.5645	0.8493	4.5044	1.5481	0.9841	3.0927	1.8362	0.9994	4.1336	1.3456	0.7868	3.345	2.6304	1.3154	6.2741	4.6214	2.7728	9.1934	3.0614	1.2985	9.5799	4.9743	2.6297	11.7667	5.0959	3.7006	8.2776	6.6874	3.9695	13.2679
749	2.2479	0.9388	8.6312	1.5209	0.6469	5.6613	1.565	0.8493	4.5076	1.5484	0.9842	3.0938	1.837	0.9996	4.1366	1.3459	0.7868	3.3466	2.6316	1.3157	6.2787	4.6225	2.7731	9.1974	3.0633	1.2989	9.5896	4.9766	2.6303	11.7759	5.0966	3.7008	8.28	6.6895	3.9701	13.2749
750	2.2491	0.939	8.6408	1.5217	0.647	5.6674	1.5654	0.8494	4.5108	1.5486	0.9842	3.0949	1.8377	0.9998	4.1396	1.3461	0.7868	3.3481	2.6328	1.316	6.2833	4.6235	2.7734	9.2014	3.0651	1.2992	9.5994	4.9789	2.6309	11.7851	5.0973	3.701	8.2824	6.6915	3.9707	13.2818
751	2.2504	0.9391	8.6505	1.5224	0.6471	5.6736	1.5658	0.8494	4.5139	1.5488	0.9843	3.0961	1.8385	1.0001	4.1426	1.3463	0.7869	3.3497	2.6339	1.3163	6.2879	4.6246	2.7737	9.2054	3.0669	1.2995	9.6091	4.9811	2.6315	11.7944	5.098	3.7012	8.2848	6.6935	3.9713	13.2887
752	2.2516	0.9393	8.6601	1.5232	0.6472	5.6797	1.5662	0.8495	4.5171	1.5491	0.9843	3.0972	1.8393	1.0003	4.1456	1.3465	0.7869	3.3512	2.6351	1.3166	6.2924	4.6257	2.774	9.2094	3.0687	1.2999	9.6189	4.9834	2.632	11.8036	5.0987	3.7014	8.2871	6.6956	3.9719	13.2957
753	2.2528	0.9395	8.6698	1.524	0.6473	5.6858	1.5667	0.8495	4.5203	1.5493	0.9844	3.0983	1.8401	1.0005	4.1486	1.3467	0.7869	3.3528	2.6363	1.3169	6.297	4.6268	2.7743	9.2134	3.0705	1.3002	9.6286	4.9857	2.6326	11.8127	5.0993	3.7016	8.2895	6.6976	3.9725	13.3026
754	2.2541	0.9396	8.6794	1.5248	0.6474	5.6919	1.5671	0.8496	4.5234	1.5496	0.9844	3.0994	1.8409	1.0007	4.1515	1.347	0.7869	3.3543	2.6374	1.3172	6.3016	4.6278	2.7746	9.2174	3.0723	1.3006	9.6383	4.988	2.6331	11.8219	5.1	3.7018	8.2918	6.6996	3.9731	13.3095
755	2.2553	0.9398	8.6891	1.5256	0.6475	5.698	1.5675	0.8496	4.5266	1.5498	0.9845	3.1005	1.8417	1.0009	4.1545	1.3472	0.787	3.3558	2.6386	1.3175	6.3061	4.6289	2.7749	9.2214	3.0741	1.3009	9.6481	4.9903	2.6337	11.8311	5.1007	3.702	8.2942	6.7016	3.9737	13.3164
756	2.2565	0.9399	8.6987	1.5264	0.6476	5.7042	1.5679	0.8497	4.5297	1.5501	0.9845	3.1016	1.8425	1.0011	4.1575	1.3474	0.787	3.3574	2.6398	1.3178	6.3107	4.63	2.7751	9.2254	3.0759	1.3012	9.6578	4.9925	2.6343	11.8403	5.1014	3.7022	8.2966	6.7037	3.9743	13.3233
757	2.2577	0.9401	8.7084	1.5272	0.6477	5.7103	1.5684	0.8498	4.5329	1.5503	0.9846	3.1027	1.8432	1.0013	4.1605	1.3476	0.787	3.3589	2.6409	1.3181	6.3152	4.631	2.7754	9.2294	3.0777	1.3016	9.6675	4.9948	2.6348	11.8495	5.1021	3.7024	8.2989	6.7057	3.9749	13.3301
758	2.2589	0.9402	8.718	1.528	0.6478	5.7164	1.5688	0.8498	4.536	1.5505	0.9846	3.1039	1.844	1.0015	4.1635	1.3478	0.7871	3.3605	2.6421	1.3184	6.3198	4.6321	2.7757	9.2333	3.0795	1.3019	9.6772	4.9971	2.6354	11.8586	5.1028	3.7026	8.3012	6.7077	3.9754	13.337
759	2.2602	0.9404	8.7276	1.5288	0.6479	5.7225	1.5692	0.8499	4.5392	1.5508	0.9847	3.105	1.8448	1.0017	4.1665	1.3481	0.7871	3.362	2.6433	1.3187	6.3243	4.6332	2.776	9.2373	3.0813	1.3022	9.6869	4.9993	2.636	11.8678	5.1034	3.7028	8.3036	6.7097	3.976	13.3439
760	2.2614	0.9405	8.7373	1.5296	0.648	5.7286	1.5696	0.8499	4.5423	1.551	0.9848	3.1061	1.8456	1.0019	4.1695	1.3483	0.7871	3.3635	2.6444	1.319	6.3289	4.6342	2.7763	9.2413	3.0831	1.3026	9.6967	5.0016	2.6365	11.877	5.1041	3.703	8.3059	6.7117	3.9766	13.3508
761	2.2626	0.9407	8.7469	1.5304	0.6481	5.7347	1.57	0.85	4.5455	1.5513	0.9848	3.1072	1.8464	1.0021	4.1724	1.3485	0.7872	3.365	2.6456	1.3193	6.3334	4.6353	2.7766	9.2452	3.0849	1.3029	9.7064	5.0039	2.6371	11.8861	5.1048	3.7032	8.3083	6.7137	3.9772	13.3576
762	2.2638	0.9409	8.7565	1.5312	0.6482	5.7408	1.5705	0.85	4.5486	1.5515	0.9849	3.1083	1.8471	1.0023	4.1754	1.3487	0.7872	3.3666	2.6467	1.3196	6.338	4.6363	2.7768	9.2492	3.0867	1.3032	9.7161	5.0061	2.6376	11.8953	5.1055	3.7034	8.3106	6.7157	3.9778	13.3645
763	2.265	0.941	8.7662	1.532	0.6483	5.7469	1.5709	0.8501	4.5518	1.5517	0.9849	3.1094	1.8479	1.0025	4.1784	1.3489	0.7872	3.3681	2.6479	1.3199	6.3425	4.6374	2.7771	9.2531	3.0885	1.3036	9.7258	5.0084	2.6382	11.9044	5.1062	3.7036	8.3129	6.7177	3.9784	13.3713
764	2.2662	0.9412	8.7758	1.5328	0.6485	5.753	1.5713	0.8502	4.5549	1.552	0.985	3.1105	1.8487	1.0027	4.1814	1.3492	0.7873	3.3696	2.649	1.3202	6.347	4.6385	2.7774	9.2571	3.0903	1.3039	9.7355	5.0107	2.6388	11.9135	5.1068	3.7038	8.3152	6.7197	3.979	13.3782
765	2.2675	0.9413	8.7854	1.5335	0.6486	5.7591	1.5717	0.8502	4.558	1.5522	0.985	3.1116	1.8495	1.0029	4.1843	1.3494	0.7873	3.3711	2.6502	1.3205	6.3516	4.6395	2.7777	9.261	3.0921	1.3042	9.7452	5.0129	2.6393	11.9227	5.1075	3.704	8.3176	6.7217	3.9795	13.385
766	2.2687	0.9415	8.795	1.5343	0.6487	5.7652	1.5721	0.8503	4.5612	1.5524	0.9851	3.1127	1.8503	1.0031	4.1873	1.3496	0.7873	3.3726	2.6514	1.3207	6.3561	4.6406	2.778	9.265	3.0939	1.3046	9.7549	5.0152	2.6399	11.9318	5.1082	3.7042	8.3199	6.7237	3.9801	13.3919
767	2.2699	0.9416	8.8047	1.5351	0.6488	5.7713	1.5725	0.8503	4.5643	1.5527	0.9851	3.1138	1.851	1.0033	4.1903	1.3498	0.7874	3.3742	2.6525	1.321	6.3606	4.6416	2.7783	9.2689	3.0957	1.3049	9.7646	5.0174	2.6404	11.9409	5.1088	3.7044	8.3222	6.7257	3.9807	13.3987
768	2.2711	0.9418	8.8143	1.5359	0.6489	5.7774	1.5729	0.8504	4.5674	1.5529	0.9852	3.1149	1.8518	1.0035	4.1932	1.35	0.7874	3.3757	2.6537	1.3213	6.3651	4.6427	2.7785	9.2728	3.0975	1.3052	9.7742	5.0197	2.641	11.9501	5.1095	3.7046	8.3245	6.7277	3.9813	13.4055
769	2.2723	0.9419	8.8239	1.5367	0.649	5.7835	1.5734	0.8504	4.5705	1.5531	0.9852	3.116	1.8526	1.0037	4.1962	1.3502	0.7874	3.3772	2.6548	1.3216	6.3696	4.6437	2.7788	9.2768	3.0993	1.3055	9.7839	5.0219	2.6415	11.9592	5.1102	3.7048	8.3268	6.7297	3.9819	13.4123
770	2.2735	0.9421	8.8335	1.5375	0.6491	5.7896	1.5738	0.8505	4.5736	1.5534	0.9853	3.1171	1.8534	1.0039	4.1992	1.3505	0.7874	3.3787	2.656	1.3219	6.3742	4.6448	2.7791	9.2807	3.1011	1.3059	9.7936	5.0242	2.6421	11.9683	5.1108	3.705	8.3291	6.7317	3.9825	13.4191
771	2.2747	0.9422	8.8431	1.5383	0.6492	5.7957	1.5742	0.8505	4.5768	1.5536	0.9853	3.1181	1.8541	1.0041	4.2021	1.3507	0.7875	3.3802	2.6571	1.3222	6.3787	4.6458	2.7794	9.2846	3.1029	1.3062	9.8033	5.0264	2.6427	11.9774	5.1115	3.7052	8.3314	6.7336	3.983	13.4259
772	2.2759	0.9424	8.8527	1.539	0.6493	5.8018	1.5746	0.8506	4.5799	1.5538	0.9854	3.1192	1.8549	1.0043	4.2051	1.3509	0.7875	3.3817	2.6582	1.3225	6.3832	4.6468	2.7796	9.2885	3.1046	1.3065	9.813	5.0287	2.6432	11.9865	5.1122	3.7053	8.3337	6.7356	3.9836	13.4327
773	2.2771	0.9425	8.8623	1.5398	0.6494	5.8079	1.575	0.8506	4.583	1.5541	0.9854	3.1203	1.8557	1.0045	4.2081	1.3511	0.7875	3.3832	2.6594	1.3228	6.3877	4.6479	2.7799	9.2924	3.1064	1.3069	9.8226	5.0309	2.6438	11.9956	5.1128	3.7055	8.336	6.7376	3.9842	13.4395
774	2.2783	0.9427	8.8719	1.5406	0.6495	5.814	1.5754	0.8507	4.5861	1.5543	0.9855	3.1214	1.8564	1.0047	4.211	1.3513	0.7876	3.3847	2.6605	1.3231	6.3922	4.6489	2.7802	9.2963	3.1082	1.3072	9.8323	5.0331	2.6443	12.0047	5.1135	3.7057	8.3383	6.7396	3.9848	13.4463
775	2.2795	0.9428	8.8815	1.5414	0.6496	5.8201	1.5758	0.8508	4.5892	1.5545	0.9855	3.1225	1.8572	1.0049	4.214	1.3515	0.7876	3.3862	2.6617	1.3234	6.3967	4.65	2.7805	9.3002	3.11	1.3075	9.842	5.0354	2.6449	12.0137	5.1142	3.7059	8.3406	6.7415	3.9853	13.4531
776	2.2807	0.943	8.8911	1.5422	0.6497	5.8261	1.5762	0.8508	4.5923	1.5548	0.9856	3.1236	1.858	1.0051	4.2169	1.3517	0.7876	3.3877	2.6628	1.3237	6.4012	4.651	2.7808	9.3041	3.1118	1.3078	9.8516	5.0376	2.6454	12.0228	5.1148	3.7061	8.3429	6.7435	3.9859	13.4598
777	2.2819	0.9431	8.9007	1.5429	0.6498	5.8322	1.5766	0.8509	4.5954	1.555	0.9856	3.1246	1.8588	1.0053	4.2199	1.352	0.7877	3.3892	2.664	1.324	6.4057	4.652	2.781	9.308	3.1135	1.3082	9.8613	5.0398	2.646	12.0319	5.1155	3.7063	8.3452	6.7455	3.9865	13.4666
778	2.2831	0.9433	8.9103	1.5437	0.6499	5.8383	1.577	0.8509	4.5985	1.5552	0.9857	3.1257	1.8595	1.0055	4.2228	1.3522	0.7877	3.3907	2.6651	1.3242	6.4102	4.6531	2.7813	9.3119	3.1153	1.3085	9.871	5.0421	2.6465	12.041	5.1161	3.7065	8.3475	6.7475	3.9871	13.4734
779	2.2843	0.9434	8.9199	1.5445	0.65	5.8444	1.5775	0.851	4.6016	1.5555	0.9857	3.1268	1.8603	1.0057	4.2258	1.3524	0.7877	3.3922	2.6662	1.3245	6.4147	4.6541	2.7816	9.3158	3.1171	1.3088	9.8806	5.0443	2.6471	12.05	5.1168	3.7067	8.3497	6.7494	3.9876	13.4801
780	2.2855	0.9436	8.9295	1.5453	0.6501	5.8505	1.5779	0.851	4.6047	1.5557	0.9858	3.1279	1.8611	1.0059	4.2287	1.3526	0.7877	3.3937	2.6674	1.3248	6.4192	4.6551	2.7819	9.3197	3.1189	1.3092	9.8903	5.0465	2.6476	12.0591	5.1175	3.7069	8.352	6.7514	3.9882	13.4869
781	2.2867	0.9437	8.9391	1.5461	0.6502	5.8565	1.5783	0.8511	4.6078	1.5559	0.9858	3.129	1.8618	1.0061	4.2317	1.3528	0.7878	3.3952	2.6685	1.3251	6.4236	4.6562	2.7821	9.3235	3.1206	1.3095	9.8999	5.0488	2.6482	12.0682	5.1181	3.7071	8.3543	6.7533	3.9888	13.4936
782	2.2879	0.9439	8.9487	1.5468	0.6503	5.8626	1.5787	0.8511	4.6108	1.5562	0.9859	3.13	1.8626	1.0063	4.2346	1.353	0.7878	3.3966	2.6697	1.3254	6.4281	4.6572	2.7824	9.3274	3.1224	1.3098	9.9095	5.051	2.6487	12.0772	5.1188	3.7072	8.3566	6.7553	3.9893	13.5003
783	2.2891	0.944	8.9583	1.5476	0.6504	5.8687	1.5791	0.8512	4.6139	1.5564	0.9859	3.1311	1.8633	1.0065	4.2375	1.3532	0.7878	3.3981	2.6708	1.3257	6.4326	4.6582	2.7827	9.3313	3.1242	1.3101	9.9192	5.0532	2.6492	12.0862	5.1194	3.7074	8.3588	6.7573	3.9899	13.5071
784	2.2903	0.9442	8.9679	1.5484	0.6505	5.8747	1.5795	0.8512	4.617	1.5566	0.9859	3.1322	1.8641	1.0067	4.2405	1.3534	0.7879	3.3996	2.6719	1.326	6.4371	4.6592	2.7829	9.3351	3.1259	1.3105	9.9288	5.0554	2.6498	12.0953	5.1201	3.7076	8.3611	6.7592	3.9905	13.5138
785	2.2915	0.9443	8.9775	1.5492	0.6506	5.8808	1.5799	0.8513	4.6201	1.5568	0.986	3.1332	1.8649	1.0069	4.2434	1.3536	0.7879	3.4011	2.673	1.3263	6.4415	4.6603	2.7832	9.339	3.1277	1.3108	9.9385	5.0576	2.6503	12.1043	5.1207	3.7078	8.3634	6.7612	3.991	13.5205
786	2.2927	0.9445	8.987	1.5499	0.6507	5.8869	1.5803	0.8513	4.6232	1.5571	0.986	3.1343	1.8656	1.0071	4.2463	1.3538	0.7879	3.4026	2.6742	1.3265	6.446	4.6613	2.7835	9.3428	3.1295	1.3111	9.9481	5.0598	2.6509	12.1134	5.1214	3.708	8.3656	6.7631	3.9916	13.5272
787	2.2939	0.9446	8.9966	1.5507	0.6508	5.8929	1.5807	0.8514	4.6262	1.5573	0.9861	3.1354	1.8664	1.0073	4.2493	1.354	0.788	3.404	2.6753	1.3268	6.4505	4.6623	2.7838	9.3467	3.1312	1.3114	9.9577	5.0621	2.6514	12.1224	5.122	3.7082	8.3679	6.7651	3.9922	13.5339
788	2.2951	0.9448	9.0062	1.5515	0.6508	5.899	1.5811	0.8514	4.6293	1.5575	0.9861	3.1364	1.8672	1.0075	4.2522	1.3543	0.788	3.4055	2.6764	1.3271	6.4549	4.6633	2.784	9.3505	3.133	1.3117	9.9674	5.0643	2.652	12.1314	5.1227	3.7084	8.3701	6.767	3.9927	13.5406
789	2.2963	0.9449	9.0158	1.5522	0.6509	5.9051	1.5815	0.8515	4.6324	1.5577	0.9862	3.1375	1.8679	1.0077	4.2551	1.3545	0.788	3.407	2.6776	1.3274	6.4594	4.6644	2.7843	9.3544	3.1348	1.3121	9.977	5.0665	2.6525	12.1404	5.1233	3.7086	8.3724	6.7689	3.9933	13.5473
790	2.2974	0.9451	9.0253	1.553	0.651	5.9111	1.5819	0.8515	4.6354	1.558	0.9862	3.1386	1.8687	1.0079	4.2581	1.3547	0.788	3.4085	2.6787	1.3277	6.4639	4.6654	2.7846	9.3582	3.1365	1.3124	9.9866	5.0687	2.653	12.1494	5.1239	3.7087	8.3746	6.7709	3.9939	13.554
791	2.2986	0.9452	9.0349	1.5538	0.6511	5.9172	1.5823	0.8516	4.6385	1.5582	0.9863	3.1396	1.8694	1.0081	4.261	1.3549	0.7881	3.4099	2.6798	1.328	6.4683	4.6664	2.7848	9.3621	3.1383	1.3127	9.9962	5.0709	2.6536	12.1584	5.1246	3.7089	8.3768	6.7728	3.9944	13.5607
792	2.2998	0.9454	9.0445	1.5546	0.6512	5.9232	1.5827	0.8516	4.6415	1.5584	0.9863	3.1407	1.8702	1.0083	4.2639	1.3551	0.7881	3.4114	2.6809	1.3283	6.4728	4.6674	2.7851	9.3659	3.14	1.313	10.0058	5.0731	2.6541	12.1674	5.1252	3.7091	8.3791	6.7747	3.995	13.5674
793	2.301	0.9455	9.054	1.5553	0.6513	5.9293	1.5831	0.8517	4.6446	1.5586	0.9864	3.1417	1.8709	1.0085	4.2668	1.3553	0.7881	3.4129	2.6821	1.3285	6.4772	4.6684	2.7854	9.3697	3.1418	1.3134	10.0154	5.0753	2.6547	12.1764	5.1259	3.7093	8.3813	6.7767	3.9955	13.5741
794	2.3022	0.9456	9.0636	1.5561	0.6514	5.9354	1.5835	0.8518	4.6477	1.5589	0.9864	3.1428	1.8717	1.0087	4.2698	1.3555	0.7882	3.4143	2.6832	1.3288	6.4817	4.6694	2.7856	9.3735	3.1436	1.3137	10.0251	5.0775	2.6552	12.1854	5.1265	3.7095	8.3836	6.7786	3.9961	13.5807
795	2.3034	0.9458	9.0732	1.5569	0.6515	5.9414	1.5839	0.8518	4.6507	1.5591	0.9865	3.1438	1.8725	1.0089	4.2727	1.3557	0.7882	3.4158	2.6843	1.3291	6.4861	4.6704	2.7859	9.3774	3.1453	1.314	10.0347	5.0797	2.6557	12.1944	5.1271	3.7097	8.3858	6.7805	3.9966	13.5874
796	2.3046	0.9459	9.0827	1.5576	0.6516	5.9475	1.5843	0.8519	4.6538	1.5593	0.9865	3.1449	1.8732	1.0091	4.2756	1.3559	0.7882	3.4173	2.6854	1.3294	6.4905	4.6714	2.7862	9.3812	3.1471	1.3143	10.0443	5.0819	2.6563	12.2034	5.1278	3.7098	8.388	6.7825	3.9972	13.5941
797	2.3057	0.9461	9.0923	1.5584	0.6517	5.9535	1.5847	0.8519	4.6568	1.5595	0.9866	3.1459	1.874	1.0093	4.2785	1.3561	0.7882	3.4187	2.6865	1.3297	6.495	4.6725	2.7864	9.385	3.1488	1.3146	10.0539	5.0841	2.6568	12.2124	5.1284	3.71	8.3902	6.7844	3.9978	13.6007
798	2.3069	0.9462	9.1018	1.5592	0.6518	5.9596	1.5851	0.852	4.6598	1.5598	0.9866	3.147	1.8747	1.0095	4.2814	1.3563	0.7883	3.4202	2.6877	1.3299	6.4994	4.6735	2.7867	9.3888	3.1506	1.315	10.0635	5.0863	2.6573	12.2214	5.1291	3.7102	8.3924	6.7863	3.9983	13.6074
799	2.3081	0.9464	9.1114	1.5599	0.6519	5.9656	1.5854	0.852	4.6629	1.56	0.9867	3.148	1.8755	1.0097	4.2843	1.3565	0.7883	3.4216	2.6888	1.3302	6.5039	4.6745	2.787	9.3926	3.1523	1.3153	10.073	5.0885	2.6579	12.2303	5.1297	3.7104	8.3947	6.7882	3.9989	13.614
800	2.3093	0.9465	9.1209	1.5607	0.652	5.9716	1.5858	0.8521	4.6659	1.5602	0.9867	3.1491	1.8762	1.0099	4.2872	1.3567	0.7883	3.4231	2.6899	1.3305	6.5083	4.6755	2.7872	9.3964	3.1541	1.3156	10.0826	5.0907	2.6584	12.2393	5.1303	3.7106	8.3969	6.7902	3.9994	13.6206
801	2.3105	0.9467	9.1305	1.5614	0.6521	5.9777	1.5862	0.8521	4.669	1.5604	0.9868	3.1501	1.877	1.0101	4.2901	1.3569	0.7884	3.4245	2.691	1.3308	6.5127	4.6765	2.7875	9.4002	3.1558	1.3159	10.0922	5.0929	2.6589	12.2483	5.131	3.7107	8.3991	6.7921	4	13.6273
802	2.3116	0.9468	9.14	1.5622	0.6522	5.9837	1.5866	0.8522	4.672	1.5606	0.9868	3.1512	1.8777	1.0103	4.2931	1.3571	0.7884	3.426	2.6921	1.3311	6.5171	4.6775	2.7878	9.404	3.1576	1.3162	10.1018	5.095	2.6595	12.2572	5.1316	3.7109	8.4013	6.794	4.0005	13.6339
803	2.3128	0.947	9.1496	1.563	0.6523	5.9898	1.587	0.8522	4.675	1.5609	0.9869	3.1522	1.8785	1.0105	4.296	1.3573	0.7884	3.4274	2.6932	1.3313	6.5216	4.6785	2.788	9.4078	3.1593	1.3165	10.1114	5.0972	2.66	12.2662	5.1322	3.7111	8.4035	6.7959	4.0011	13.6405
804	2.314	0.9471	9.1591	1.5637	0.6524	5.9958	1.5874	0.8523	4.678	1.5611	0.9869	3.1533	1.8792	1.0107	4.2989	1.3575	0.7884	3.4289	2.6944	1.3316	6.526	4.6795	2.7883	9.4115	3.161	1.3169	10.121	5.0994	2.6605	12.2751	5.1329	3.7113	8.4057	6.7978	4.0016	13.6471
805	2.3152	0.9472	9.1687	1.5645	0.6525	6.0018	1.5878	0.8523	4.6811	1.5613	0.9869	3.1543	1.88	1.0108	4.3018	1.3577	0.7885	3.4303	2.6955	1.3319	6.5304	4.6805	2.7886	9.4153	3.1628	1.3172	10.1306	5.1016	2.6611	12.2841	5.1335	3.7115	8.4079	6.7997	4.0022	13.6537
806	2.3163	0.9474	9.1782	1.5653	0.6526	6.0079	1.5882	0.8524	4.6841	1.5615	0.987	3.1553	1.8807	1.011	4.3047	1.3579	0.7885	3.4318	2.6966	1.3322	6.5348	4.6815	2.7888	9.4191	3.1645	1.3175	10.1401	5.1038	2.6616	12.293	5.1341	3.7116	8.4101	6.8016	4.0027	13.6603
807	2.3175	0.9475	9.1877	1.566	0.6527	6.0139	1.5886	0.8524	4.6871	1.5617	0.987	3.1564	1.8815	1.0112	4.3076	1.3581	0.7885	3.4332	2.6977	1.3325	6.5392	4.6824	2.7891	9.4229	3.1663	1.3178	10.1497	5.1059	2.6621	12.3019	5.1347	3.7118	8.4123	6.8035	4.0033	13.6669
808	2.3187	0.9477	9.1973	1.5668	0.6528	6.02	1.589	0.8525	4.6901	1.562	0.9871	3.1574	1.8822	1.0114	4.3105	1.3583	0.7886	3.4346	2.6988	1.3327	6.5436	4.6834	2.7893	9.4266	3.168	1.3181	10.1593	5.1081	2.6627	12.3109	5.1354	3.712	8.4145	6.8054	4.0038	13.6735
809	2.3198	0.9478	9.2068	1.5675	0.6529	6.026	1.5894	0.8525	4.6931	1.5622	0.9871	3.1584	1.883	1.0116	4.3134	1.3585	0.7886	3.4361	2.6999	1.333	6.548	4.6844	2.7896	9.4304	3.1697	1.3184	10.1688	5.1103	2.6632	12.3198	5.136	3.7122	8.4167	6.8073	4.0044	13.6801
810	2.321	0.948	9.2163	1.5683	0.653	6.032	1.5897	0.8526	4.6961	1.5624	0.9872	3.1595	1.8837	1.0118	4.3162	1.3587	0.7886	3.4375	2.701	1.3333	6.5524	4.6854	2.7899	9.4341	3.1715	1.3188	10.1784	5.1125	2.6637	12.3287	5.1366	3.7124	8.4189	6.8092	4.0049	13.6867
811	2.3222	0.9481	9.2259	1.569	0.6531	6.038	1.5901	0.8526	4.6992	1.5626	0.9872	3.1605	1.8845	1.012	4.3191	1.3589	0.7886	3.4389	2.7021	1.3336	6.5568	4.6864	2.7901	9.4379	3.1732	1.3191	10.1879	5.1146	2.6643	12.3376	5.1372	3.7125	8.421	6.8111	4.0055	13.6932
812	2.3233	0.9483	9.2354	1.5698	0.6532	6.0441	1.5905	0.8527	4.7022	1.5628	0.9873	3.1615	1.8852	1.0122	4.322	1.3591	0.7887	3.4404	2.7032	1.3339	6.5612	4.6874	2.7904	9.4417	3.1749	1.3194	10.1975	5.1168	2.6648	12.3465	5.1378	3.7127	8.4232	6.813	4.006	13.6998
813	2.3245	0.9484	9.2449	1.5706	0.6533	6.0501	1.5909	0.8527	4.7052	1.563	0.9873	3.1626	1.8859	1.0124	4.3249	1.3593	0.7887	3.4418	2.7043	1.3341	6.5656	4.6884	2.7906	9.4454	3.1767	1.3197	10.2071	5.119	2.6653	12.3554	5.1385	3.7129	8.4254	6.8149	4.0066	13.7064
814	2.3257	0.9485	9.2544	1.5713	0.6534	6.0561	1.5913	0.8528	4.7082	1.5633	0.9874	3.1636	1.8867	1.0126	4.3278	1.3595	0.7887	3.4432	2.7054	1.3344	6.57	4.6894	2.7909	9.4491	3.1784	1.32	10.2166	5.1211	2.6658	12.3643	5.1391	3.7131	8.4276	6.8168	4.0071	13.7129
815	2.3268	0.9487	9.264	1.5721	0.6535	6.0621	1.5917	0.8528	4.7112	1.5635	0.9874	3.1646	1.8874	1.0128	4.3307	1.3597	0.7887	3.4447	2.7065	1.3347	6.5744	4.6903	2.7912	9.4529	3.1801	1.3203	10.2262	5.1233	2.6664	12.3732	5.1397	3.7132	8.4297	6.8187	4.0076	13.7195
816	2.328	0.9488	9.2735	1.5728	0.6535	6.0682	1.5921	0.8529	4.7142	1.5637	0.9874	3.1656	1.8882	1.013	4.3336	1.3599	0.7888	3.4461	2.7076	1.335	6.5788	4.6913	2.7914	9.4566	3.1818	1.3206	10.2357	5.1254	2.6669	12.3821	5.1403	3.7134	8.4319	6.8205	4.0082	13.726
817	2.3292	0.949	9.283	1.5736	0.6536	6.0742	1.5924	0.8529	4.7172	1.5639	0.9875	3.1667	1.8889	1.0132	4.3365	1.3601	0.7888	3.4475	2.7087	1.3352	6.5832	4.6923	2.7917	9.4604	3.1836	1.3209	10.2452	5.1276	2.6674	12.391	5.1409	3.7136	8.4341	6.8224	4.0087	13.7326
818	2.3303	0.9491	9.2925	1.5743	0.6537	6.0802	1.5928	0.853	4.7201	1.5641	0.9875	3.1677	1.8897	1.0133	4.3393	1.3603	0.7888	3.4489	2.7098	1.3355	6.5875	4.6933	2.7919	9.4641	3.1853	1.3213	10.2548	5.1298	2.6679	12.3999	5.1416	3.7138	8.4362	6.8243	4.0093	13.7391
819	2.3315	0.9493	9.302	1.5751	0.6538	6.0862	1.5932	0.853	4.7231	1.5643	0.9876	3.1687	1.8904	1.0135	4.3422	1.3605	0.7889	3.4504	2.7109	1.3358	6.5919	4.6943	2.7922	9.4678	3.187	1.3216	10.2643	5.1319	2.6684	12.4088	5.1422	3.7139	8.4384	6.8262	4.0098	13.7456
820	2.3327	0.9494	9.3115	1.5758	0.6539	6.0922	1.5936	0.8531	4.7261	1.5645	0.9876	3.1697	1.8911	1.0137	4.3451	1.3607	0.7889	3.4518	2.712	1.3361	6.5963	4.6952	2.7924	9.4715	3.1887	1.3219	10.2738	5.1341	2.669	12.4176	5.1428	3.7141	8.4406	6.8281	4.0104	13.7521
821	2.3338	0.9495	9.321	1.5766	0.654	6.0982	1.594	0.8531	4.7291	1.5648	0.9877	3.1707	1.8919	1.0139	4.348	1.3609	0.7889	3.4532	2.7131	1.3363	6.6007	4.6962	2.7927	9.4752	3.1905	1.3222	10.2834	5.1362	2.6695	12.4265	5.1434	3.7143	8.4427	6.8299	4.0109	13.7587
822	2.335	0.9497	9.3306	1.5773	0.6541	6.1042	1.5943	0.8532	4.7321	1.565	0.9877	3.1717	1.8926	1.0141	4.3508	1.3611	0.7889	3.4546	2.7142	1.3366	6.605	4.6972	2.793	9.479	3.1922	1.3225	10.2929	5.1384	2.67	12.4354	5.144	3.7145	8.4449	6.8318	4.0114	13.7652
823	2.3361	0.9498	9.3401	1.5781	0.6542	6.1103	1.5947	0.8532	4.7351	1.5652	0.9878	3.1728	1.8933	1.0143	4.3537	1.3613	0.789	3.456	2.7153	1.3369	6.6094	4.6982	2.7932	9.4827	3.1939	1.3228	10.3024	5.1405	2.6705	12.4442	5.1446	3.7146	8.447	6.8337	4.012	13.7717
824	2.3373	0.95	9.3496	1.5788	0.6543	6.1163	1.5951	0.8532	4.738	1.5654	0.9878	3.1738	1.8941	1.0145	4.3566	1.3615	0.789	3.4574	2.7164	1.3371	6.6138	4.6991	2.7935	9.4864	3.1956	1.3231	10.3119	5.1426	2.6711	12.4531	5.1452	3.7148	8.4492	6.8355	4.0125	13.7782
825	2.3384	0.9501	9.3591	1.5796	0.6544	6.1223	1.5955	0.8533	4.741	1.5656	0.9878	3.1748	1.8948	1.0147	4.3594	1.3617	0.789	3.4588	2.7174	1.3374	6.6181	4.7001	2.7937	9.4901	3.1973	1.3234	10.3215	5.1448	2.6716	12.4619	5.1458	3.715	8.4513	6.8374	4.013	13.7847
826	2.3396	0.9502	9.3686	1.5803	0.6545	6.1283	1.5959	0.8533	4.744	1.5658	0.9879	3.1758	1.8956	1.0149	4.3623	1.3619	0.789	3.4603	2.7185	1.3377	6.6225	4.7011	2.794	9.4938	3.199	1.3237	10.331	5.1469	2.6721	12.4708	5.1464	3.7152	8.4534	6.8393	4.0136	13.7912
827	2.3408	0.9504	9.3781	1.5811	0.6546	6.1343	1.5962	0.8534	4.747	1.566	0.9879	3.1768	1.8963	1.015	4.3652	1.3621	0.7891	3.4617	2.7196	1.338	6.6268	4.702	2.7942	9.4975	3.2008	1.324	10.3405	5.1491	2.6726	12.4796	5.147	3.7153	8.4556	6.8411	4.0141	13.7977
828	2.3419	0.9505	9.3876	1.5818	0.6547	6.1403	1.5966	0.8534	4.7499	1.5662	0.988	3.1778	1.897	1.0152	4.368	1.3623	0.7891	3.4631	2.7207	1.3382	6.6312	4.703	2.7945	9.5012	3.2025	1.3244	10.35	5.1512	2.6731	12.4885	5.1476	3.7155	8.4577	6.843	4.0146	13.8041
829	2.3431	0.9507	9.397	1.5826	0.6548	6.1463	1.597	0.8535	4.7529	1.5664	0.988	3.1788	1.8978	1.0154	4.3709	1.3624	0.7891	3.4645	2.7218	1.3385	6.6356	4.704	2.7947	9.5048	3.2042	1.3247	10.3595	5.1533	2.6736	12.4973	5.1483	3.7157	8.4598	6.8448	4.0152	13.8106
830	2.3442	0.9508	9.4065	1.5833	0.6549	6.1523	1.5974	0.8535	4.7558	1.5667	0.9881	3.1798	1.8985	1.0156	4.3738	1.3626	0.7891	3.4659	2.7229	1.3388	6.6399	4.7049	2.795	9.5085	3.2059	1.325	10.369	5.1555	2.6742	12.5061	5.1489	3.7158	8.462	6.8467	4.0157	13.8171
831	2.3454	0.9509	9.416	1.5841	0.6549	6.1583	1.5977	0.8536	4.7588	1.5669	0.9881	3.1808	1.8992	1.0158	4.3766	1.3628	0.7892	3.4673	2.724	1.339	6.6442	4.7059	2.7952	9.5122	3.2076	1.3253	10.3785	5.1576	2.6747	12.515	5.1495	3.716	8.4641	6.8485	4.0162	13.8236
832	2.3465	0.9511	9.4255	1.5848	0.655	6.1643	1.5981	0.8536	4.7618	1.5671	0.9882	3.1818	1.9	1.016	4.3795	1.363	0.7892	3.4687	2.725	1.3393	6.6486	4.7068	2.7955	9.5159	3.2093	1.3256	10.388	5.1597	2.6752	12.5238	5.1501	3.7162	8.4662	6.8504	4.0168	13.83
833	2.3477	0.9512	9.435	1.5856	0.6551	6.1703	1.5985	0.8537	4.7647	1.5673	0.9882	3.1828	1.9007	1.0162	4.3823	1.3632	0.7892	3.4701	2.7261	1.3396	6.6529	4.7078	2.7957	9.5196	3.211	1.3259	10.3975	5.1619	2.6757	12.5326	5.1507	3.7163	8.4683	6.8522	4.0173	13.8365
834	2.3488	0.9514	9.4445	1.5863	0.6552	6.1763	1.5989	0.8537	4.7677	1.5675	0.9882	3.1838	1.9014	1.0164	4.3852	1.3634	0.7893	3.4715	2.7272	1.3399	6.6573	4.7088	2.796	9.5232	3.2127	1.3262	10.407	5.164	2.6762	12.5414	5.1513	3.7165	8.4705	6.8541	4.0178	13.8429
835	2.35	0.9515	9.454	1.587	0.6553	6.1822	1.5992	0.8538	4.7706	1.5677	0.9883	3.1848	1.9021	1.0165	4.388	1.3636	0.7893	3.4729	2.7283	1.3401	6.6616	4.7097	2.7962	9.5269	3.2144	1.3265	10.4165	5.1661	2.6767	12.5502	5.1519	3.7167	8.4726	6.8559	4.0183	13.8494
836	2.3511	0.9516	9.4634	1.5878	0.6554	6.1882	1.5996	0.8538	4.7736	1.5679	0.9883	3.1858	1.9029	1.0167	4.3909	1.3638	0.7893	3.4743	2.7294	1.3404	6.6659	4.7107	2.7965	9.5305	3.2161	1.3268	10.426	5.1683	2.6772	12.559	5.1525	3.7169	8.4747	6.8578	4.0189	13.8558
837	2.3522	0.9518	9.4729	1.5885	0.6555	6.1942	1.6	0.8539	4.7765	1.5681	0.9884	3.1868	1.9036	1.0169	4.3937	1.364	0.7893	3.4756	2.7304	1.3407	6.6703	4.7116	2.7967	9.5342	3.2178	1.3271	10.4355	5.1704	2.6778	12.5678	5.153	3.717	8.4768	6.8596	4.0194	13.8622
838	2.3534	0.9519	9.4824	1.5893	0.6556	6.2002	1.6003	0.8539	4.7795	1.5683	0.9884	3.1878	1.9043	1.0171	4.3966	1.3642	0.7894	3.477	2.7315	1.3409	6.6746	4.7126	2.797	9.5379	3.2195	1.3274	10.4449	5.1725	2.6783	12.5766	5.1536	3.7172	8.4789	6.8615	4.0199	13.8687
839	2.3545	0.952	9.4919	1.59	0.6557	6.2062	1.6007	0.854	4.7824	1.5685	0.9885	3.1888	1.9051	1.0173	4.3994	1.3644	0.7894	3.4784	2.7326	1.3412	6.6789	4.7135	2.7972	9.5415	3.2212	1.3277	10.4544	5.1746	2.6788	12.5854	5.1542	3.7174	8.481	6.8633	4.0205	13.8751
840	2.3557	0.9522	9.5013	1.5907	0.6558	6.2122	1.6011	0.854	4.7853	1.5687	0.9885	3.1898	1.9058	1.0175	4.4023	1.3645	0.7894	3.4798	2.7337	1.3415	6.6832	4.7145	2.7975	9.5452	3.2229	1.328	10.4639	5.1767	2.6793	12.5942	5.1548	3.7175	8.4831	6.8651	4.021	13.8815
841	2.3568	0.9523	9.5108	1.5915	0.6559	6.2182	1.6015	0.8541	4.7883	1.5689	0.9885	3.1908	1.9065	1.0177	4.4051	1.3647	0.7894	3.4812	2.7347	1.3417	6.6876	4.7154	2.7977	9.5488	3.2246	1.3283	10.4734	5.1788	2.6798	12.603	5.1554	3.7177	8.4852	6.867	4.0215	13.8879
842	2.358	0.9525	9.5203	1.5922	0.656	6.2241	1.6018	0.8541	4.7912	1.5691	0.9886	3.1918	1.9072	1.0178	4.408	1.3649	0.7895	3.4826	2.7358	1.342	6.6919	4.7164	2.798	9.5524	3.2263	1.3286	10.4828	5.181	2.6803	12.6117	5.156	3.7179	8.4873	6.8688	4.022	13.8943
843	2.3591	0.9526	9.5297	1.593	0.656	6.2301	1.6022	0.8541	4.7941	1.5693	0.9886	3.1928	1.908	1.018	4.4108	1.3651	0.7895	3.484	2.7369	1.3423	6.6962	4.7173	2.7982	9.5561	3.228	1.3289	10.4923	5.1831	2.6808	12.6205	5.1566	3.718	8.4894	6.8706	4.0225	13.9007
844	2.3602	0.9527	9.5392	1.5937	0.6561	6.2361	1.6026	0.8542	4.7971	1.5695	0.9887	3.1938	1.9087	1.0182	4.4136	1.3653	0.7895	3.4853	2.738	1.3425	6.7005	4.7183	2.7985	9.5597	3.2297	1.3292	10.5018	5.1852	2.6813	12.6293	5.1572	3.7182	8.4915	6.8724	4.0231	13.9071
845	2.3614	0.9529	9.5487	1.5944	0.6562	6.2421	1.6029	0.8542	4.8	1.5698	0.9887	3.1947	1.9094	1.0184	4.4165	1.3655	0.7895	3.4867	2.739	1.3428	6.7048	4.7192	2.7987	9.5633	3.2314	1.3295	10.5112	5.1873	2.6818	12.638	5.1578	3.7184	8.4936	6.8743	4.0236	13.9135
846	2.3625	0.953	9.5581	1.5952	0.6563	6.2481	1.6033	0.8543	4.8029	1.57	0.9888	3.1957	1.9101	1.0186	4.4193	1.3657	0.7896	3.4881	2.7401	1.3431	6.7091	4.7202	2.799	9.567	3.2331	1.3298	10.5207	5.1894	2.6823	12.6468	5.1584	3.7185	8.4957	6.8761	4.0241	13.9199
847	2.3636	0.9531	9.5676	1.5959	0.6564	6.254	1.6037	0.8543	4.8058	1.5702	0.9888	3.1967	1.9108	1.0188	4.4221	1.3659	0.7896	3.4895	2.7412	1.3433	6.7134	4.7211	2.7992	9.5706	3.2348	1.3301	10.5302	5.1915	2.6828	12.6556	5.159	3.7187	8.4978	6.8779	4.0246	13.9263
848	2.3648	0.9533	9.577	1.5966	0.6565	6.26	1.604	0.8544	4.8087	1.5704	0.9888	3.1977	1.9116	1.0189	4.425	1.366	0.7896	3.4908	2.7422	1.3436	6.7177	4.722	2.7994	9.5742	3.2365	1.3305	10.5396	5.1936	2.6833	12.6643	5.1595	3.7189	8.4998	6.8797	4.0251	13.9327
849	2.3659	0.9534	9.5865	1.5974	0.6566	6.266	1.6044	0.8544	4.8117	1.5706	0.9889	3.1987	1.9123	1.0191	4.4278	1.3662	0.7896	3.4922	2.7433	1.3439	6.722	4.723	2.7997	9.5778	3.2382	1.3308	10.5491	5.1957	2.6839	12.6731	5.1601	3.719	8.5019	6.8815	4.0257	13.9391
850	2.367	0.9536	9.5959	1.5981	0.6567	6.2719	1.6048	0.8545	4.8146	1.5708	0.9889	3.1997	1.913	1.0193	4.4306	1.3664	0.7897	3.4936	2.7444	1.3441	6.7263	4.7239	2.7999	9.5814	3.2398	1.3311	10.5585	5.1978	2.6844	12.6818	5.1607	3.7192	8.504	6.8834	4.0262	13.9454
851	2.3682	0.9537	9.6054	1.5988	0.6568	6.2779	1.6051	0.8545	4.8175	1.571	0.989	3.2006	1.9137	1.0195	4.4335	1.3666	0.7897	3.4949	2.7454	1.3444	6.7306	4.7249	2.8002	9.585	3.2415	1.3314	10.568	5.1999	2.6849	12.6905	5.1613	3.7193	8.5061	6.8852	4.0267	13.9518
852	2.3693	0.9538	9.6148	1.5996	0.6569	6.2839	1.6055	0.8546	4.8204	1.5712	0.989	3.2016	1.9144	1.0197	4.4363	1.3668	0.7897	3.4963	2.7465	1.3446	6.7349	4.7258	2.8004	9.5886	3.2432	1.3317	10.5774	5.202	2.6854	12.6993	5.1619	3.7195	8.5081	6.887	4.0272	13.9581
853	2.3704	0.954	9.6243	1.6003	0.657	6.2898	1.6058	0.8546	4.8233	1.5714	0.989	3.2026	1.9152	1.0199	4.4391	1.367	0.7897	3.4977	2.7476	1.3449	6.7392	4.7267	2.8007	9.5922	3.2449	1.332	10.5868	5.2041	2.6859	12.708	5.1625	3.7197	8.5102	6.8888	4.0277	13.9645
854	2.3716	0.9541	9.6337	1.601	0.657	6.2958	1.6062	0.8546	4.8262	1.5716	0.9891	3.2036	1.9159	1.02	4.4419	1.3671	0.7898	3.499	2.7486	1.3452	6.7435	4.7277	2.8009	9.5958	3.2466	1.3323	10.5963	5.2062	2.6864	12.7167	5.163	3.7198	8.5123	6.8906	4.0282	13.9708
855	2.3727	0.9542	9.6432	1.6018	0.6571	6.3018	1.6066	0.8547	4.8291	1.5718	0.9891	3.2045	1.9166	1.0202	4.4447	1.3673	0.7898	3.5004	2.7497	1.3454	6.7478	4.7286	2.8011	9.5994	3.2483	1.3326	10.6057	5.2083	2.6869	12.7254	5.1636	3.72	8.5143	6.8924	4.0288	13.9772
856	2.3738	0.9544	9.6526	1.6025	0.6572	6.3077	1.6069	0.8547	4.832	1.572	0.9892	3.2055	1.9173	1.0204	4.4476	1.3675	0.7898	3.5018	2.7507	1.3457	6.7521	4.7295	2.8014	9.603	3.2499	1.3329	10.6151	5.2104	2.6874	12.7342	5.1642	3.7202	8.5164	6.8942	4.0293	13.9835
857	2.375	0.9545	9.662	1.6032	0.6573	6.3137	1.6073	0.8548	4.8349	1.5722	0.9892	3.2065	1.918	1.0206	4.4504	1.3677	0.7898	3.5031	2.7518	1.346	6.7563	4.7305	2.8016	9.6066	3.2516	1.3331	10.6246	5.2125	2.6879	12.7429	5.1648	3.7203	8.5184	6.896	4.0298	13.9899
858	2.3761	0.9546	9.6715	1.604	0.6574	6.3196	1.6077	0.8548	4.8378	1.5724	0.9893	3.2074	1.9187	1.0208	4.4532	1.3679	0.7899	3.5045	2.7529	1.3462	6.7606	4.7314	2.8019	9.6102	3.2533	1.3334	10.634	5.2146	2.6884	12.7516	5.1653	3.7205	8.5205	6.8978	4.0303	13.9962
859	2.3772	0.9548	9.6809	1.6047	0.6575	6.3256	1.608	0.8549	4.8407	1.5726	0.9893	3.2084	1.9195	1.021	4.456	1.3681	0.7899	3.5058	2.7539	1.3465	6.7649	4.7323	2.8021	9.6138	3.255	1.3337	10.6434	5.2166	2.6889	12.7603	5.1659	3.7207	8.5226	6.8996	4.0308	14.0025
860	2.3783	0.9549	9.6904	1.6054	0.6576	6.3316	1.6084	0.8549	4.8436	1.5728	0.9893	3.2094	1.9202	1.0211	4.4588	1.3682	0.7899	3.5072	2.755	1.3467	6.7692	4.7332	2.8023	9.6173	3.2566	1.334	10.6529	5.2187	2.6894	12.769	5.1665	3.7208	8.5246	6.9014	4.0313	14.0088
861	2.3795	0.955	9.6998	1.6061	0.6577	6.3375	1.6087	0.855	4.8465	1.573	0.9894	3.2104	1.9209	1.0213	4.4616	1.3684	0.7899	3.5085	2.756	1.347	6.7734	4.7342	2.8026	9.6209	3.2583	1.3343	10.6623	5.2208	2.6899	12.7777	5.1671	3.721	8.5267	6.9032	4.0318	14.0151
862	2.3806	0.9552	9.7092	1.6069	0.6578	6.3435	1.6091	0.855	4.8494	1.5732	0.9894	3.2113	1.9216	1.0215	4.4644	1.3686	0.79	3.5099	2.7571	1.3473	6.7777	4.7351	2.8028	9.6245	3.26	1.3346	10.6717	5.2229	2.6904	12.7864	5.1676	3.7211	8.5287	6.905	4.0323	14.0214
863	2.3817	0.9553	9.7186	1.6076	0.6578	6.3494	1.6095	0.8551	4.8522	1.5734	0.9895	3.2123	1.9223	1.0217	4.4673	1.3688	0.79	3.5112	2.7581	1.3475	6.782	4.736	2.8031	9.6281	3.2617	1.3349	10.6811	5.225	2.6909	12.7951	5.1682	3.7213	8.5307	6.9068	4.0328	14.0277
864	2.3828	0.9554	9.7281	1.6083	0.6579	6.3554	1.6098	0.8551	4.8551	1.5736	0.9895	3.2132	1.923	1.0219	4.4701	1.369	0.79	3.5126	2.7592	1.3478	6.7862	4.7369	2.8033	9.6316	3.2633	1.3352	10.6905	5.227	2.6914	12.8037	5.1688	3.7215	8.5328	6.9086	4.0334	14.034
865	2.384	0.9556	9.7375	1.609	0.658	6.3613	1.6102	0.8551	4.858	1.5738	0.9895	3.2142	1.9237	1.022	4.4729	1.3692	0.79	3.5139	2.7602	1.348	6.7905	4.7378	2.8035	9.6352	3.265	1.3355	10.6999	5.2291	2.6919	12.8124	5.1694	3.7216	8.5348	6.9104	4.0339	14.0403
866	2.3851	0.9557	9.7469	1.6098	0.6581	6.3673	1.6105	0.8552	4.8609	1.574	0.9896	3.2152	1.9244	1.0222	4.4757	1.3693	0.7901	3.5153	2.7613	1.3483	6.7947	4.7388	2.8038	9.6387	3.2667	1.3358	10.7093	5.2312	2.6924	12.8211	5.1699	3.7218	8.5369	6.9121	4.0344	14.0466
867	2.3862	0.9558	9.7563	1.6105	0.6582	6.3732	1.6109	0.8552	4.8638	1.5742	0.9896	3.2161	1.9252	1.0224	4.4785	1.3695	0.7901	3.5166	2.7623	1.3486	6.799	4.7397	2.804	9.6423	3.2683	1.3361	10.7187	5.2333	2.6929	12.8298	5.1705	3.7219	8.5389	6.9139	4.0349	14.0529
868	2.3873	0.956	9.7658	1.6112	0.6583	6.3791	1.6112	0.8553	4.8666	1.5744	0.9897	3.2171	1.9259	1.0226	4.4813	1.3697	0.7901	3.518	2.7634	1.3488	6.8032	4.7406	2.8043	9.6458	3.27	1.3364	10.7281	5.2353	2.6933	12.8384	5.1711	3.7221	8.5409	6.9157	4.0354	14.0592
869	2.3884	0.9561	9.7752	1.6119	0.6584	6.3851	1.6116	0.8553	4.8695	1.5745	0.9897	3.218	1.9266	1.0228	4.4841	1.3699	0.7901	3.5193	2.7644	1.3491	6.8075	4.7415	2.8045	9.6494	3.2717	1.3367	10.7375	5.2374	2.6938	12.8471	5.1716	3.7222	8.5429	6.9175	4.0359	14.0655
870	2.3895	0.9562	9.7846	1.6127	0.6585	6.391	1.6119	0.8554	4.8724	1.5747	0.9897	3.219	1.9273	1.0229	4.4869	1.3701	0.7902	3.5207	2.7655	1.3493	6.8117	4.7424	2.8047	9.6529	3.2733	1.337	10.7469	5.2395	2.6943	12.8558	5.1722	3.7224	8.545	6.9193	4.0364	14.0717
871	2.3907	0.9564	9.794	1.6134	0.6585	6.397	1.6123	0.8554	4.8752	1.5749	0.9898	3.2199	1.928	1.0231	4.4897	1.3702	0.7902	3.522	2.7665	1.3496	6.816	4.7433	2.805	9.6565	3.275	1.3373	10.7563	5.2415	2.6948	12.8644	5.1728	3.7226	8.547	6.921	4.0369	14.078
872	2.3918	0.9565	9.8034	1.6141	0.6586	6.4029	1.6127	0.8554	4.8781	1.5751	0.9898	3.2209	1.9287	1.0233	4.4925	1.3704	0.7902	3.5233	2.7676	1.3498	6.8202	4.7443	2.8052	9.66	3.2766	1.3376	10.7657	5.2436	2.6953	12.8731	5.1733	3.7227	8.549	6.9228	4.0374	14.0842
873	2.3929	0.9566	9.8128	1.6148	0.6587	6.4088	1.613	0.8555	4.881	1.5753	0.9899	3.2218	1.9294	1.0235	4.4953	1.3706	0.7902	3.5247	2.7686	1.3501	6.8245	4.7452	2.8054	9.6635	3.2783	1.3379	10.7751	5.2457	2.6958	12.8817	5.1739	3.7229	8.551	6.9246	4.0379	14.0905
874	2.394	0.9568	9.8222	1.6155	0.6588	6.4148	1.6134	0.8555	4.8838	1.5755	0.9899	3.2228	1.9301	1.0236	4.498	1.3708	0.7902	3.526	2.7696	1.3504	6.8287	4.7461	2.8057	9.667	3.28	1.3382	10.7845	5.2477	2.6963	12.8903	5.1745	3.723	8.553	6.9264	4.0384	14.0968
875	2.3951	0.9569	9.8316	1.6163	0.6589	6.4207	1.6137	0.8556	4.8867	1.5757	0.9899	3.2237	1.9308	1.0238	4.5008	1.3709	0.7903	3.5273	2.7707	1.3506	6.8329	4.747	2.8059	9.6706	3.2816	1.3385	10.7939	5.2498	2.6968	12.899	5.175	3.7232	8.5551	6.9281	4.0389	14.103
876	2.3962	0.957	9.841	1.617	0.659	6.4266	1.6141	0.8556	4.8895	1.5759	0.99	3.2247	1.9315	1.024	4.5036	1.3711	0.7903	3.5287	2.7717	1.3509	6.8372	4.7479	2.8061	9.6741	3.2833	1.3388	10.8032	5.2518	2.6973	12.9076	5.1756	3.7234	8.5571	6.9299	4.0394	14.1092
877	2.3973	0.9572	9.8504	1.6177	0.6591	6.4326	1.6144	0.8557	4.8924	1.5761	0.99	3.2256	1.9322	1.0242	4.5064	1.3713	0.7903	3.53	2.7728	1.3511	6.8414	4.7488	2.8064	9.6776	3.2849	1.3391	10.8126	5.2539	2.6978	12.9162	5.1761	3.7235	8.5591	6.9317	4.0399	14.1155
878	2.3985	0.9573	9.8598	1.6184	0.6592	6.4385	1.6148	0.8557	4.8952	1.5763	0.9901	3.2266	1.9329	1.0244	4.5092	1.3715	0.7903	3.5313	2.7738	1.3514	6.8456	4.7497	2.8066	9.6811	3.2866	1.3393	10.822	5.2559	2.6983	12.9249	5.1767	3.7237	8.5611	6.9334	4.0404	14.1217
879	2.3996	0.9574	9.8692	1.6191	0.6592	6.4444	1.6151	0.8558	4.8981	1.5765	0.9901	3.2275	1.9336	1.0245	4.512	1.3717	0.7904	3.5326	2.7748	1.3516	6.8498	4.7506	2.8068	9.6846	3.2882	1.3396	10.8314	5.258	2.6988	12.9335	5.1773	3.7238	8.5631	6.9352	4.0409	14.1279
880	2.4007	0.9576	9.8786	1.6198	0.6593	6.4504	1.6155	0.8558	4.9009	1.5767	0.9901	3.2285	1.9343	1.0247	4.5148	1.3718	0.7904	3.534	2.7759	1.3519	6.8541	4.7515	2.8071	9.6881	3.2899	1.3399	10.8407	5.2601	2.6992	12.9421	5.1778	3.724	8.5651	6.9369	4.0414	14.1341
881	2.4018	0.9577	9.888	1.6206	0.6594	6.4563	1.6158	0.8558	4.9038	1.5769	0.9902	3.2294	1.935	1.0249	4.5175	1.372	0.7904	3.5353	2.7769	1.3521	6.8583	4.7524	2.8073	9.6916	3.2915	1.3402	10.8501	5.2621	2.6997	12.9507	5.1784	3.7241	8.5671	6.9387	4.0419	14.1404
882	2.4029	0.9578	9.8974	1.6213	0.6595	6.4622	1.6162	0.8559	4.9066	1.5771	0.9902	3.2304	1.9357	1.0251	4.5203	1.3722	0.7904	3.5366	2.778	1.3524	6.8625	4.7533	2.8075	9.6952	3.2932	1.3405	10.8594	5.2642	2.7002	12.9593	5.1789	3.7243	8.5691	6.9405	4.0424	14.1466
883	2.404	0.9579	9.9068	1.622	0.6596	6.4681	1.6165	0.8559	4.9094	1.5773	0.9903	3.2313	1.9364	1.0252	4.5231	1.3724	0.7905	3.5379	2.779	1.3527	6.8667	4.7542	2.8078	9.6986	3.2948	1.3408	10.8688	5.2662	2.7007	12.9679	5.1795	3.7244	8.5711	6.9422	4.0429	14.1528
884	2.4051	0.9581	9.9162	1.6227	0.6597	6.4741	1.6169	0.856	4.9123	1.5774	0.9903	3.2322	1.9371	1.0254	4.5259	1.3725	0.7905	3.5392	2.78	1.3529	6.8709	4.7551	2.808	9.7021	3.2965	1.3411	10.8782	5.2682	2.7012	12.9765	5.18	3.7246	8.5731	6.944	4.0434	14.159
885	2.4062	0.9582	9.9256	1.6234	0.6598	6.48	1.6172	0.856	4.9151	1.5776	0.9903	3.2332	1.9378	1.0256	4.5287	1.3727	0.7905	3.5406	2.7811	1.3532	6.8751	4.756	2.8082	9.7056	3.2981	1.3414	10.8875	5.2703	2.7017	12.9851	5.1806	3.7247	8.575	6.9457	4.0439	14.1652
886	2.4073	0.9583	9.935	1.6241	0.6598	6.4859	1.6175	0.856	4.9179	1.5778	0.9904	3.2341	1.9385	1.0258	4.5314	1.3729	0.7905	3.5419	2.7821	1.3534	6.8794	4.7569	2.8084	9.7091	3.2998	1.3417	10.8969	5.2723	2.7022	12.9937	5.1811	3.7249	8.577	6.9475	4.0444	14.1714
887	2.4084	0.9585	9.9443	1.6248	0.6599	6.4918	1.6179	0.8561	4.9208	1.578	0.9904	3.235	1.9392	1.0259	4.5342	1.3731	0.7906	3.5432	2.7831	1.3537	6.8836	4.7578	2.8087	9.7126	3.3014	1.342	10.9062	5.2744	2.7026	13.0023	5.1817	3.7251	8.579	6.9492	4.0449	14.1776
888	2.4095	0.9586	9.9537	1.6256	0.66	6.4977	1.6182	0.8561	4.9236	1.5782	0.9904	3.236	1.9399	1.0261	4.537	1.3732	0.7906	3.5445	2.7841	1.3539	6.8878	4.7587	2.8089	9.7161	3.3031	1.3422	10.9156	5.2764	2.7031	13.0109	5.1822	3.7252	8.581	6.9509	4.0453	14.1837
889	2.4106	0.9587	9.9631	1.6263	0.6601	6.5036	1.6186	0.8562	4.9264	1.5784	0.9905	3.2369	1.9406	1.0263	4.5397	1.3734	0.7906	3.5458	2.7852	1.3542	6.892	4.7596	2.8091	9.7196	3.3047	1.3425	10.9249	5.2784	2.7036	13.0195	5.1828	3.7254	8.583	6.9527	4.0458	14.1899
890	2.4117	0.9589	9.9725	1.627	0.6602	6.5096	1.6189	0.8562	4.9292	1.5786	0.9905	3.2378	1.9413	1.0265	4.5425	1.3736	0.7906	3.5471	2.7862	1.3544	6.8962	4.7605	2.8094	9.723	3.3064	1.3428	10.9343	5.2805	2.7041	13.0281	5.1833	3.7255	8.585	6.9544	4.0463	14.1961
891	2.4128	0.959	9.9819	1.6277	0.6603	6.5155	1.6193	0.8563	4.9321	1.5788	0.9906	3.2388	1.942	1.0266	4.5453	1.3737	0.7906	3.5484	2.7872	1.3547	6.9004	4.7614	2.8096	9.7265	3.308	1.3431	10.9436	5.2825	2.7046	13.0366	5.1839	3.7257	8.5869	6.9562	4.0468	14.2023
892	2.4139	0.9591	9.9912	1.6284	0.6604	6.5214	1.6196	0.8563	4.9349	1.579	0.9906	3.2397	1.9427	1.0268	4.548	1.3739	0.7907	3.5497	2.7883	1.3549	6.9046	4.7623	2.8098	9.73	3.3096	1.3434	10.9529	5.2845	2.7051	13.0452	5.1844	3.7258	8.5889	6.9579	4.0473	14.2084
893	2.415	0.9592	10.0006	1.6291	0.6604	6.5273	1.62	0.8563	4.9377	1.5791	0.9906	3.2406	1.9434	1.027	4.5508	1.3741	0.7907	3.5511	2.7893	1.3552	6.9087	4.7631	2.8101	9.7334	3.3113	1.3437	10.9623	5.2866	2.7055	13.0538	5.185	3.726	8.5909	6.9596	4.0478	14.2146
894	2.4161	0.9594	10.01	1.6298	0.6605	6.5332	1.6203	0.8564	4.9405	1.5793	0.9907	3.2416	1.9441	1.0272	4.5536	1.3743	0.7907	3.5524	2.7903	1.3554	6.9129	4.764	2.8103	9.7369	3.3129	1.344	10.9716	5.2886	2.706	13.0623	5.1855	3.7261	8.5928	6.9614	4.0483	14.2207
895	2.4172	0.9595	10.0193	1.6305	0.6606	6.5391	1.6206	0.8564	4.9433	1.5795	0.9907	3.2425	1.9448	1.0273	4.5563	1.3744	0.7907	3.5537	2.7913	1.3557	6.9171	4.7649	2.8105	9.7404	3.3145	1.3443	10.9809	5.2906	2.7065	13.0709	5.1861	3.7263	8.5948	6.9631	4.0488	14.2269
896	2.4183	0.9596	10.0287	1.6312	0.6607	6.545	1.621	0.8565	4.9461	1.5797	0.9907	3.2434	1.9455	1.0275	4.5591	1.3746	0.7908	3.555	2.7924	1.3559	6.9213	4.7658	2.8107	9.7438	3.3162	1.3446	10.9903	5.2927	2.707	13.0794	5.1866	3.7264	8.5968	6.9648	4.0493	14.233
897	2.4194	0.9598	10.0381	1.6319	0.6608	6.5509	1.6213	0.8565	4.949	1.5799	0.9908	3.2443	1.9462	1.0277	4.5618	1.3748	0.7908	3.5563	2.7934	1.3562	6.9255	4.7667	2.811	9.7473	3.3178	1.3448	10.9996	5.2947	2.7075	13.088	5.1872	3.7266	8.5987	6.9666	4.0497	14.2392
898	2.4205	0.9599	10.0474	1.6327	0.6609	6.5568	1.6217	0.8566	4.9518	1.5801	0.9908	3.2453	1.9469	1.0279	4.5646	1.3749	0.7908	3.5576	2.7944	1.3564	6.9297	4.7676	2.8112	9.7507	3.3194	1.3451	11.0089	5.2967	2.7079	13.0965	5.1877	3.7267	8.6007	6.9683	4.0502	14.2453
899	2.4216	0.96	10.0568	1.6334	0.661	6.5627	1.622	0.8566	4.9546	1.5803	0.9909	3.2462	1.9476	1.028	4.5674	1.3751	0.7908	3.5589	2.7954	1.3567	6.9338	4.7685	2.8114	9.7542	3.3211	1.3454	11.0182	5.2987	2.7084	13.1051	5.1882	3.7269	8.6026	6.97	4.0507	14.2514
900	2.4227	0.9601	10.0662	1.6341	0.661	6.5686	1.6223	0.8566	4.9574	1.5805	0.9909	3.2471	1.9482	1.0282	4.5701	1.3753	0.7908	3.5602	2.7964	1.3569	6.938	4.7693	2.8116	9.7576	3.3227	1.3457	11.0275	5.3007	2.7089	13.1136	5.1888	3.727	8.6046	6.9717	4.0512	14.2576
901	2.4238	0.9603	10.0755	1.6348	0.6611	6.5745	1.6227	0.8567	4.9602	1.5806	0.9909	3.248	1.9489	1.0284	4.5729	1.3755	0.7909	3.5614	2.7975	1.3572	6.9422	4.7702	2.8119	9.7611	3.3243	1.346	11.0369	5.3028	2.7094	13.1221	5.1893	3.7272	8.6065	6.9735	4.0517	14.2637
902	2.4249	0.9604	10.0849	1.6355	0.6612	6.5804	1.623	0.8567	4.963	1.5808	0.991	3.2489	1.9496	1.0286	4.5756	1.3756	0.7909	3.5627	2.7985	1.3574	6.9464	4.7711	2.8121	9.7645	3.326	1.3463	11.0462	5.3048	2.7099	13.1307	5.1899	3.7273	8.6085	6.9752	4.0522	14.2698
903	2.426	0.9605	10.0942	1.6362	0.6613	6.5863	1.6234	0.8568	4.9658	1.581	0.991	3.2498	1.9503	1.0287	4.5784	1.3758	0.7909	3.564	2.7995	1.3577	6.9505	4.772	2.8123	9.7679	3.3276	1.3465	11.0555	5.3068	2.7103	13.1392	5.1904	3.7275	8.6104	6.9769	4.0527	14.2759
904	2.427	0.9606	10.1036	1.6369	0.6614	6.5922	1.6237	0.8568	4.9686	1.5812	0.991	3.2508	1.951	1.0289	4.5811	1.376	0.7909	3.5653	2.8005	1.3579	6.9547	4.7728	2.8125	9.7714	3.3292	1.3468	11.0648	5.3088	2.7108	13.1477	5.1909	3.7276	8.6124	6.9786	4.0531	14.282
905	2.4281	0.9608	10.1129	1.6376	0.6615	6.5981	1.624	0.8568	4.9713	1.5814	0.9911	3.2517	1.9517	1.0291	4.5838	1.3761	0.791	3.5666	2.8015	1.3582	6.9589	4.7737	2.8128	9.7748	3.3308	1.3471	11.0741	5.3108	2.7113	13.1562	5.1915	3.7278	8.6143	6.9803	4.0536	14.2881
906	2.4292	0.9609	10.1223	1.6383	0.6615	6.604	1.6244	0.8569	4.9741	1.5816	0.9911	3.2526	1.9524	1.0293	4.5866	1.3763	0.791	3.5679	2.8025	1.3584	6.963	4.7746	2.813	9.7782	3.3325	1.3474	11.0834	5.3128	2.7118	13.1647	5.192	3.7279	8.6163	6.982	4.0541	14.2942
907	2.4303	0.961	10.1316	1.639	0.6616	6.6099	1.6247	0.8569	4.9769	1.5818	0.9912	3.2535	1.9531	1.0294	4.5893	1.3765	0.791	3.5692	2.8035	1.3587	6.9672	4.7755	2.8132	9.7816	3.3341	1.3477	11.0927	5.3148	2.7122	13.1733	5.1925	3.7281	8.6182	6.9838	4.0546	14.3003
908	2.4314	0.9611	10.141	1.6397	0.6617	6.6158	1.625	0.857	4.9797	1.5819	0.9912	3.2544	1.9538	1.0296	4.5921	1.3766	0.791	3.5705	2.8046	1.3589	6.9713	4.7763	2.8134	9.785	3.3357	1.348	11.102	5.3169	2.7127	13.1818	5.1931	3.7282	8.6201	6.9855	4.0551	14.3064
909	2.4325	0.9613	10.1503	1.6404	0.6618	6.6216	1.6254	0.857	4.9825	1.5821	0.9912	3.2553	1.9544	1.0298	4.5948	1.3768	0.791	3.5717	2.8056	1.3591	6.9755	4.7772	2.8136	9.7885	3.3373	1.3482	11.1113	5.3189	2.7132	13.1903	5.1936	3.7284	8.6221	6.9872	4.0555	14.3125
910	2.4336	0.9614	10.1597	1.6411	0.6619	6.6275	1.6257	0.857	4.9853	1.5823	0.9913	3.2562	1.9551	1.0299	4.5976	1.377	0.7911	3.573	2.8066	1.3594	6.9796	4.7781	2.8139	9.7919	3.3389	1.3485	11.1206	5.3209	2.7137	13.1988	5.1941	3.7285	8.624	6.9889	4.056	14.3186
911	2.4347	0.9615	10.169	1.6418	0.662	6.6334	1.6261	0.8571	4.988	1.5825	0.9913	3.2571	1.9558	1.0301	4.6003	1.3771	0.7911	3.5743	2.8076	1.3596	6.9838	4.7789	2.8141	9.7953	3.3406	1.3488	11.1299	5.3229	2.7141	13.2072	5.1947	3.7287	8.6259	6.9906	4.0565	14.3246
912	2.4357	0.9617	10.1783	1.6425	0.662	6.6393	1.6264	0.8571	4.9908	1.5827	0.9913	3.2581	1.9565	1.0303	4.603	1.3773	0.7911	3.5756	2.8086	1.3599	6.9879	4.7798	2.8143	9.7987	3.3422	1.3491	11.1391	5.3249	2.7146	13.2157	5.1952	3.7288	8.6278	6.9923	4.057	14.3307
913	2.4368	0.9618	10.1877	1.6432	0.6621	6.6452	1.6267	0.8572	4.9936	1.5828	0.9914	3.259	1.9572	1.0305	4.6058	1.3775	0.7911	3.5769	2.8096	1.3601	6.9921	4.7807	2.8145	9.8021	3.3438	1.3494	11.1484	5.3269	2.7151	13.2242	5.1957	3.7289	8.6298	6.994	4.0575	14.3368
914	2.4379	0.9619	10.197	1.6439	0.6622	6.6511	1.6271	0.8572	4.9964	1.583	0.9914	3.2599	1.9579	1.0306	4.6085	1.3776	0.7912	3.5781	2.8106	1.3604	6.9962	4.7815	2.8148	9.8055	3.3454	1.3497	11.1577	5.3289	2.7155	13.2327	5.1963	3.7291	8.6317	6.9957	4.0579	14.3428
915	2.439	0.962	10.2063	1.6446	0.6623	6.6569	1.6274	0.8572	4.9991	1.5832	0.9915	3.2608	1.9585	1.0308	4.6112	1.3778	0.7912	3.5794	2.8116	1.3606	7.0004	4.7824	2.815	9.8089	3.347	1.3499	11.167	5.3309	2.716	13.2412	5.1968	3.7292	8.6336	6.9974	4.0584	14.3489
916	2.4401	0.9622	10.2157	1.6453	0.6624	6.6628	1.6277	0.8573	5.0019	1.5834	0.9915	3.2617	1.9592	1.031	4.614	1.378	0.7912	3.5807	2.8126	1.3609	7.0045	4.7833	2.8152	9.8123	3.3486	1.3502	11.1763	5.3329	2.7165	13.2497	5.1973	3.7294	8.6355	6.9991	4.0589	14.355
917	2.4411	0.9623	10.225	1.646	0.6625	6.6687	1.628	0.8573	5.0047	1.5836	0.9915	3.2626	1.9599	1.0311	4.6167	1.3781	0.7912	3.582	2.8136	1.3611	7.0086	4.7841	2.8154	9.8157	3.3503	1.3505	11.1855	5.3349	2.7169	13.2581	5.1979	3.7295	8.6374	7.0008	4.0594	14.361
918	2.4422	0.9624	10.2343	1.6467	0.6625	6.6746	1.6284	0.8574	5.0074	1.5838	0.9916	3.2635	1.9606	1.0313	4.6194	1.3783	0.7912	3.5832	2.8146	1.3614	7.0128	4.785	2.8156	9.8191	3.3519	1.3508	11.1948	5.3368	2.7174	13.2666	5.1984	3.7297	8.6394	7.0025	4.0598	14.3671
919	2.4433	0.9625	10.2436	1.6474	0.6626	6.6804	1.6287	0.8574	5.0102	1.5839	0.9916	3.2644	1.9613	1.0315	4.6221	1.3785	0.7913	3.5845	2.8156	1.3616	7.0169	4.7859	2.8159	9.8224	3.3535	1.3511	11.2041	5.3388	2.7179	13.2751	5.1989	3.7298	8.6413	7.0042	4.0603	14.3731
920	2.4444	0.9627	10.253	1.6481	0.6627	6.6863	1.629	0.8574	5.013	1.5841	0.9916	3.2653	1.9619	1.0316	4.6249	1.3786	0.7913	3.5858	2.8166	1.3618	7.021	4.7867	2.8161	9.8258	3.3551	1.3513	11.2133	5.3408	2.7184	13.2835	5.1994	3.73	8.6432	7.0059	4.0608	14.3791
921	2.4455	0.9628	10.2623	1.6488	0.6628	6.6922	1.6294	0.8575	5.0157	1.5843	0.9917	3.2662	1.9626	1.0318	4.6276	1.3788	0.7913	3.587	2.8176	1.3621	7.0252	4.7876	2.8163	9.8292	3.3567	1.3516	11.2226	5.3428	2.7188	13.292	5.2	3.7301	8.6451	7.0075	4.0612	14.3852
922	2.4465	0.9629	10.2716	1.6495	0.6629	6.6981	1.6297	0.8575	5.0185	1.5845	0.9917	3.2671	1.9633	1.032	4.6303	1.379	0.7913	3.5883	2.8186	1.3623	7.0293	4.7884	2.8165	9.8326	3.3583	1.3519	11.2319	5.3448	2.7193	13.3004	5.2005	3.7302	8.647	7.0092	4.0617	14.3912
923	2.4476	0.963	10.2809	1.6502	0.663	6.7039	1.63	0.8576	5.0212	1.5847	0.9917	3.268	1.964	1.0321	4.633	1.3791	0.7913	3.5896	2.8196	1.3626	7.0334	4.7893	2.8167	9.8359	3.3599	1.3522	11.2411	5.3468	2.7198	13.3089	5.201	3.7304	8.6489	7.0109	4.0622	14.3972
924	2.4487	0.9632	10.2903	1.6508	0.663	6.7098	1.6304	0.8576	5.024	1.5848	0.9918	3.2689	1.9647	1.0323	4.6358	1.3793	0.7914	3.5908	2.8206	1.3628	7.0375	4.7902	2.8169	9.8393	3.3615	1.3525	11.2504	5.3488	2.7202	13.3173	5.2015	3.7305	8.6508	7.0126	4.0627	14.4032
925	2.4498	0.9633	10.2996	1.6515	0.6631	6.7157	1.6307	0.8576	5.0267	1.585	0.9918	3.2697	1.9653	1.0325	4.6385	1.3795	0.7914	3.5921	2.8216	1.3631	7.0417	4.791	2.8172	9.8427	3.3631	1.3527	11.2596	5.3508	2.7207	13.3258	5.202	3.7307	8.6527	7.0143	4.0631	14.4092
926	2.4508	0.9634	10.3089	1.6522	0.6632	6.7215	1.631	0.8577	5.0295	1.5852	0.9919	3.2706	1.966	1.0327	4.6412	1.3796	0.7914	3.5934	2.8226	1.3633	7.0458	4.7919	2.8174	9.846	3.3647	1.353	11.2689	5.3527	2.7212	13.3342	5.2026	3.7308	8.6546	7.016	4.0636	14.4153
927	2.4519	0.9635	10.3182	1.6529	0.6633	6.7274	1.6313	0.8577	5.0322	1.5854	0.9919	3.2715	1.9667	1.0328	4.6439	1.3798	0.7914	3.5946	2.8236	1.3635	7.0499	4.7927	2.8176	9.8494	3.3663	1.3533	11.2781	5.3547	2.7216	13.3426	5.2031	3.731	8.6565	7.0176	4.0641	14.4213
928	2.453	0.9636	10.3275	1.6536	0.6634	6.7332	1.6317	0.8578	5.035	1.5855	0.9919	3.2724	1.9674	1.033	4.6466	1.3799	0.7915	3.5959	2.8246	1.3638	7.054	4.7936	2.8178	9.8527	3.3679	1.3536	11.2874	5.3567	2.7221	13.3511	5.2036	3.7311	8.6584	7.0193	4.0645	14.4273
929	2.454	0.9638	10.3368	1.6543	0.6634	6.7391	1.632	0.8578	5.0377	1.5857	0.992	3.2733	1.968	1.0332	4.6493	1.3801	0.7915	3.5971	2.8256	1.364	7.0581	4.7944	2.818	9.8561	3.3695	1.3538	11.2966	5.3587	2.7225	13.3595	5.2041	3.7312	8.6602	7.021	4.065	14.4333
930	2.4551	0.9639	10.3461	1.655	0.6635	6.745	1.6323	0.8578	5.0404	1.5859	0.992	3.2742	1.9687	1.0333	4.652	1.3803	0.7915	3.5984	2.8266	1.3643	7.0622	4.7953	2.8182	9.8595	3.3711	1.3541	11.3059	5.3606	2.723	13.3679	5.2046	3.7314	8.6621	7.0227	4.0655	14.4393
931	2.4562	0.964	10.3554	1.6557	0.6636	6.7508	1.6326	0.8579	5.0432	1.5861	0.992	3.2751	1.9694	1.0335	4.6548	1.3804	0.7915	3.5996	2.8276	1.3645	7.0663	4.7961	2.8185	9.8628	3.3727	1.3544	11.3151	5.3626	2.7235	13.3763	5.2052	3.7315	8.664	7.0243	4.0659	14.4452
932	2.4573	0.9641	10.3647	1.6564	0.6637	6.7567	1.633	0.8579	5.0459	1.5863	0.9921	3.276	1.9701	1.0337	4.6575	1.3806	0.7915	3.6009	2.8286	1.3647	7.0704	4.797	2.8187	9.8661	3.3743	1.3547	11.3243	5.3646	2.7239	13.3847	5.2057	3.7317	8.6659	7.026	4.0664	14.4512
933	2.4583	0.9643	10.374	1.6571	0.6638	6.7625	1.6333	0.8579	5.0487	1.5864	0.9921	3.2769	1.9707	1.0338	4.6602	1.3808	0.7916	3.6021	2.8296	1.365	7.0745	4.7978	2.8189	9.8695	3.3759	1.3549	11.3336	5.3666	2.7244	13.3931	5.2062	3.7318	8.6678	7.0277	4.0669	14.4572
934	2.4594	0.9644	10.3833	1.6578	0.6639	6.7684	1.6336	0.858	5.0514	1.5866	0.9921	3.2777	1.9714	1.034	4.6629	1.3809	0.7916	3.6034	2.8306	1.3652	7.0786	4.7986	2.8191	9.8728	3.3775	1.3552	11.3428	5.3685	2.7249	13.4015	5.2067	3.732	8.6697	7.0293	4.0673	14.4632
935	2.4605	0.9645	10.3926	1.6584	0.6639	6.7742	1.6339	0.858	5.0541	1.5868	0.9922	3.2786	1.9721	1.0342	4.6656	1.3811	0.7916	3.6046	2.8316	1.3655	7.0827	4.7995	2.8193	9.8762	3.3791	1.3555	11.352	5.3705	2.7253	13.41	5.2072	3.7321	8.6715	7.031	4.0678	14.4691
936	2.4615	0.9646	10.4019	1.6591	0.664	6.7801	1.6343	0.8581	5.0568	1.587	0.9922	3.2795	1.9727	1.0343	4.6683	1.3812	0.7916	3.6059	2.8326	1.3657	7.0868	4.8003	2.8195	9.8795	3.3807	1.3558	11.3613	5.3725	2.7258	13.4183	5.2077	3.7322	8.6734	7.0327	4.0683	14.4751
937	2.4626	0.9647	10.4112	1.6598	0.6641	6.7859	1.6346	0.8581	5.0596	1.5871	0.9922	3.2804	1.9734	1.0345	4.671	1.3814	0.7916	3.6071	2.8336	1.3659	7.0909	4.8012	2.8197	9.8828	3.3823	1.3561	11.3705	5.3744	2.7262	13.4267	5.2082	3.7324	8.6753	7.0343	4.0687	14.4811
938	2.4637	0.9649	10.4205	1.6605	0.6642	6.7918	1.6349	0.8581	5.0623	1.5873	0.9923	3.2813	1.9741	1.0347	4.6737	1.3816	0.7917	3.6084	2.8345	1.3662	7.095	4.802	2.8199	9.8861	3.3839	1.3563	11.3797	5.3764	2.7267	13.4351	5.2088	3.7325	8.6771	7.036	4.0692	14.487
939	2.4647	0.965	10.4298	1.6612	0.6643	6.7976	1.6352	0.8582	5.065	1.5875	0.9923	3.2821	1.9748	1.0348	4.6764	1.3817	0.7917	3.6096	2.8355	1.3664	7.0991	4.8029	2.8202	9.8895	3.3855	1.3566	11.3889	5.3784	2.7272	13.4435	5.2093	3.7327	8.679	7.0376	4.0697	14.493
940	2.4658	0.9651	10.4391	1.6619	0.6643	6.8035	1.6356	0.8582	5.0677	1.5877	0.9923	3.283	1.9754	1.035	4.6791	1.3819	0.7917	3.6109	2.8365	1.3666	7.1032	4.8037	2.8204	9.8928	3.3871	1.3569	11.3981	5.3803	2.7276	13.4519	5.2098	3.7328	8.6809	7.0393	4.0701	14.4989
941	2.4668	0.9652	10.4484	1.6626	0.6644	6.8093	1.6359	0.8583	5.0705	1.5878	0.9924	3.2839	1.9761	1.0352	4.6818	1.382	0.7917	3.6121	2.8375	1.3669	7.1072	4.8045	2.8206	9.8961	3.3887	1.3571	11.4074	5.3823	2.7281	13.4603	5.2103	3.7329	8.6827	7.041	4.0706	14.5049
942	2.4679	0.9654	10.4577	1.6632	0.6645	6.8152	1.6362	0.8583	5.0732	1.588	0.9924	3.2848	1.9768	1.0353	4.6845	1.3822	0.7917	3.6133	2.8385	1.3671	7.1113	4.8054	2.8208	9.8994	3.3902	1.3574	11.4166	5.3842	2.7285	13.4687	5.2108	3.7331	8.6846	7.0426	4.071	14.5108
943	2.469	0.9655	10.467	1.6639	0.6646	6.821	1.6365	0.8583	5.0759	1.5882	0.9924	3.2856	1.9774	1.0355	4.6872	1.3824	0.7918	3.6146	2.8395	1.3674	7.1154	4.8062	2.821	9.9027	3.3918	1.3577	11.4258	5.3862	2.729	13.477	5.2113	3.7332	8.6865	7.0443	4.0715	14.5168
944	2.47	0.9656	10.4762	1.6646	0.6647	6.8269	1.6368	0.8584	5.0786	1.5884	0.9925	3.2865	1.9781	1.0357	4.6899	1.3825	0.7918	3.6158	2.8404	1.3676	7.1195	4.807	2.8212	9.906	3.3934	1.358	11.435	5.3882	2.7294	13.4854	5.2118	3.7334	8.6883	7.0459	4.072	14.5227
945	2.4711	0.9657	10.4855	1.6653	0.6647	6.8327	1.6372	0.8584	5.0813	1.5885	0.9925	3.2874	1.9788	1.0358	4.6925	1.3827	0.7918	3.6171	2.8414	1.3678	7.1236	4.8079	2.8214	9.9093	3.395	1.3582	11.4442	5.3901	2.7299	13.4938	5.2123	3.7335	8.6902	7.0476	4.0724	14.5286
946	2.4721	0.9658	10.4948	1.666	0.6648	6.8385	1.6375	0.8584	5.084	1.5887	0.9925	3.2883	1.9794	1.036	4.6952	1.3828	0.7918	3.6183	2.8424	1.3681	7.1276	4.8087	2.8216	9.9127	3.3966	1.3585	11.4534	5.3921	2.7304	13.5021	5.2128	3.7336	8.692	7.0492	4.0729	14.5345
947	2.4732	0.966	10.5041	1.6667	0.6649	6.8444	1.6378	0.8585	5.0867	1.5889	0.9926	3.2891	1.9801	1.0362	4.6979	1.383	0.7918	3.6195	2.8434	1.3683	7.1317	4.8095	2.8219	9.916	3.3982	1.3588	11.4626	5.394	2.7308	13.5105	5.2133	3.7338	8.6939	7.0509	4.0733	14.5405
948	2.4743	0.9661	10.5134	1.6673	0.665	6.8502	1.6381	0.8585	5.0894	1.589	0.9926	3.29	1.9808	1.0363	4.7006	1.3831	0.7919	3.6208	2.8444	1.3685	7.1358	4.8104	2.8221	9.9192	3.3998	1.3591	11.4718	5.396	2.7313	13.5188	5.2138	3.7339	8.6957	7.0525	4.0738	14.5464
949	2.4753	0.9662	10.5226	1.668	0.6651	6.856	1.6384	0.8586	5.0921	1.5892	0.9927	3.2909	1.9814	1.0365	4.7033	1.3833	0.7919	3.622	2.8454	1.3688	7.1398	4.8112	2.8223	9.9225	3.4013	1.3593	11.481	5.3979	2.7317	13.5272	5.2143	3.734	8.6976	7.0541	4.0742	14.5523
950	2.4764	0.9663	10.5319	1.6687	0.6651	6.8619	1.6388	0.8586	5.0948	1.5894	0.9927	3.2917	1.9821	1.0366	4.706	1.3835	0.7919	3.6232	2.8463	1.369	7.1439	4.812	2.8225	9.9258	3.4029	1.3596	11.4902	5.3999	2.7322	13.5355	5.2148	3.7342	8.6994	7.0558	4.0747	14.5582
951	2.4774	0.9664	10.5412	1.6694	0.6652	6.8677	1.6391	0.8586	5.0975	1.5896	0.9927	3.2926	1.9828	1.0368	4.7087	1.3836	0.7919	3.6244	2.8473	1.3692	7.148	4.8129	2.8227	9.9291	3.4045	1.3599	11.4994	5.4018	2.7326	13.5439	5.2153	3.7343	8.7012	7.0574	4.0752	14.5641
952	2.4785	0.9666	10.5504	1.6701	0.6653	6.8735	1.6394	0.8587	5.1002	1.5897	0.9928	3.2935	1.9834	1.037	4.7113	1.3838	0.7919	3.6257	2.8483	1.3695	7.152	4.8137	2.8229	9.9324	3.4061	1.3601	11.5086	5.4037	2.7331	13.5522	5.2158	3.7345	8.7031	7.0591	4.0756	14.57
953	2.4795	0.9667	10.5597	1.6707	0.6654	6.8794	1.6397	0.8587	5.1029	1.5899	0.9928	3.2943	1.9841	1.0371	4.714	1.3839	0.792	3.6269	2.8493	1.3697	7.1561	4.8145	2.8231	9.9357	3.4076	1.3604	11.5178	5.4057	2.7335	13.5606	5.2163	3.7346	8.7049	7.0607	4.0761	14.5759
954	2.4806	0.9668	10.569	1.6714	0.6654	6.8852	1.64	0.8587	5.1056	1.5901	0.9928	3.2952	1.9847	1.0373	4.7167	1.3841	0.792	3.6281	2.8502	1.37	7.1601	4.8154	2.8233	9.939	3.4092	1.3607	11.5269	5.4076	2.734	13.5689	5.2168	3.7347	8.7068	7.0623	4.0765	14.5818
955	2.4816	0.9669	10.5782	1.6721	0.6655	6.891	1.6403	0.8588	5.1083	1.5902	0.9929	3.2961	1.9854	1.0375	4.7194	1.3842	0.792	3.6293	2.8512	1.3702	7.1642	4.8162	2.8235	9.9422	3.4108	1.361	11.5361	5.4096	2.7344	13.5772	5.2173	3.7349	8.7086	7.064	4.077	14.5877
956	2.4827	0.967	10.5875	1.6728	0.6656	6.8969	1.6407	0.8588	5.111	1.5904	0.9929	3.2969	1.9861	1.0376	4.7221	1.3844	0.792	3.6306	2.8522	1.3704	7.1682	4.817	2.8237	9.9455	3.4124	1.3612	11.5453	5.4115	2.7349	13.5855	5.2178	3.735	8.7104	7.0656	4.0774	14.5935
957	2.4837	0.9672	10.5968	1.6735	0.6657	6.9027	1.641	0.8589	5.1137	1.5906	0.9929	3.2978	1.9867	1.0378	4.7247	1.3846	0.792	3.6318	2.8532	1.3707	7.1723	4.8178	2.8239	9.9488	3.4139	1.3615	11.5545	5.4134	2.7353	13.5939	5.2183	3.7351	8.7123	7.0672	4.0779	14.5994
958	2.4848	0.9673	10.606	1.6741	0.6658	6.9085	1.6413	0.8589	5.1164	1.5907	0.993	3.2986	1.9874	1.038	4.7274	1.3847	0.7921	3.633	2.8541	1.3709	7.1763	4.8186	2.8241	9.9521	3.4155	1.3618	11.5636	5.4154	2.7358	13.6022	5.2188	3.7353	8.7141	7.0689	4.0783	14.6053
959	2.4858	0.9674	10.6153	1.6748	0.6658	6.9143	1.6416	0.8589	5.119	1.5909	0.993	3.2995	1.988	1.0381	4.7301	1.3849	0.7921	3.6342	2.8551	1.3711	7.1804	4.8195	2.8243	9.9553	3.4171	1.362	11.5728	5.4173	2.7362	13.6105	5.2193	3.7354	8.7159	7.0705	4.0788	14.6112
960	2.4869	0.9675	10.6245	1.6755	0.6659	6.9201	1.6419	0.859	5.1217	1.5911	0.993	3.3004	1.9887	1.0383	4.7327	1.385	0.7921	3.6354	2.8561	1.3714	7.1844	4.8203	2.8246	9.9586	3.4187	1.3623	11.582	5.4192	2.7367	13.6188	5.2198	3.7355	8.7177	7.0721	4.0792	14.617
961	2.4879	0.9676	10.6338	1.6762	0.666	6.926	1.6422	0.859	5.1244	1.5913	0.9931	3.3012	1.9894	1.0384	4.7354	1.3852	0.7921	3.6367	2.857	1.3716	7.1885	4.8211	2.8248	9.9618	3.4202	1.3626	11.5912	5.4212	2.7371	13.6271	5.2203	3.7357	8.7196	7.0737	4.0797	14.6229
962	2.489	0.9678	10.643	1.6768	0.6661	6.9318	1.6425	0.859	5.1271	1.5914	0.9931	3.3021	1.99	1.0386	4.7381	1.3853	0.7921	3.6379	2.858	1.3718	7.1925	4.8219	2.825	9.9651	3.4218	1.3628	11.6003	5.4231	2.7376	13.6354	5.2208	3.7358	8.7214	7.0754	4.0801	14.6287
963	2.49	0.9679	10.6523	1.6775	0.6662	6.9376	1.6428	0.8591	5.1297	1.5916	0.9931	3.3029	1.9907	1.0388	4.7407	1.3855	0.7922	3.6391	2.859	1.3721	7.1965	4.8227	2.8252	9.9684	3.4234	1.3631	11.6095	5.425	2.738	13.6437	5.2213	3.7359	8.7232	7.077	4.0806	14.6346
964	2.4911	0.968	10.6615	1.6782	0.6662	6.9434	1.6432	0.8591	5.1324	1.5918	0.9932	3.3038	1.9913	1.0389	4.7434	1.3856	0.7922	3.6403	2.8599	1.3723	7.2006	4.8236	2.8254	9.9716	3.4249	1.3634	11.6186	5.427	2.7385	13.652	5.2218	3.7361	8.725	7.0786	4.081	14.6405
965	2.4921	0.9681	10.6708	1.6789	0.6663	6.9492	1.6435	0.8591	5.1351	1.5919	0.9932	3.3046	1.992	1.0391	4.7461	1.3858	0.7922	3.6415	2.8609	1.3725	7.2046	4.8244	2.8256	9.9749	3.4265	1.3636	11.6278	5.4289	2.7389	13.6603	5.2223	3.7362	8.7268	7.0802	4.0815	14.6463
966	2.4932	0.9682	10.68	1.6795	0.6664	6.955	1.6438	0.8592	5.1378	1.5921	0.9932	3.3055	1.9926	1.0393	4.7487	1.3859	0.7922	3.6427	2.8619	1.3727	7.2086	4.8252	2.8258	9.9781	3.4281	1.3639	11.637	5.4308	2.7394	13.6686	5.2228	3.7363	8.7286	7.0818	4.0819	14.6521
967	2.4942	0.9683	10.6893	1.6802	0.6665	6.9609	1.6441	0.8592	5.1404	1.5923	0.9933	3.3063	1.9933	1.0394	4.7514	1.3861	0.7922	3.6439	2.8628	1.373	7.2127	4.826	2.826	9.9813	3.4296	1.3642	11.6461	5.4327	2.7398	13.6769	5.2233	3.7365	8.7304	7.0834	4.0824	14.658
968	2.4953	0.9685	10.6985	1.6809	0.6665	6.9667	1.6444	0.8593	5.1431	1.5924	0.9933	3.3072	1.994	1.0396	4.7541	1.3862	0.7923	3.6451	2.8638	1.3732	7.2167	4.8268	2.8262	9.9846	3.4312	1.3644	11.6553	5.4347	2.7403	13.6852	5.2238	3.7366	8.7322	7.0851	4.0828	14.6638
969	2.4963	0.9686	10.7078	1.6815	0.6666	6.9725	1.6447	0.8593	5.1458	1.5926	0.9933	3.308	1.9946	1.0397	4.7567	1.3864	0.7923	3.6463	2.8648	1.3734	7.2207	4.8276	2.8264	9.9878	3.4327	1.3647	11.6644	5.4366	2.7407	13.6934	5.2243	3.7367	8.734	7.0867	4.0833	14.6696
970	2.4973	0.9687	10.717	1.6822	0.6667	6.9783	1.645	0.8593	5.1484	1.5928	0.9934	3.3089	1.9953	1.0399	4.7594	1.3865	0.7923	3.6475	2.8657	1.3737	7.2247	4.8284	2.8266	9.9911	3.4343	1.365	11.6736	5.4385	2.7412	13.7017	5.2248	3.7369	8.7359	7.0883	4.0837	14.6755
971	2.4984	0.9688	10.7262	1.6829	0.6668	6.9841	1.6453	0.8594	5.1511	1.5929	0.9934	3.3097	1.9959	1.0401	4.762	1.3867	0.7923	3.6487	2.8667	1.3739	7.2287	4.8292	2.8268	9.9943	3.4359	1.3652	11.6827	5.4404	2.7416	13.71	5.2252	3.737	8.7377	7.0899	4.0842	14.6813
972	2.4994	0.9689	10.7355	1.6836	0.6669	6.9899	1.6456	0.8594	5.1537	1.5931	0.9934	3.3106	1.9966	1.0402	4.7647	1.3869	0.7923	3.6499	2.8676	1.3741	7.2328	4.8301	2.827	9.9975	3.4374	1.3655	11.6918	5.4423	2.7421	13.7183	5.2257	3.7371	8.7395	7.0915	4.0846	14.6871
973	2.5005	0.9691	10.7447	1.6842	0.6669	6.9957	1.646	0.8594	5.1564	1.5933	0.9934	3.3114	1.9972	1.0404	4.7673	1.387	0.7924	3.6511	2.8686	1.3744	7.2368	4.8309	2.8272	10.0007	3.439	1.3658	11.701	5.4443	2.7425	13.7265	5.2262	3.7373	8.7413	7.0931	4.085	14.6929
974	2.5015	0.9692	10.754	1.6849	0.667	7.0015	1.6463	0.8595	5.1591	1.5934	0.9935	3.3123	1.9979	1.0405	4.77	1.3872	0.7924	3.6523	2.8696	1.3746	7.2408	4.8317	2.8274	10.004	3.4405	1.366	11.7101	5.4462	2.7429	13.7348	5.2267	3.7374	8.743	7.0947	4.0855	14.6987
975	2.5025	0.9693	10.7632	1.6856	0.6671	7.0073	1.6466	0.8595	5.1617	1.5936	0.9935	3.3131	1.9985	1.0407	4.7727	1.3873	0.7924	3.6535	2.8705	1.3748	7.2448	4.8325	2.8276	10.0072	3.4421	1.3663	11.7193	5.4481	2.7434	13.743	5.2272	3.7375	8.7448	7.0963	4.0859	14.7045
976	2.5036	0.9694	10.7724	1.6862	0.6672	7.0131	1.6469	0.8595	5.1644	1.5938	0.9935	3.314	1.9992	1.0409	4.7753	1.3875	0.7924	3.6547	2.8715	1.375	7.2488	4.8333	2.8278	10.0104	3.4436	1.3666	11.7284	5.45	2.7438	13.7513	5.2277	3.7377	8.7466	7.0979	4.0864	14.7103
977	2.5046	0.9695	10.7816	1.6869	0.6672	7.0189	1.6472	0.8596	5.167	1.5939	0.9936	3.3148	1.9998	1.041	4.7779	1.3876	0.7924	3.6559	2.8724	1.3753	7.2528	4.8341	2.828	10.0136	3.4452	1.3668	11.7375	5.4519	2.7443	13.7595	5.2282	3.7378	8.7484	7.0995	4.0868	14.7161
978	2.5057	0.9696	10.7909	1.6876	0.6673	7.0247	1.6475	0.8596	5.1696	1.5941	0.9936	3.3156	2.0005	1.0412	4.7806	1.3878	0.7924	3.6571	2.8734	1.3755	7.2568	4.8349	2.8282	10.0168	3.4467	1.3671	11.7466	5.4538	2.7447	13.7678	5.2286	3.7379	8.7502	7.1011	4.0873	14.7219
979	2.5067	0.9698	10.8001	1.6882	0.6674	7.0305	1.6478	0.8596	5.1723	1.5943	0.9936	3.3165	2.0011	1.0413	4.7832	1.3879	0.7925	3.6583	2.8744	1.3757	7.2608	4.8357	2.8284	10.02	3.4483	1.3674	11.7558	5.4557	2.7452	13.776	5.2291	3.7381	8.752	7.1027	4.0877	14.7277
980	2.5077	0.9699	10.8093	1.6889	0.6675	7.0363	1.6481	0.8597	5.1749	1.5944	0.9937	3.3173	2.0018	1.0415	4.7859	1.3881	0.7925	3.6595	2.8753	1.376	7.2648	4.8365	2.8286	10.0233	3.4499	1.3676	11.7649	5.4576	2.7456	13.7843	5.2296	3.7382	8.7538	7.1043	4.0881	14.7335
981	2.5088	0.97	10.8185	1.6896	0.6675	7.0421	1.6484	0.8597	5.1776	1.5946	0.9937	3.3182	2.0024	1.0417	4.7885	1.3882	0.7925	3.6607	2.8763	1.3762	7.2688	4.8373	2.8288	10.0265	3.4514	1.3679	11.774	5.4595	2.746	13.7925	5.2301	3.7383	8.7556	7.1059	4.0886	14.7393
982	2.5098	0.9701	10.8278	1.6902	0.6676	7.0479	1.6487	0.8598	5.1802	1.5947	0.9937	3.319	2.0031	1.0418	4.7912	1.3884	0.7925	3.6619	2.8772	1.3764	7.2728	4.8381	2.829	10.0297	3.4529	1.3681	11.7831	5.4614	2.7465	13.8007	5.2306	3.7385	8.7573	7.1075	4.089	14.745
983	2.5108	0.9702	10.837	1.6909	0.6677	7.0537	1.649	0.8598	5.1829	1.5949	0.9938	3.3198	2.0037	1.042	4.7938	1.3885	0.7925	3.6631	2.8782	1.3766	7.2768	4.8389	2.8292	10.0329	3.4545	1.3684	11.7922	5.4633	2.7469	13.809	5.2311	3.7386	8.7591	7.1091	4.0894	14.7508
984	2.5119	0.9703	10.8462	1.6916	0.6678	7.0595	1.6493	0.8598	5.1855	1.5951	0.9938	3.3207	2.0044	1.0421	4.7965	1.3887	0.7926	3.6643	2.8791	1.3769	7.2808	4.8397	2.8294	10.0361	3.456	1.3687	11.8014	5.4652	2.7474	13.8172	5.2315	3.7387	8.7609	7.1107	4.0899	14.7566
985	2.5129	0.9704	10.8554	1.6922	0.6679	7.0653	1.6496	0.8599	5.1881	1.5952	0.9938	3.3215	2.005	1.0423	4.7991	1.3888	0.7926	3.6655	2.8801	1.3771	7.2848	4.8405	2.8296	10.0392	3.4576	1.3689	11.8105	5.4671	2.7478	13.8254	5.232	3.7388	8.7627	7.1123	4.0903	14.7623
986	2.5139	0.9706	10.8646	1.6929	0.6679	7.0711	1.6499	0.8599	5.1908	1.5954	0.9939	3.3223	2.0057	1.0425	4.8017	1.389	0.7926	3.6666	2.881	1.3773	7.2888	4.8413	2.8298	10.0424	3.4591	1.3692	11.8196	5.469	2.7482	13.8336	5.2325	3.739	8.7644	7.1139	4.0908	14.7681
987	2.5149	0.9707	10.8738	1.6936	0.668	7.0768	1.6502	0.8599	5.1934	1.5956	0.9939	3.3232	2.0063	1.0426	4.8044	1.3891	0.7926	3.6678	2.882	1.3775	7.2928	4.8421	2.83	10.0456	3.4607	1.3695	11.8287	5.4709	2.7487	13.8419	5.233	3.7391	8.7662	7.1154	4.0912	14.7739
988	2.516	0.9708	10.883	1.6942	0.6681	7.0826	1.6505	0.86	5.196	1.5957	0.9939	3.324	2.007	1.0428	4.807	1.3892	0.7926	3.669	2.8829	1.3778	7.2968	4.8429	2.8302	10.0488	3.4622	1.3697	11.8378	5.4728	2.7491	13.8501	5.2334	3.7392	8.768	7.117	4.0916	14.7796
989	2.517	0.9709	10.8923	1.6949	0.6682	7.0884	1.6508	0.86	5.1986	1.5959	0.994	3.3248	2.0076	1.0429	4.8096	1.3894	0.7927	3.6702	2.8839	1.378	7.3007	4.8437	2.8304	10.052	3.4638	1.37	11.8469	5.4747	2.7495	13.8583	5.2339	3.7394	8.7697	7.1186	4.0921	14.7854
990	2.518	0.971	10.9015	1.6955	0.6682	7.0942	1.6511	0.86	5.2013	1.596	0.994	3.3257	2.0082	1.0431	4.8123	1.3895	0.7927	3.6714	2.8848	1.3782	7.3047	4.8445	2.8306	10.0552	3.4653	1.3702	11.856	5.4766	2.75	13.8665	5.2344	3.7395	8.7715	7.1202	4.0925	14.7911
991	2.5191	0.9711	10.9107	1.6962	0.6683	7.1	1.6514	0.8601	5.2039	1.5962	0.994	3.3265	2.0089	1.0432	4.8149	1.3897	0.7927	3.6726	2.8858	1.3785	7.3087	4.8453	2.8308	10.0584	3.4669	1.3705	11.8651	5.4785	2.7504	13.8747	5.2349	3.7396	8.7733	7.1218	4.0929	14.7968
992	2.5201	0.9712	10.9199	1.6969	0.6684	7.1058	1.6517	0.8601	5.2065	1.5964	0.9941	3.3273	2.0095	1.0434	4.8175	1.3898	0.7927	3.6737	2.8867	1.3787	7.3127	4.846	2.831	10.0615	3.4684	1.3708	11.8742	5.4804	2.7509	13.8829	5.2353	3.7397	8.775	7.1233	4.0934	14.8026
993	2.5211	0.9714	10.9291	1.6975	0.6685	7.1115	1.652	0.8601	5.2091	1.5965	0.9941	3.3281	2.0102	1.0436	4.8202	1.39	0.7927	3.6749	2.8877	1.3789	7.3166	4.8468	2.8312	10.0647	3.4699	1.371	11.8833	5.4823	2.7513	13.8911	5.2358	3.7399	8.7768	7.1249	4.0938	14.8083
994	2.5221	0.9715	10.9383	1.6982	0.6685	7.1173	1.6523	0.8602	5.2117	1.5967	0.9941	3.329	2.0108	1.0437	4.8228	1.3901	0.7927	3.6761	2.8886	1.3791	7.3206	4.8476	2.8314	10.0679	3.4715	1.3713	11.8924	5.4842	2.7517	13.8993	5.2363	3.74	8.7785	7.1265	4.0942	14.814
995	2.5232	0.9716	10.9475	1.6988	0.6686	7.1231	1.6526	0.8602	5.2144	1.5968	0.9941	3.3298	2.0115	1.0439	4.8254	1.3903	0.7928	3.6773	2.8895	1.3793	7.3246	4.8484	2.8316	10.071	3.473	1.3715	11.9015	5.4861	2.7522	13.9075	5.2368	3.7401	8.7803	7.1281	4.0947	14.8198
996	2.5242	0.9717	10.9567	1.6995	0.6687	7.1289	1.6529	0.8602	5.217	1.597	0.9942	3.3306	2.0121	1.044	4.828	1.3904	0.7928	3.6784	2.8905	1.3796	7.3286	4.8492	2.8318	10.0742	3.4745	1.3718	11.9106	5.4879	2.7526	13.9156	5.2372	3.7403	8.7821	7.1296	4.0951	14.8255
997	2.5252	0.9718	10.9659	1.7002	0.6688	7.1347	1.6532	0.8603	5.2196	1.5972	0.9942	3.3314	2.0127	1.0442	4.8307	1.3906	0.7928	3.6796	2.8914	1.3798	7.3325	4.85	2.832	10.0774	3.4761	1.3721	11.9196	5.4898	2.753	13.9238	5.2377	3.7404	8.7838	7.1312	4.0955	14.8312
998	2.5262	0.9719	10.9751	1.7008	0.6688	7.1404	1.6535	0.8603	5.2222	1.5973	0.9942	3.3323	2.0134	1.0443	4.8333	1.3907	0.7928	3.6808	2.8924	1.38	7.3365	4.8508	2.8322	10.0805	3.4776	1.3723	11.9287	5.4917	2.7535	13.932	5.2382	3.7405	8.7856	7.1328	4.096	14.8369
999	2.5273	0.972	10.9843	1.7015	0.6689	7.1462	1.6538	0.8603	5.2248	1.5975	0.9943	3.3331	2.014	1.0445	4.8359	1.3909	0.7928	3.682	2.8933	1.3802	7.3404	4.8516	2.8324	10.0837	3.4791	1.3726	11.9378	5.4936	2.7539	13.9402	5.2386	3.7406	8.7873	7.1344	4.0964	14.8426
1000	2.5283	0.9722	10.9935	1.7021	0.669	7.152	1.6541	0.8604	5.2274	1.5976	0.9943	3.3339	2.0147	1.0447	4.8385	1.391	0.7929	3.6831	2.8942	1.3805	7.3444	4.8523	2.8326	10.0868	3.4807	1.3728	11.9469	5.4955	2.7543	13.9483	5.2391	3.7408	8.789	7.1359	4.0968	14.8483

## Sheet: Fig2_2070-2095 (TC)
Model-based wighted-average flood return periods for the futrue period of 2070-2095. Only effects of tropical cyclone climatology change are included.
	Plymouth, MA (ID=14)			New London, CT (ID=24)			New Haven, CT (ID=26)			New York, NY (ID=30)			Baltimore, MD (ID=59)			Virginia Beach, VA (ID=89)			New Hanover, NC (ID=96)			Charleston, SC (ID=100)			Duval, FL (ID=111)			Hillsborough, FL (ID=128)			Orleans, LA (ID=151)			Galveston, TX (ID=162)
Return period (year)	Best Estimate (m)	5th percentile (m)	95th percentile (m)	Best Estimate (m)	5th percentile (m)	95th percentile (m)	Best Estimate (m)	5th percentile (m)	95th percentile (m)	Best Estimate (m)	5th percentile (m)	95th percentile (m)	Best Estimate (m)	5th percentile (m)	95th percentile (m)	Best Estimate (m)	5th percentile (m)	95th percentile (m)	Best Estimate (m)	5th percentile (m)	95th percentile (m)	Best Estimate (m)	5th percentile (m)	95th percentile (m)	Best Estimate (m)	5th percentile (m)	95th percentile (m)	Best Estimate (m)	5th percentile (m)	95th percentile (m)	Best Estimate (m)	5th percentile (m)	95th percentile (m)	Best Estimate (m)	5th percentile (m)	95th percentile (m)
10	0.4712	0.4707	0.4718	0.2972	0.2972	0.2972	0.3097	0.3096	0.3099	0.359	0.3584	0.3598	0.3708	0.3685	0.374	0.2908	0.2908	0.2908	0.3812	0.3781	0.3865	0.7733	0.7697	0.7789	0.4531	0.4505	0.4573	1.1744	1.1493	1.2105	1.8931	1.8602	1.9385	1.8417	1.8189	1.8728
11	0.4746	0.4736	0.476	0.3053	0.3052	0.3054	0.3206	0.3194	0.3223	0.3616	0.3609	0.3626	0.3945	0.3907	0.3997	0.2974	0.2973	0.2974	0.4021	0.3969	0.4106	0.8874	0.8774	0.9015	0.4625	0.4594	0.4675	1.2507	1.2167	1.2996	1.9784	1.9356	2.0374	1.9888	1.9552	2.0351
12	0.4781	0.4766	0.4803	0.3142	0.3118	0.3175	0.3311	0.328	0.3357	0.3641	0.3633	0.3652	0.4158	0.4106	0.423	0.3041	0.3039	0.3045	0.4279	0.4204	0.4402	0.9578	0.9416	0.9802	0.4694	0.4657	0.4754	1.3327	1.2872	1.3982	2.1004	2.0431	2.1794	2.0832	2.0394	2.144
13	0.4797	0.4777	0.4828	0.3242	0.3195	0.3308	0.3392	0.334	0.3467	0.3668	0.366	0.3681	0.4297	0.4228	0.4394	0.3104	0.3099	0.311	0.4451	0.4352	0.4613	1.0087	0.9866	1.0391	0.4784	0.474	0.4857	1.4074	1.3488	1.492	2.2216	2.1486	2.3223	2.1875	2.13	2.2675
14	0.4829	0.4804	0.4871	0.3329	0.3259	0.3427	0.3461	0.339	0.3566	0.3713	0.3703	0.3727	0.4557	0.4462	0.4692	0.3159	0.3152	0.317	0.4756	0.4633	0.4958	1.0983	1.0705	1.1366	0.4841	0.479	0.4927	1.4614	1.3891	1.5661	2.2776	2.1896	2.3997	2.2919	2.2148	2.3994
15	0.4868	0.4837	0.492	0.3397	0.3305	0.3528	0.3527	0.3436	0.3663	0.375	0.374	0.3766	0.4739	0.4617	0.4917	0.3274	0.3264	0.3288	0.5028	0.4871	0.5287	1.1691	1.1359	1.2152	0.4906	0.4843	0.5014	1.5008	1.4128	1.629	2.3198	2.2172	2.4628	2.4067	2.3102	2.5418
16	0.4889	0.4852	0.4951	0.3471	0.3356	0.3635	0.3593	0.3482	0.376	0.3795	0.3784	0.3812	0.489	0.4741	0.511	0.3362	0.335	0.338	0.5388	0.5179	0.5727	1.2556	1.2171	1.3092	0.4989	0.4908	0.5125	1.5385	1.4349	1.6897	2.3799	2.2633	2.5436	2.4967	2.3814	2.6587
17	0.4947	0.4905	0.502	0.3537	0.3401	0.3734	0.3645	0.3515	0.3844	0.3852	0.384	0.3871	0.509	0.4915	0.5354	0.3421	0.3406	0.3444	0.5722	0.5461	0.6141	1.3021	1.2586	1.3631	0.5085	0.4987	0.5251	1.5744	1.4558	1.7486	2.4441	2.3138	2.6279	2.582	2.4486	2.7702
18	0.5063	0.5014	0.5147	0.362	0.3463	0.385	0.3691	0.3541	0.3922	0.389	0.3877	0.3911	0.5226	0.5024	0.5533	0.3531	0.3501	0.3576	0.6026	0.5716	0.6527	1.3767	1.3283	1.445	0.5278	0.5163	0.5475	1.6089	1.4756	1.8056	2.5421	2.3986	2.7457	2.6623	2.5115	2.8761
19	0.5095	0.5041	0.5191	0.369	0.3511	0.3952	0.3753	0.3583	0.4016	0.3925	0.391	0.3949	0.5361	0.5128	0.5718	0.363	0.3583	0.3703	0.6306	0.5946	0.6888	1.4176	1.3645	1.493	0.5478	0.5345	0.5705	1.642	1.4945	1.861	2.6102	2.4538	2.8332	2.7434	2.5757	2.9822
20	0.5118	0.5057	0.5226	0.3743	0.3544	0.4039	0.3817	0.3629	0.4113	0.3967	0.395	0.3994	0.5497	0.5229	0.5914	0.3715	0.365	0.3816	0.658	0.6171	0.7244	1.4707	1.4129	1.5532	0.5653	0.5502	0.5913	1.6739	1.5124	1.9149	2.6441	2.4752	2.8862	2.8204	2.6348	3.0861
21	0.517	0.5103	0.5291	0.3804	0.3581	0.4139	0.387	0.3662	0.4199	0.4053	0.4029	0.4091	0.5639	0.5335	0.6115	0.3801	0.3718	0.3929	0.684	0.6383	0.7587	1.5028	1.4371	1.5973	0.5871	0.5688	0.6186	1.7046	1.5295	1.9674	2.6964	2.5153	2.9572	2.8981	2.6919	3.1948
22	0.5248	0.5175	0.5381	0.3837	0.3591	0.4212	0.3928	0.3702	0.429	0.4174	0.4134	0.4236	0.5761	0.5422	0.6297	0.3901	0.3801	0.4059	0.7112	0.6607	0.7941	1.5492	1.4758	1.6556	0.6108	0.5883	0.6495	1.7343	1.5459	2.0186	2.753	2.5591	3.0338	2.9709	2.7448	3.298
23	0.5289	0.521	0.5436	0.3874	0.3605	0.4289	0.398	0.3735	0.4376	0.4284	0.4227	0.437	0.589	0.5516	0.6486	0.4071	0.3954	0.4257	0.7363	0.6812	0.8274	1.6179	1.5359	1.7382	0.6321	0.6053	0.6783	1.7631	1.5616	2.0686	2.8617	2.6508	3.1687	3.0408	2.7954	3.3976
24	0.5309	0.5223	0.5469	0.3933	0.3642	0.4388	0.4038	0.3774	0.4467	0.4421	0.4348	0.4533	0.6006	0.5597	0.6663	0.4152	0.401	0.438	0.7596	0.6999	0.859	1.6931	1.6021	1.8281	0.6523	0.6212	0.7061	1.7909	1.5768	2.1174	2.9266	2.6993	3.2593	3.1076	2.8435	3.4936
25	0.5341	0.525	0.5516	0.3991	0.3678	0.4485	0.4072	0.379	0.4536	0.4538	0.4448	0.4677	0.6145	0.5703	0.6863	0.4246	0.4079	0.4521	0.7833	0.719	0.891	1.7491	1.6494	1.8987	0.672	0.6365	0.7335	1.8179	1.5914	2.1651	2.9775	2.7342	3.3353	3.1709	2.8886	3.5854
26	0.5349	0.5251	0.5539	0.405	0.3715	0.4584	0.4139	0.3839	0.4637	0.4679	0.4572	0.4845	0.6274	0.5797	0.7052	0.4296	0.4103	0.4617	0.8056	0.7367	0.9215	1.8089	1.7006	1.9731	0.6912	0.6515	0.7606	1.8442	1.6054	2.2118	3.0755	2.8167	3.4581	3.2304	2.9304	3.6729
27	0.5349	0.5244	0.5555	0.4088	0.3732	0.4662	0.4204	0.3882	0.4741	0.4734	0.4611	0.4928	0.6394	0.5884	0.7234	0.4366	0.4149	0.4733	0.8277	0.7544	0.952	1.8664	1.7496	2.0451	0.7103	0.6662	0.7876	1.8697	1.619	2.2575	3.0973	2.8234	3.5041	3.2857	2.9686	3.7557
28	0.5493	0.5373	0.5727	0.4134	0.3756	0.4749	0.4249	0.3901	0.4835	0.4806	0.4665	0.5027	0.6524	0.5981	0.7425	0.4457	0.4212	0.4876	0.8496	0.7715	0.983	1.9275	1.8025	2.1206	0.7281	0.6798	0.8135	1.8946	1.6322	2.3024	3.1543	2.8657	3.5849	3.3437	3.0099	3.8406
29	0.5615	0.5481	0.5879	0.4219	0.3817	0.4879	0.433	0.3956	0.4965	0.4869	0.4712	0.5118	0.6637	0.6062	0.76	0.4571	0.4298	0.5043	0.8748	0.7911	1.0191	1.9778	1.8446	2.1852	0.7469	0.6943	0.8404	1.9188	1.645	2.3463	3.2016	2.8987	3.6557	3.3994	3.0492	3.9228
30	0.5715	0.5567	0.6009	0.4312	0.3886	0.5018	0.4353	0.3954	0.5037	0.4938	0.4763	0.5217	0.6747	0.6138	0.7772	0.4665	0.4365	0.5191	0.8964	0.807	1.0516	2.0227	1.8812	2.245	0.7651	0.7082	0.8668	1.9424	1.6573	2.3895	3.2817	2.9641	3.7599	3.4497	3.0837	3.9991
31	0.5767	0.5605	0.6093	0.4492	0.4042	0.5243	0.439	0.3966	0.5125	0.502	0.4828	0.5329	0.6852	0.6207	0.7945	0.483	0.4503	0.5408	0.9175	0.8226	1.0838	2.0783	1.9258	2.3198	0.7836	0.7225	0.8936	1.9654	1.6694	2.4319	3.3135	2.9797	3.8181	3.4979	3.1164	4.0728
32	0.5855	0.5678	0.6213	0.46	0.4126	0.5397	0.4427	0.3978	0.5213	0.5181	0.4971	0.5521	0.6955	0.6274	0.8116	0.4972	0.4618	0.5603	0.9387	0.8383	1.116	2.1244	1.961	2.3849	0.8019	0.7366	0.9203	1.988	1.6811	2.4735	3.368	3.0185	3.8986	3.5458	3.1492	4.1458
33	0.592	0.5715	0.6329	0.4693	0.4196	0.5536	0.4536	0.4061	0.5373	0.5287	0.5055	0.5665	0.7055	0.6339	0.8284	0.5075	0.4695	0.576	0.9608	0.8548	1.1492	2.1777	2.0038	2.4571	0.819	0.7494	0.9457	2.01	1.6925	2.5144	3.4122	3.0473	3.9683	3.5933	3.182	4.218
34	0.6034	0.5793	0.6511	0.4776	0.4256	0.5665	0.4631	0.4132	0.552	0.5369	0.5114	0.5787	0.7153	0.6402	0.8451	0.5191	0.4785	0.5929	0.9807	0.8693	1.1803	2.2251	2.0407	2.5232	0.8364	0.7627	0.9716	2.0315	1.7036	2.5547	3.4768	3.0969	4.0581	3.6383	3.2126	4.2873
35	0.6164	0.5873	0.673	0.4863	0.432	0.5798	0.4701	0.4177	0.5643	0.5675	0.5397	0.6133	0.7249	0.6463	0.8615	0.5317	0.4877	0.612	0.9998	0.8831	1.2107	2.2656	2.071	2.5823	0.8533	0.7753	0.9972	2.0526	1.7144	2.5943	3.5256	3.1311	4.1317	3.6837	3.2439	4.3566
36	0.6276	0.5935	0.6931	0.4909	0.4342	0.5891	0.4804	0.4254	0.5798	0.5772	0.5472	0.627	0.7343	0.6522	0.8778	0.5454	0.4973	0.6334	1.0195	0.8974	1.2417	2.3115	2.1068	2.6467	0.867	0.7847	1.0198	2.0733	1.725	2.6332	3.5507	3.1418	4.1812	3.7266	3.2729	4.4229
37	0.6386	0.5996	0.7129	0.4989	0.4394	0.6028	0.4857	0.4282	0.5904	0.5839	0.5516	0.6377	0.7435	0.658	0.8939	0.5642	0.512	0.6598	1.0388	0.9113	1.2722	2.3492	2.1326	2.7059	0.8813	0.7947	1.0431	2.0935	1.7353	2.6716	3.6294	3.2065	4.2839	3.7694	3.3023	4.4889
38	0.6492	0.6054	0.7325	0.5075	0.4453	0.6171	0.4963	0.4364	0.6064	0.5881	0.5536	0.6459	0.7525	0.6636	0.9098	0.5777	0.5215	0.6809	1.0577	0.925	1.3025	2.3927	2.1638	2.7716	0.8954	0.8045	1.0662	2.1134	1.7454	2.7095	3.6224	3.1857	4.3006	3.8112	3.3308	4.5535
39	0.6597	0.611	0.7518	0.5157	0.4507	0.6309	0.5073	0.4449	0.6228	0.5917	0.5551	0.6536	0.7614	0.6691	0.9256	0.589	0.5289	0.6997	1.0767	0.9388	1.333	2.4349	2.1939	2.8359	0.9093	0.8141	1.0892	2.1329	1.7552	2.7467	3.6714	3.2213	4.373	3.8521	3.3589	4.617
40	0.6698	0.6165	0.7708	0.5222	0.4545	0.6431	0.5186	0.4538	0.6396	0.6027	0.5639	0.6687	0.7701	0.6744	0.9412	0.5991	0.5351	0.7174	1.0955	0.9523	1.3632	2.4759	2.223	2.8988	0.923	0.8235	1.1121	2.152	1.7649	2.7835	3.7187	3.2554	4.4433	3.8915	3.3856	4.6785
41	0.6798	0.6218	0.7897	0.5295	0.4591	0.6561	0.5254	0.4581	0.6518	0.6212	0.5803	0.6912	0.7786	0.6796	0.9566	0.608	0.5402	0.7338	1.1149	0.9666	1.3941	2.5157	2.2511	2.9603	0.9366	0.8328	1.1349	2.1707	1.7743	2.8197	3.7644	3.2881	4.5116	3.9297	3.4114	4.7385
42	0.6896	0.6269	0.8083	0.5382	0.4651	0.6704	0.5356	0.4658	0.6676	0.632	0.5889	0.706	0.787	0.6847	0.9719	0.62	0.5484	0.7532	1.133	0.9796	1.4239	2.5544	2.2783	3.0206	0.9499	0.842	1.1575	2.1892	1.7836	2.8555	3.8085	3.3196	4.5781	3.9671	3.4366	4.7975
43	0.6991	0.6319	0.8267	0.5459	0.4702	0.6838	0.5408	0.4686	0.6783	0.6411	0.5959	0.7191	0.7952	0.6897	0.9871	0.6338	0.5585	0.7744	1.15	0.9915	1.4525	2.592	2.3046	3.0796	0.9632	0.851	1.18	2.2073	1.7927	2.8908	3.8512	3.3498	4.6429	4.0028	3.4604	4.8544
44	0.7085	0.6368	0.845	0.5505	0.4721	0.694	0.5526	0.478	0.6957	0.6509	0.6036	0.7329	0.8033	0.6945	1.0021	0.6418	0.5628	0.7899	1.1665	1.003	1.4807	2.6286	2.3301	3.1375	0.9762	0.8598	1.2025	2.2252	1.8016	2.9256	3.8926	3.379	4.7061	4.0376	3.4834	4.9101
45	0.7177	0.6415	0.863	0.5568	0.4758	0.706	0.5617	0.4847	0.7105	0.6594	0.6101	0.7455	0.8112	0.6993	1.017	0.6499	0.5673	0.8054	1.1822	1.0136	1.508	2.6643	2.3548	3.1943	0.9891	0.8685	1.2248	2.2427	1.8104	2.96	3.9326	3.4071	4.7676	4.0722	3.5065	4.9654
46	0.7267	0.6461	0.8809	0.5637	0.4801	0.7185	0.5714	0.492	0.7259	0.666	0.6146	0.7562	0.8191	0.7039	1.0317	0.658	0.5718	0.8209	1.1987	1.0251	1.5363	2.699	2.3787	3.25	1.0019	0.8771	1.247	2.26	1.8189	2.9939	3.9715	3.4341	4.8277	4.1064	3.5295	5.0201
47	0.7355	0.6506	0.8986	0.5689	0.4828	0.7293	0.5751	0.4933	0.7353	0.6699	0.6165	0.7641	0.8268	0.7084	1.0464	0.6659	0.5762	0.8361	1.2152	1.0367	1.5646	2.7329	2.402	3.3048	1.0145	0.8855	1.2691	2.2769	1.8274	3.0275	4.0091	3.4603	4.8864	4.1402	3.5521	5.074
48	0.7442	0.655	0.9162	0.5757	0.487	0.7418	0.5808	0.4965	0.7468	0.6859	0.6304	0.7842	0.8344	0.7129	1.0609	0.6794	0.5861	0.8569	1.2303	1.0469	1.5915	2.7659	2.4245	3.3585	1.027	0.8939	1.2911	2.2937	1.8357	3.0607	4.0457	3.4855	4.9436	4.173	3.574	5.1267
49	0.7527	0.6592	0.9336	0.5827	0.4915	0.7544	0.5896	0.5025	0.7622	0.6998	0.6423	0.8021	0.8418	0.7172	1.0753	0.6919	0.5951	0.8766	1.2448	1.0564	1.6178	2.7981	2.4464	3.4114	1.0393	0.9021	1.3131	2.3102	1.8438	3.0934	4.0812	3.5098	4.9996	4.2036	3.5939	5.1769
50	0.7611	0.6634	0.9508	0.5902	0.4966	0.7676	0.6014	0.5116	0.7805	0.7052	0.6458	0.8117	0.8492	0.7215	1.0896	0.7005	0.6003	0.8925	1.2594	1.0662	1.6443	2.8296	2.4677	3.4633	1.0515	0.9102	1.3349	2.3264	1.8518	3.1258	4.1158	3.5334	5.0544	4.2335	3.6133	5.2263
51	0.7693	0.6675	0.968	0.5979	0.5019	0.7809	0.6087	0.5162	0.7945	0.7092	0.6479	0.8197	0.8564	0.7256	1.1038	0.7077	0.6041	0.9069	1.2737	1.0756	1.6706	2.8604	2.4884	3.5144	1.0636	0.9182	1.3567	2.3424	1.8597	3.1579	4.1494	3.5562	5.108	4.2629	3.6323	5.2748
52	0.7774	0.6715	0.9849	0.6046	0.5061	0.7933	0.6137	0.5185	0.8061	0.7125	0.6492	0.8271	0.8636	0.7297	1.1178	0.714	0.6071	0.9204	1.2858	1.0829	1.6947	2.8904	2.5086	3.5647	1.0756	0.9261	1.3783	2.3582	1.8675	3.1896	4.182	3.5783	5.1604	4.2917	3.6508	5.3226
53	0.7854	0.6754	1.0018	0.6115	0.5106	0.8057	0.6169	0.5189	0.8159	0.7256	0.6604	0.8443	0.8706	0.7337	1.1318	0.7221	0.6119	0.9357	1.2996	1.0919	1.7205	2.9198	2.5282	3.6142	1.0874	0.9338	1.3999	2.3737	1.8751	3.2209	4.2139	3.5996	5.2117	4.32	3.669	5.3696
54	0.7933	0.6792	1.0186	0.6189	0.5156	0.8188	0.6198	0.5192	0.8255	0.7341	0.6669	0.8568	0.8776	0.7377	1.1457	0.7301	0.6165	0.9508	1.3143	1.1019	1.7473	2.9485	2.5473	3.6629	1.0992	0.9415	1.4214	2.3891	1.8827	3.2519	4.2449	3.6203	5.262	4.3477	3.6869	5.4158
55	0.801	0.6829	1.0352	0.6269	0.5212	0.8323	0.6382	0.5349	0.8507	0.7462	0.6771	0.873	0.8844	0.7415	1.1595	0.7396	0.6228	0.9674	1.3284	1.1112	1.7734	2.9767	2.5659	3.711	1.1108	0.9491	1.4429	2.4042	1.8901	3.2826	4.2751	3.6404	5.3113	4.3749	3.7044	5.4614
56	0.8086	0.6866	1.0517	0.6348	0.5268	0.8459	0.6562	0.5502	0.8754	0.7576	0.6866	0.8885	0.8912	0.7453	1.1732	0.7489	0.6289	0.9838	1.3419	1.1201	1.7992	3.0042	2.584	3.7582	1.1223	0.9566	1.4642	2.4192	1.8974	3.313	4.3045	3.6598	5.3596	4.4017	3.7215	5.5062
57	0.8162	0.6901	1.0681	0.6424	0.532	0.8591	0.6599	0.5513	0.8859	0.7704	0.6975	0.9054	0.8978	0.749	1.1868	0.7565	0.6333	0.9985	1.3555	1.129	1.8249	3.0311	2.6017	3.8049	1.1337	0.964	1.4855	2.4339	1.9046	3.3431	4.3332	3.6787	5.407	4.4279	3.7383	5.5504
58	0.8236	0.6937	1.0845	0.649	0.5364	0.8713	0.6628	0.5515	0.8956	0.7829	0.7082	0.9221	0.9044	0.7527	1.2003	0.7639	0.6375	1.0129	1.3696	1.1384	1.8512	3.0575	2.619	3.8508	1.145	0.9713	1.5067	2.4485	1.9117	3.3729	4.3612	3.6971	5.4536	4.4537	3.7548	5.594
59	0.8309	0.6971	1.1007	0.6553	0.5404	0.8831	0.6659	0.5521	0.9056	0.7941	0.7176	0.9374	0.9109	0.7563	1.2137	0.7808	0.6514	1.0369	1.3821	1.1463	1.8759	3.0834	2.6358	3.8961	1.1562	0.9785	1.5279	2.4629	1.9187	3.4024	4.3886	3.7149	5.4992	4.4791	3.771	5.6369
60	0.8381	0.7005	1.1168	0.6613	0.5441	0.8948	0.6695	0.553	0.9159	0.8048	0.7264	0.9521	0.9174	0.7598	1.2271	0.8083	0.6758	1.0714	1.3965	1.1561	1.9026	3.1088	2.6523	3.9409	1.1673	0.9857	1.5489	2.4771	1.9256	3.4316	4.4153	3.7322	5.544	4.5041	3.7869	5.6792
61	0.8452	0.7038	1.1329	0.6674	0.548	0.9065	0.6735	0.5544	0.9269	0.8156	0.7354	0.9671	0.9237	0.7633	1.2403	0.8207	0.6851	1.0908	1.4085	1.1635	1.9269	3.1336	2.6683	3.985	1.1784	0.9927	1.5699	2.4911	1.9324	3.4605	4.4414	3.749	5.5881	4.5286	3.8025	5.721
62	0.8522	0.7071	1.1488	0.6752	0.5535	0.9198	0.6782	0.5565	0.9384	0.8269	0.7449	0.9825	0.93	0.7667	1.2535	0.8323	0.6937	1.1093	1.4191	1.1696	1.9499	3.158	2.684	4.0285	1.1893	0.9997	1.5909	2.505	1.9392	3.4892	4.4669	3.7654	5.6313	4.5528	3.8179	5.7622
63	0.8592	0.7103	1.1647	0.681	0.5569	0.9316	0.6827	0.5584	0.9499	0.8379	0.7541	0.9977	0.9362	0.77	1.2666	0.8436	0.702	1.1276	1.4296	1.1755	1.9728	3.182	2.6993	4.0715	1.2001	1.0066	1.6118	2.5187	1.9458	3.5176	4.4919	3.7813	5.6738	4.5765	3.833	5.8028
64	0.866	0.7134	1.1805	0.6881	0.561	0.9458	0.6891	0.5623	0.9633	0.8492	0.7635	1.013	0.9423	0.7733	1.2797	0.8549	0.7103	1.1458	1.4407	1.1821	1.9963	3.2055	2.7143	4.114	1.2108	1.0134	1.6326	2.5323	1.9524	3.5458	4.5163	3.7968	5.7156	4.5999	3.8478	5.8429
65	0.8728	0.7165	1.1963	0.695	0.5649	0.9597	0.6959	0.5665	0.977	0.8603	0.7729	1.0283	0.9483	0.7766	1.2926	0.866	0.7185	1.1638	1.4521	1.1888	2.0203	3.2285	2.729	4.1559	1.2215	1.0202	1.6534	2.5457	1.9589	3.5737	4.5401	3.8119	5.7567	4.623	3.8624	5.8824
66	0.8795	0.7196	1.2119	0.7018	0.5687	0.9736	0.7026	0.5707	0.9908	0.8711	0.782	1.0433	0.9543	0.7798	1.3055	0.8769	0.7265	1.1815	1.4644	1.1959	2.0465	3.2512	2.7433	4.1974	1.2321	1.0269	1.6741	2.559	1.9653	3.6013	4.5635	3.8266	5.7972	4.6457	3.8767	5.9215
67	0.8861	0.7226	1.2275	0.709	0.5729	0.9878	0.7088	0.5743	1.004	0.8818	0.7909	1.0581	0.9602	0.7829	1.3183	0.8879	0.7345	1.1993	1.4764	1.2026	2.0724	3.2734	2.7573	4.2383	1.2425	1.0335	1.6947	2.5721	1.9716	3.6288	4.5863	3.8409	5.837	4.668	3.8908	5.96
68	0.8926	0.7255	1.243	0.716	0.5771	1.0019	0.7149	0.5779	1.0171	0.8923	0.7996	1.0727	0.9661	0.786	1.3311	0.8972	0.7409	1.2155	1.4884	1.2093	2.0982	3.2953	2.7711	4.2788	1.2529	1.04	1.7153	2.5851	1.9779	3.656	4.6087	3.8548	5.8761	4.6901	3.9047	5.9981
69	0.899	0.7284	1.2585	0.723	0.5812	1.0159	0.7208	0.5813	1.0302	0.9025	0.8081	1.0872	0.9719	0.7891	1.3438	0.9061	0.747	1.2312	1.4998	1.2155	2.1235	3.3168	2.7845	4.3188	1.2633	1.0465	1.7359	2.5979	1.9841	3.6829	4.6307	3.8684	5.9147	4.7118	3.9184	6.0358
70	0.9054	0.7313	1.2739	0.7295	0.5848	1.0295	0.7278	0.5858	1.0442	0.9117	0.8156	1.1005	0.9776	0.7921	1.3564	0.915	0.753	1.2468	1.5111	1.2216	2.1488	3.3379	2.7977	4.3584	1.2735	1.0529	1.7563	2.6106	1.9902	3.7097	4.6522	3.8817	5.9526	4.7332	3.9318	6.0729
71	0.9117	0.7341	1.2893	0.7359	0.5883	1.0428	0.7359	0.5914	1.0595	0.9217	0.8238	1.1146	0.9832	0.795	1.369	0.9236	0.7589	1.2622	1.5222	1.2275	2.1739	3.3587	2.8105	4.3975	1.2837	1.0592	1.7768	2.6232	1.9962	3.7362	4.6733	3.8946	5.99	4.7543	3.9451	6.1097
72	0.918	0.7369	1.3046	0.7407	0.5904	1.0547	0.7469	0.5998	1.0778	0.9303	0.8308	1.1275	0.9888	0.7979	1.3814	0.9321	0.7646	1.2775	1.5332	1.2334	2.1989	3.3791	2.8232	4.4362	1.2938	1.0655	1.7972	2.6356	2.0022	3.7625	4.6939	3.9072	6.0269	4.7751	3.9581	6.146
73	0.9242	0.7396	1.3198	0.7456	0.5924	1.0665	0.7569	0.607	1.0955	0.9369	0.8356	1.1382	0.9944	0.8008	1.3939	0.9404	0.7702	1.2926	1.5442	1.2393	2.2238	3.3992	2.8356	4.4745	1.3038	1.0718	1.8175	2.6479	2.0081	3.7887	4.7142	3.9195	6.0631	4.7956	3.971	6.1818
74	0.9303	0.7423	1.335	0.7503	0.5944	1.0782	0.7667	0.6141	1.1131	0.9417	0.8388	1.1472	0.9999	0.8036	1.4063	0.9486	0.7756	1.3075	1.555	1.245	2.2487	3.419	2.8477	4.5124	1.3138	1.0779	1.8378	2.6601	2.014	3.8146	4.7341	3.9316	6.0989	4.8158	3.9837	6.2173
75	0.9364	0.745	1.3501	0.7551	0.5964	1.0899	0.7764	0.621	1.1305	0.9523	0.8478	1.1621	1.0053	0.8064	1.4186	0.9567	0.781	1.3222	1.5657	1.2506	2.2734	3.4384	2.8596	4.5499	1.3237	1.0841	1.858	2.6722	2.0198	3.8403	4.7536	3.9433	6.1342	4.8358	3.9962	6.2524
76	0.9424	0.7476	1.3652	0.7598	0.5983	1.1015	0.786	0.6278	1.1478	0.9587	0.8525	1.1726	1.0107	0.8092	1.4308	0.9646	0.7862	1.3368	1.5763	1.2562	2.2981	3.4576	2.8712	4.5871	1.3335	1.0901	1.8782	2.6842	2.0255	3.8658	4.7727	3.9548	6.169	4.8556	4.0085	6.2871
77	0.9483	0.7502	1.3803	0.7644	0.6003	1.1131	0.7954	0.6345	1.165	0.965	0.8571	1.1831	1.016	0.8119	1.443	0.9724	0.7914	1.3513	1.5868	1.2617	2.3226	3.4764	2.8827	4.6238	1.3432	1.0961	1.8984	2.696	2.0312	3.8911	4.7915	3.966	6.2033	4.875	4.0207	6.3214
78	0.9542	0.7527	1.3953	0.7691	0.6022	1.1246	0.8047	0.6411	1.1821	0.9711	0.8616	1.1935	1.0213	0.8146	1.4552	0.9801	0.7964	1.3656	1.5972	1.2671	2.3471	3.495	2.8939	4.6603	1.3529	1.1021	1.9185	2.7078	2.0368	3.9163	4.81	3.9769	6.2371	4.8942	4.0327	6.3554
79	0.96	0.7552	1.4103	0.7742	0.6047	1.1367	0.8138	0.6476	1.1991	0.9772	0.866	1.2037	1.0265	0.8172	1.4673	0.9876	0.8013	1.3797	1.6074	1.2724	2.3716	3.5133	2.9049	4.6963	1.3625	1.108	1.9385	2.7194	2.0424	3.9412	4.8281	3.9876	6.2705	4.9132	4.0445	6.3889
80	0.9658	0.7577	1.4252	0.7802	0.6081	1.1495	0.8229	0.6539	1.216	0.9831	0.8703	1.2139	1.0317	0.8198	1.4793	0.995	0.8061	1.3937	1.6176	1.2777	2.3959	3.5313	2.9157	4.732	1.3721	1.1138	1.9585	2.7309	2.0479	3.966	4.8459	3.9981	6.3034	4.932	4.0561	6.4222
81	0.9715	0.7602	1.4401	0.7861	0.6114	1.1623	0.8318	0.6602	1.2328	0.989	0.8746	1.224	1.0368	0.8224	1.4913	1.0023	0.8108	1.4076	1.6277	1.2829	2.4202	3.5491	2.9263	4.7674	1.3816	1.1196	1.9785	2.7424	2.0534	3.9906	4.8634	4.0083	6.3359	4.9505	4.0677	6.4551
82	0.9772	0.7626	1.455	0.7918	0.6143	1.1753	0.8406	0.6663	1.2495	0.9948	0.8787	1.2341	1.0419	0.8249	1.5033	1.0095	0.8154	1.4214	1.6378	1.288	2.4444	3.5665	2.9368	4.8025	1.391	1.1253	1.9985	2.7537	2.0588	4.0151	4.8806	4.0183	6.368	4.9688	4.079	6.4876
83	0.9828	0.765	1.4698	0.7966	0.6162	1.1874	0.8493	0.6724	1.266	1.0005	0.8828	1.244	1.047	0.8275	1.5151	1.0166	0.82	1.435	1.6477	1.2931	2.4685	3.5838	2.947	4.8373	1.4004	1.131	2.0184	2.7649	2.0642	4.0393	4.8975	4.0281	6.3997	4.9868	4.0902	6.5198
84	0.9884	0.7674	1.4846	0.8014	0.6182	1.1994	0.8579	0.6783	1.2825	1.0061	0.8868	1.2538	1.052	0.8299	1.527	1.0236	0.8244	1.4485	1.6575	1.2981	2.4926	3.6008	2.9571	4.8717	1.4097	1.1367	2.0382	2.776	2.0695	4.0634	4.9141	4.0377	6.431	5.0047	4.1013	6.5517
85	0.9939	0.7697	1.4994	0.8061	0.6201	1.2114	0.8663	0.6842	1.2989	1.0116	0.8907	1.2636	1.0569	0.8324	1.5388	1.0304	0.8287	1.4619	1.6673	1.303	2.5166	3.6176	2.9669	4.9059	1.419	1.1423	2.058	2.7871	2.0747	4.0873	4.9305	4.0471	6.4619	5.0223	4.1122	6.5833
86	0.9994	0.772	1.5141	0.8107	0.622	1.2234	0.8747	0.6899	1.3152	1.017	0.8946	1.2733	1.0618	0.8348	1.5505	1.0372	0.833	1.4752	1.677	1.3079	2.5406	3.6341	2.9766	4.9397	1.4282	1.1478	2.0778	2.798	2.08	4.1111	4.9466	4.0563	6.4925	5.0398	4.123	6.6146
87	1.0048	0.7743	1.5288	0.8153	0.6239	1.2353	0.883	0.6956	1.3314	1.0224	0.8984	1.283	1.0667	0.8372	1.5622	1.0439	0.8372	1.4884	1.6865	1.3127	2.5645	3.6504	2.9862	4.9733	1.4373	1.1533	2.0976	2.8088	2.0851	4.1347	4.9624	4.0653	6.5226	5.057	4.1337	6.6456
88	1.0102	0.7766	1.5435	0.8199	0.6257	1.2471	0.8911	0.7011	1.3475	1.0277	0.9021	1.2925	1.0715	0.8395	1.5739	1.0504	0.8413	1.5014	1.6961	1.3175	2.5883	3.6665	2.9955	5.0066	1.4464	1.1588	2.1173	2.8196	2.0903	4.1582	4.9779	4.0741	6.5525	5.0741	4.1443	6.6763
89	1.0155	0.7788	1.5581	0.8245	0.6276	1.2589	0.8992	0.7066	1.3636	1.0329	0.9057	1.302	1.0763	0.8418	1.5855	1.0569	0.8453	1.5144	1.7055	1.3222	2.6121	3.6823	3.0048	5.0396	1.4555	1.1642	2.1369	2.8303	2.0953	4.1815	4.9933	4.0827	6.5819	5.091	4.1547	6.7067
90	1.0208	0.781	1.5728	0.829	0.6294	1.2706	0.9071	0.712	1.3795	1.038	0.9093	1.3115	1.081	0.8441	1.5971	1.0633	0.8493	1.5272	1.7149	1.3268	2.6358	3.698	3.0138	5.0724	1.4644	1.1696	2.1566	2.8409	2.1004	4.2047	5.0083	4.0912	6.611	5.1076	4.165	6.7368
91	1.0261	0.7832	1.5874	0.8335	0.6312	1.2823	0.915	0.7173	1.3954	1.0431	0.9128	1.3208	1.0857	0.8464	1.6086	1.0696	0.8532	1.5399	1.7241	1.3314	2.6595	3.7135	3.0227	5.1049	1.4734	1.175	2.1762	2.8514	2.1054	4.2277	5.0232	4.0995	6.6398	5.1241	4.1751	6.7666
92	1.0313	0.7854	1.602	0.8379	0.633	1.2939	0.9228	0.7226	1.4112	1.0481	0.9163	1.3301	1.0904	0.8487	1.6201	1.0758	0.857	1.5526	1.7334	1.336	2.6831	3.7287	3.0315	5.1371	1.4823	1.1802	2.1957	2.8618	2.1103	4.2505	5.0378	4.1076	6.6683	5.1405	4.1852	6.7962
93	1.0365	0.7875	1.6165	0.8423	0.6348	1.3055	0.9305	0.7277	1.4269	1.053	0.9197	1.3394	1.095	0.8509	1.6315	1.082	0.8608	1.5651	1.7425	1.3405	2.7067	3.7438	3.0401	5.1691	1.4911	1.1855	2.2153	2.8721	2.1152	4.2733	5.0522	4.1156	6.6964	5.1566	4.1951	6.8255
94	1.0416	0.7896	1.6311	0.8466	0.6365	1.317	0.9381	0.7328	1.4426	1.0579	0.923	1.3486	1.0996	0.8531	1.6429	1.088	0.8644	1.5775	1.7516	1.3449	2.7302	3.7586	3.0486	5.2009	1.4999	1.1907	2.2348	2.8824	2.1201	4.2958	5.0664	4.1234	6.7243	5.1726	4.205	6.8545
95	1.0467	0.7917	1.6456	0.851	0.6383	1.3285	0.9456	0.7378	1.4582	1.0627	0.9263	1.3577	1.1042	0.8552	1.6543	1.094	0.868	1.5899	1.7606	1.3493	2.7537	3.7733	3.0569	5.2324	1.5086	1.1959	2.2542	2.8925	2.125	4.3183	5.0804	4.131	6.7518	5.1884	4.2147	6.8833
96	1.0518	0.7938	1.6601	0.8553	0.64	1.34	0.953	0.7427	1.4737	1.0674	0.9295	1.3668	1.1087	0.8574	1.6656	1.0999	0.8716	1.6021	1.7695	1.3536	2.7771	3.7878	3.0651	5.2636	1.5173	1.201	2.2737	2.9026	2.1298	4.3406	5.0941	4.1385	6.779	5.2041	4.2243	6.9118
97	1.0568	0.7959	1.6746	0.8595	0.6417	1.3514	0.9604	0.7476	1.4891	1.0721	0.9327	1.3758	1.1132	0.8595	1.6769	1.1057	0.8751	1.6143	1.7784	1.3579	2.8005	3.8021	3.0732	5.2947	1.526	1.2062	2.2931	2.9126	2.1345	4.3628	5.1077	4.1459	6.806	5.2196	4.2338	6.9401
98	1.0618	0.7979	1.6891	0.8638	0.6434	1.3627	0.9677	0.7524	1.5045	1.0767	0.9358	1.3848	1.1176	0.8616	1.6881	1.1114	0.8785	1.6264	1.7872	1.3622	2.8238	3.8163	3.0812	5.3255	1.5346	1.2112	2.3125	2.9226	2.1392	4.3848	5.1211	4.1531	6.8326	5.2349	4.2432	6.9682
99	1.0668	0.7999	1.7036	0.868	0.6451	1.374	0.9749	0.7571	1.5198	1.0813	0.9389	1.3937	1.122	0.8637	1.6993	1.1171	0.8819	1.6384	1.796	1.3664	2.8471	3.8302	3.089	5.3561	1.5431	1.2163	2.3318	2.9325	2.1439	4.4068	5.1342	4.1602	6.859	5.2501	4.2525	6.996
100	1.0717	0.8019	1.7181	0.8721	0.6468	1.3853	0.982	0.7618	1.5351	1.0858	0.9419	1.4026	1.1264	0.8657	1.7105	1.1227	0.8852	1.6503	1.8047	1.3705	2.8704	3.8441	3.0967	5.3865	1.5516	1.2212	2.3511	2.9423	2.1486	4.4285	5.1472	4.1672	6.8851	5.2651	4.2617	7.0236
101	1.0766	0.8039	1.7325	0.8763	0.6485	1.3965	0.989	0.7664	1.5503	1.0903	0.9449	1.4114	1.1308	0.8677	1.7216	1.1282	0.8885	1.6621	1.8133	1.3746	2.8936	3.8577	3.1043	5.4167	1.5601	1.2262	2.3704	2.952	2.1532	4.4502	5.16	4.174	6.911	5.28	4.2709	7.0509
102	1.0815	0.8059	1.7469	0.8804	0.6501	1.4077	0.996	0.7709	1.5654	1.0947	0.9478	1.4202	1.1351	0.8697	1.7327	1.1337	0.8917	1.6739	1.8219	1.3787	2.9168	3.8712	3.1118	5.4467	1.5685	1.2311	2.3897	2.9617	2.1578	4.4718	5.1727	4.1807	6.9366	5.2948	4.2799	7.078
103	1.0863	0.8078	1.7614	0.8845	0.6517	1.4188	1.0029	0.7754	1.5805	1.099	0.9507	1.429	1.1394	0.8717	1.7438	1.1391	0.8948	1.6855	1.8304	1.3827	2.94	3.8845	3.1191	5.4765	1.5769	1.236	2.4089	2.9713	2.1623	4.4932	5.1851	4.1873	6.9619	5.3094	4.2888	7.1049
104	1.0911	0.8097	1.7758	0.8885	0.6534	1.4299	1.0098	0.7798	1.5955	1.1033	0.9535	1.4377	1.1436	0.8737	1.7548	1.1444	0.8979	1.6971	1.8389	1.3867	2.9631	3.8977	3.1264	5.506	1.5852	1.2409	2.4281	2.9808	2.1669	4.5145	5.1974	4.1937	6.987	5.3238	4.2976	7.1316
105	1.0959	0.8116	1.7902	0.8926	0.655	1.441	1.0165	0.7841	1.6105	1.1076	0.9563	1.4463	1.1479	0.8756	1.7658	1.1497	0.901	1.7086	1.8473	1.3907	2.9862	3.9107	3.1335	5.5354	1.5935	1.2457	2.4473	2.9903	2.1713	4.5357	5.2095	4.2001	7.0118	5.3381	4.3064	7.1581
106	1.1006	0.8135	1.8046	0.8966	0.6566	1.452	1.0232	0.7884	1.6254	1.1118	0.9591	1.455	1.1521	0.8776	1.7768	1.1549	0.904	1.7201	1.8556	1.3946	3.0092	3.9236	3.1406	5.5646	1.6017	1.2505	2.4665	2.9997	2.1758	4.5568	5.2215	4.2063	7.0364	5.3523	4.315	7.1844
107	1.1053	0.8154	1.819	0.9005	0.6582	1.4629	1.0299	0.7926	1.6402	1.1159	0.9618	1.4635	1.1562	0.8795	1.7877	1.16	0.9069	1.7315	1.8639	1.3984	3.0322	3.9363	3.1475	5.5936	1.61	1.2553	2.4856	3.009	2.1802	4.5777	5.2333	4.2124	7.0608	5.3664	4.3236	7.2105
108	1.11	0.8173	1.8333	0.9045	0.6597	1.4739	1.0364	0.7968	1.655	1.12	0.9644	1.4721	1.1604	0.8813	1.7986	1.1651	0.9098	1.7428	1.8722	1.4023	3.0552	3.9489	3.1543	5.6225	1.6181	1.26	2.5047	3.0183	2.1846	4.5986	5.245	4.2184	7.0849	5.3804	4.3321	7.2363
109	1.1147	0.8191	1.8477	0.9084	0.6613	1.4848	1.0429	0.801	1.6698	1.1241	0.9671	1.4806	1.1645	0.8832	1.8095	1.1701	0.9127	1.754	1.8804	1.4061	3.0782	3.9614	3.1611	5.6511	1.6263	1.2647	2.5238	3.0275	2.189	4.6193	5.2565	4.2243	7.1088	5.3942	4.3405	7.262
110	1.1193	0.8209	1.8621	0.9123	0.6629	1.4956	1.0494	0.805	1.6845	1.1281	0.9697	1.489	1.1686	0.885	1.8203	1.1751	0.9155	1.7652	1.8885	1.4098	3.1011	3.9737	3.1677	5.6796	1.6344	1.2694	2.5429	3.0366	2.1933	4.6399	5.2678	4.2301	7.1325	5.4079	4.3489	7.2875
111	1.1239	0.8227	1.8765	0.9162	0.6644	1.5064	1.0558	0.809	1.6992	1.1321	0.9722	1.4975	1.1726	0.8869	1.8311	1.18	0.9183	1.7763	1.8966	1.4135	3.124	3.9859	3.1743	5.7079	1.6424	1.274	2.5619	3.0457	2.1976	4.6604	5.279	4.2358	7.156	5.4214	4.3571	7.3127
112	1.1285	0.8245	1.8908	0.92	0.6659	1.5172	1.0621	0.813	1.7138	1.136	0.9747	1.5059	1.1766	0.8887	1.8419	1.1849	0.921	1.7873	1.9046	1.4172	3.1469	3.9979	3.1807	5.736	1.6504	1.2786	2.5809	3.0547	2.2019	4.6809	5.2901	4.2414	7.1793	5.4349	4.3653	7.3378
113	1.133	0.8263	1.9052	0.9238	0.6675	1.528	1.0684	0.8169	1.7283	1.1399	0.9772	1.5142	1.1806	0.8905	1.8526	1.1897	0.9237	1.7983	1.9126	1.4209	3.1697	4.0099	3.1871	5.764	1.6584	1.2832	2.5999	3.0637	2.2061	4.7012	5.301	4.2469	7.2023	5.4482	4.3734	7.3628
114	1.1375	0.8281	1.9196	0.9276	0.669	1.5387	1.0746	0.8208	1.7429	1.1438	0.9796	1.5226	1.1846	0.8922	1.8633	1.1944	0.9263	1.8092	1.9206	1.4245	3.1925	4.0217	3.1933	5.7918	1.6664	1.2878	2.6188	3.0726	2.2104	4.7214	5.3118	4.2523	7.2252	5.4614	4.3814	7.3875
115	1.142	0.8298	1.9339	0.9314	0.6705	1.5494	1.0807	0.8246	1.7573	1.1476	0.982	1.5309	1.1886	0.894	1.874	1.1991	0.9289	1.82	1.9285	1.4281	3.2153	4.0333	3.1995	5.8194	1.6743	1.2923	2.6378	3.0815	2.2146	4.7415	5.3225	4.2577	7.2478	5.4745	4.3894	7.412
116	1.1465	0.8316	1.9483	0.9351	0.672	1.56	1.0868	0.8284	1.7718	1.1514	0.9844	1.5391	1.1925	0.8957	1.8846	1.2038	0.9315	1.8308	1.9364	1.4316	3.2381	4.0449	3.2056	5.8469	1.6821	1.2968	2.6567	3.0903	2.2187	4.7615	5.333	4.2629	7.2703	5.4875	4.3973	7.4364
117	1.1509	0.8333	1.9626	0.9388	0.6734	1.5706	1.0929	0.8321	1.7862	1.1551	0.9867	1.5474	1.1964	0.8975	1.8952	1.2084	0.934	1.8415	1.9442	1.4352	3.2609	4.0563	3.2116	5.8742	1.69	1.3013	2.6756	3.099	2.2229	4.7814	5.3434	4.268	7.2925	5.5004	4.4051	7.4606
118	1.1553	0.835	1.977	0.9425	0.6749	1.5812	1.0989	0.8358	1.8005	1.1588	0.989	1.5556	1.2002	0.8992	1.9058	1.213	0.9365	1.8522	1.952	1.4387	3.2836	4.0677	3.2176	5.9014	1.6978	1.3057	2.6944	3.1077	2.227	4.8012	5.3537	4.2731	7.3146	5.5132	4.4128	7.4847
119	1.1597	0.8367	1.9913	0.9462	0.6764	1.5917	1.1048	0.8394	1.8148	1.1625	0.9913	1.5637	1.2041	0.9009	1.9164	1.2175	0.939	1.8628	1.9597	1.4421	3.3063	4.0789	3.2234	5.9285	1.7055	1.3101	2.7133	3.1164	2.2311	4.8209	5.3638	4.2781	7.3365	5.5259	4.4205	7.5085
120	1.1641	0.8384	2.0057	0.9499	0.6778	1.6022	1.1107	0.843	1.8291	1.1661	0.9935	1.5719	1.2079	0.9025	1.9269	1.2219	0.9414	1.8734	1.9674	1.4455	3.329	4.09	3.2292	5.9553	1.7133	1.3145	2.7321	3.125	2.2351	4.8405	5.3739	4.283	7.3581	5.5384	4.4281	7.5322
121	1.1684	0.8401	2.0201	0.9535	0.6793	1.6127	1.1166	0.8466	1.8433	1.1697	0.9958	1.58	1.2117	0.9042	1.9374	1.2264	0.9438	1.8839	1.975	1.4489	3.3516	4.101	3.2349	5.9821	1.721	1.3189	2.7509	3.1335	2.2392	4.86	5.3838	4.2878	7.3797	5.5509	4.4356	7.5558
122	1.1728	0.8417	2.0344	0.9571	0.6807	1.6231	1.1224	0.8501	1.8575	1.1732	0.9979	1.5881	1.2155	0.9058	1.9479	1.2307	0.9461	1.8943	1.9826	1.4523	3.3743	4.1118	3.2405	6.0087	1.7286	1.3232	2.7697	3.142	2.2432	4.8795	5.3936	4.2925	7.401	5.5633	4.4431	7.5791
123	1.1771	0.8434	2.0488	0.9607	0.6821	1.6336	1.1281	0.8536	1.8717	1.1768	1.0001	1.5962	1.2192	0.9075	1.9584	1.2351	0.9484	1.9047	1.9902	1.4557	3.3969	4.1226	3.2461	6.0351	1.7363	1.3275	2.7885	3.1504	2.2472	4.8988	5.4033	4.2972	7.4222	5.5755	4.4505	7.6023
124	1.1813	0.845	2.0631	0.9643	0.6835	1.6439	1.1338	0.857	1.8858	1.1802	1.0022	1.6042	1.223	0.9091	1.9688	1.2394	0.9507	1.915	1.9977	1.459	3.4195	4.1333	3.2515	6.0615	1.7439	1.3318	2.8072	3.1588	2.2512	4.918	5.4129	4.3018	7.4431	5.5877	4.4579	7.6254
125	1.1856	0.8467	2.0775	0.9678	0.685	1.6543	1.1394	0.8604	1.8999	1.1837	1.0043	1.6123	1.2267	0.9107	1.9792	1.2436	0.9529	1.9253	2.0052	1.4623	3.4421	4.1439	3.2569	6.0876	1.7515	1.3361	2.826	3.1672	2.2551	4.9372	5.4223	4.3063	7.464	5.5998	4.4652	7.6483
126	1.1898	0.8483	2.0919	0.9714	0.6864	1.6646	1.145	0.8637	1.9139	1.1871	1.0064	1.6203	1.2304	0.9123	1.9896	1.2478	0.9552	1.9356	2.0127	1.4655	3.4646	4.1543	3.2623	6.1137	1.759	1.3403	2.8447	3.1755	2.259	4.9563	5.4317	4.3107	7.4846	5.6118	4.4724	7.6711
127	1.194	0.8499	2.1063	0.9749	0.6877	1.6749	1.1506	0.867	1.9279	1.1905	1.0084	1.6282	1.234	0.9138	1.9999	1.252	0.9573	1.9458	2.0201	1.4687	3.4872	4.1647	3.2675	6.1396	1.7665	1.3445	2.8634	3.1837	2.2629	4.9752	5.4409	4.3151	7.5051	5.6236	4.4796	7.6937
128	1.1982	0.8515	2.1207	0.9784	0.6891	1.6852	1.1561	0.8703	1.9419	1.1939	1.0104	1.6362	1.2377	0.9154	2.0103	1.2561	0.9595	1.9559	2.0275	1.472	3.5097	4.175	3.2727	6.1654	1.774	1.3487	2.882	3.1919	2.2668	4.9941	5.4501	4.3194	7.5255	5.6354	4.4867	7.7162
129	1.2024	0.8531	2.135	0.9818	0.6905	1.6954	1.1616	0.8735	1.9559	1.1972	1.0124	1.6441	1.2413	0.9169	2.0206	1.2602	0.9616	1.966	2.0348	1.4751	3.5322	4.1852	3.2779	6.1911	1.7814	1.3529	2.9007	3.2001	2.2706	5.0129	5.4592	4.3236	7.5456	5.6471	4.4937	7.7385
130	1.2066	0.8546	2.1494	0.9853	0.6919	1.7056	1.167	0.8767	1.9698	1.2005	1.0144	1.652	1.2449	0.9185	2.0308	1.2643	0.9637	1.976	2.0421	1.4783	3.5547	4.1952	3.2829	6.2166	1.7888	1.3571	2.9193	3.2082	2.2745	5.0317	5.4681	4.3278	7.5657	5.6588	4.5007	7.7607
131	1.2107	0.8562	2.1638	0.9887	0.6932	1.7158	1.1724	0.8799	1.9837	1.2038	1.0163	1.6599	1.2485	0.92	2.0411	1.2683	0.9658	1.986	2.0494	1.4814	3.5772	4.2052	3.2879	6.2421	1.7962	1.3612	2.9379	3.2162	2.2783	5.0503	5.477	4.3319	7.5855	5.6703	4.5077	7.7827
132	1.2148	0.8577	2.1783	0.9921	0.6946	1.7259	1.1777	0.883	1.9976	1.2071	1.0182	1.6678	1.252	0.9215	2.0513	1.2722	0.9678	1.996	2.0566	1.4845	3.5997	4.2151	3.2928	6.2674	1.8036	1.3653	2.9565	3.2242	2.2821	5.0689	5.4857	4.3359	7.6052	5.6818	4.5146	7.8046
133	1.2189	0.8593	2.1927	0.9955	0.6959	1.736	1.183	0.8861	2.0114	1.2103	1.0201	1.6757	1.2556	0.923	2.0615	1.2762	0.9698	2.0059	2.0638	1.4876	3.6222	4.2249	3.2977	6.2926	1.8109	1.3694	2.9751	3.2322	2.2859	5.0874	5.4944	4.3399	7.6248	5.6931	4.5214	7.8264
134	1.223	0.8608	2.2071	0.9989	0.6973	1.7461	1.1883	0.8892	2.0252	1.2135	1.022	1.6835	1.2591	0.9245	2.0717	1.2801	0.9718	2.0158	2.071	1.4907	3.6446	4.2347	3.3025	6.3176	1.8182	1.3734	2.9937	3.2401	2.2896	5.1058	5.503	4.3438	7.6442	5.7044	4.5282	7.848
135	1.2271	0.8623	2.2215	1.0023	0.6986	1.7562	1.1935	0.8922	2.039	1.2167	1.0238	1.6913	1.2626	0.9259	2.0819	1.284	0.9738	2.0256	2.0781	1.4937	3.667	4.2443	3.3073	6.3426	1.8255	1.3775	3.0122	3.248	2.2933	5.1241	5.5115	4.3477	7.6635	5.7156	4.5349	7.8695
136	1.2311	0.8638	2.236	1.0056	0.6999	1.7662	1.1987	0.8952	2.0527	1.2198	1.0256	1.6991	1.2661	0.9274	2.092	1.2878	0.9757	2.0354	2.0852	1.4967	3.6895	4.2539	3.312	6.3674	1.8328	1.3815	3.0307	3.2559	2.297	5.1423	5.5199	4.3515	7.6827	5.7267	4.5416	7.8909
137	1.2351	0.8653	2.2504	1.0089	0.7012	1.7762	1.2039	0.8982	2.0664	1.2229	1.0274	1.7069	1.2695	0.9288	2.1021	1.2916	0.9776	2.0451	2.0923	1.4997	3.7119	4.2633	3.3166	6.3922	1.84	1.3855	3.0493	3.2637	2.3007	5.1605	5.5282	4.3552	7.7017	5.7378	4.5482	7.9121
138	1.2391	0.8668	2.2649	1.0122	0.7025	1.7862	1.209	0.9011	2.0801	1.226	1.0292	1.7146	1.273	0.9302	2.1122	1.2954	0.9795	2.0548	2.0993	1.5026	3.7343	4.2727	3.3212	6.4168	1.8472	1.3894	3.0678	3.2715	2.3044	5.1786	5.5364	4.3589	7.7205	5.7487	4.5548	7.9332
139	1.2431	0.8683	2.2794	1.0155	0.7038	1.7962	1.214	0.904	2.0938	1.2291	1.0309	1.7224	1.2764	0.9317	2.1223	1.2991	0.9813	2.0644	2.1063	1.5056	3.7566	4.282	3.3257	6.4413	1.8543	1.3934	3.0862	3.2792	2.3081	5.1966	5.5446	4.3625	7.7393	5.7596	4.5614	7.9542
140	1.2471	0.8698	2.2938	1.0188	0.7051	1.8061	1.2191	0.9069	2.1074	1.2321	1.0327	1.7301	1.2798	0.9331	2.1323	1.3028	0.9832	2.0741	2.1133	1.5085	3.779	4.2912	3.3302	6.4657	1.8615	1.3973	3.1047	3.2869	2.3117	5.2145	5.5526	4.3661	7.7579	5.7704	4.5678	7.9751
141	1.2511	0.8713	2.3083	1.0221	0.7064	1.816	1.2241	0.9097	2.121	1.2351	1.0344	1.7378	1.2832	0.9345	2.1423	1.3065	0.985	2.0836	2.1202	1.5114	3.8014	4.3004	3.3346	6.49	1.8686	1.4012	3.1232	3.2945	2.3153	5.2324	5.5606	4.3696	7.7764	5.7811	4.5743	7.9958
142	1.255	0.8727	2.3228	1.0253	0.7077	1.8259	1.229	0.9125	2.1346	1.2381	1.0361	1.7455	1.2865	0.9358	2.1524	1.3101	0.9868	2.0932	2.1271	1.5143	3.8238	4.3095	3.339	6.5142	1.8757	1.4051	3.1416	3.3021	2.3189	5.2502	5.5685	4.3731	7.7947	5.7918	4.5807	8.0164
143	1.2589	0.8742	2.3373	1.0285	0.709	1.8357	1.234	0.9153	2.1482	1.2411	1.0378	1.7532	1.2899	0.9372	2.1623	1.3137	0.9885	2.1027	2.134	1.5171	3.8461	4.3184	3.3433	6.5383	1.8827	1.409	3.16	3.3097	2.3225	5.2679	5.5763	4.3765	7.8129	5.8024	4.587	8.0369
144	1.2628	0.8756	2.3519	1.0317	0.7103	1.8456	1.2389	0.9181	2.1617	1.244	1.0394	1.7609	1.2932	0.9386	2.1723	1.3173	0.9903	2.1121	2.1409	1.52	3.8684	4.3274	3.3475	6.5623	1.8898	1.4129	3.1784	3.3172	2.326	5.2855	5.5841	4.3799	7.831	5.8129	4.5933	8.0573
145	1.2667	0.877	2.3664	1.0349	0.7115	1.8554	1.2437	0.9208	2.1752	1.247	1.041	1.7685	1.2965	0.9399	2.1822	1.3208	0.992	2.1216	2.1477	1.5228	3.8908	4.3362	3.3517	6.5862	1.8968	1.4167	3.1968	3.3247	2.3296	5.3031	5.5917	4.3832	7.849	5.8234	4.5996	8.0776
146	1.2706	0.8784	2.3809	1.0381	0.7128	1.8651	1.2485	0.9235	2.1887	1.2499	1.0427	1.7762	1.2998	0.9413	2.1922	1.3244	0.9937	2.1309	2.1545	1.5256	3.9131	4.345	3.3559	6.6101	1.9037	1.4205	3.2152	3.3322	2.3331	5.3206	5.5993	4.3865	7.8668	5.8337	4.6058	8.0977
147	1.2744	0.8799	2.3955	1.0413	0.714	1.8749	1.2533	0.9261	2.2022	1.2527	1.0442	1.7838	1.3031	0.9426	2.2021	1.3278	0.9953	2.1403	2.1613	1.5283	3.9354	4.3537	3.36	6.6338	1.9107	1.4243	3.2335	3.3396	2.3366	5.3381	5.6069	4.3897	7.8846	5.844	4.6119	8.1177
148	1.2783	0.8813	2.4101	1.0444	0.7153	1.8846	1.2581	0.9288	2.2156	1.2556	1.0458	1.7914	1.3064	0.9439	2.212	1.3313	0.997	2.1496	2.168	1.5311	3.9577	4.3623	3.3641	6.6574	1.9176	1.4281	3.2519	3.347	2.3401	5.3554	5.6143	4.3929	7.9022	5.8543	4.618	8.1377
149	1.2821	0.8827	2.4247	1.0476	0.7165	1.8944	1.2628	0.9314	2.2291	1.2584	1.0474	1.799	1.3096	0.9452	2.2218	1.3347	0.9986	2.1589	2.1747	1.5338	3.98	4.3709	3.3681	6.6809	1.9245	1.4318	3.2702	3.3543	2.3436	5.3727	5.6217	4.396	7.9197	5.8644	4.6241	8.1575
150	1.2859	0.8841	2.4393	1.0507	0.7177	1.904	1.2675	0.934	2.2425	1.2613	1.0489	1.8066	1.3129	0.9465	2.2317	1.3381	1.0002	2.1681	2.1814	1.5365	4.0023	4.3794	3.3721	6.7043	1.9314	1.4356	3.2885	3.3616	2.347	5.39	5.629	4.3991	7.937	5.8746	4.6302	8.1772
151	1.2897	0.8854	2.4539	1.0538	0.719	1.9137	1.2722	0.9366	2.2558	1.2641	1.0504	1.8142	1.3161	0.9478	2.2415	1.3415	1.0018	2.1773	2.1881	1.5392	4.0246	4.3878	3.376	6.7277	1.9383	1.4393	3.3069	3.3689	2.3505	5.4071	5.6362	4.4022	7.9543	5.8846	4.6362	8.1968
152	1.2935	0.8868	2.4685	1.0569	0.7202	1.9234	1.2768	0.9391	2.2692	1.2668	1.0519	1.8217	1.3193	0.9491	2.2513	1.3449	1.0034	2.1865	2.1947	1.5419	4.0469	4.3961	3.3798	6.7509	1.9451	1.443	3.3251	3.3761	2.3539	5.4242	5.6434	4.4052	7.9715	5.8946	4.6421	8.2163
153	1.2973	0.8882	2.4831	1.06	0.7214	1.933	1.2814	0.9416	2.2826	1.2696	1.0534	1.8293	1.3225	0.9503	2.2611	1.3482	1.0049	2.1957	2.2013	1.5446	4.0692	4.4044	3.3837	6.7741	1.9519	1.4467	3.3434	3.3833	2.3573	5.4413	5.6505	4.4081	7.9885	5.9045	4.648	8.2357
154	1.301	0.8895	2.4978	1.063	0.7226	1.9426	1.286	0.9441	2.2959	1.2723	1.0549	1.8368	1.3256	0.9516	2.2708	1.3515	1.0065	2.2048	2.2079	1.5472	4.0914	4.4127	3.3875	6.7972	1.9587	1.4504	3.3617	3.3905	2.3607	5.4582	5.6575	4.411	8.0055	5.9143	4.6539	8.2549
155	1.3048	0.8909	2.5124	1.0661	0.7238	1.9522	1.2905	0.9466	2.3092	1.275	1.0564	1.8444	1.3288	0.9528	2.2806	1.3548	1.008	2.2139	2.2144	1.5498	4.1137	4.4208	3.3912	6.8202	1.9655	1.454	3.3799	3.3977	2.3641	5.4752	5.6645	4.4139	8.0223	5.9241	4.6597	8.2741
156	1.3085	0.8922	2.5271	1.0691	0.725	1.9617	1.2951	0.949	2.3225	1.2777	1.0578	1.8519	1.3319	0.9541	2.2903	1.358	1.0095	2.2229	2.221	1.5524	4.136	4.4289	3.3949	6.8431	1.9723	1.4577	3.3982	3.4048	2.3674	5.492	5.6714	4.4168	8.039	5.9338	4.6655	8.2932
157	1.3122	0.8936	2.5418	1.0721	0.7262	1.9712	1.2995	0.9514	2.3357	1.2804	1.0592	1.8594	1.335	0.9553	2.3	1.3613	1.0109	2.2319	2.2275	1.555	4.1582	4.437	3.3986	6.8659	1.979	1.4613	3.4164	3.4118	2.3708	5.5088	5.6783	4.4195	8.0556	5.9435	4.6713	8.3122
158	1.3159	0.8949	2.5565	1.0751	0.7274	1.9808	1.304	0.9538	2.349	1.2831	1.0606	1.8669	1.3382	0.9565	2.3097	1.3645	1.0124	2.2409	2.234	1.5576	4.1805	4.4449	3.4022	6.8887	1.9857	1.4649	3.4346	3.4189	2.3741	5.5255	5.6851	4.4223	8.0722	5.9531	4.677	8.3311
159	1.3196	0.8962	2.5713	1.0781	0.7286	1.9903	1.3084	0.9562	2.3622	1.2857	1.062	1.8744	1.3412	0.9578	2.3194	1.3676	1.0138	2.2499	2.2404	1.5601	4.2027	4.4528	3.4058	6.9113	1.9924	1.4685	3.4528	3.4259	2.3774	5.5422	5.6918	4.425	8.0886	5.9627	4.6827	8.3498
160	1.3233	0.8975	2.586	1.0811	0.7298	1.9997	1.3128	0.9585	2.3754	1.2884	1.0634	1.8819	1.3443	0.959	2.3291	1.3708	1.0153	2.2588	2.2468	1.5627	4.225	4.4607	3.4093	6.9339	1.999	1.472	3.471	3.4329	2.3807	5.5588	5.6985	4.4277	8.1049	5.9722	4.6884	8.3685
161	1.3269	0.8988	2.6008	1.0841	0.7309	2.0092	1.3172	0.9609	2.3886	1.291	1.0648	1.8894	1.3474	0.9601	2.3387	1.3739	1.0167	2.2677	2.2533	1.5652	4.2472	4.4685	3.4128	6.9564	2.0057	1.4756	3.4892	3.4398	2.384	5.5753	5.7051	4.4304	8.1211	5.9816	4.694	8.3871
162	1.3306	0.9001	2.6155	1.087	0.7321	2.0186	1.3216	0.9632	2.4018	1.2936	1.0661	1.8968	1.3504	0.9613	2.3483	1.377	1.018	2.2765	2.2596	1.5677	4.2695	4.4762	3.4163	6.9789	2.0123	1.4791	3.5074	3.4467	2.3873	5.5918	5.7116	4.433	8.1372	5.991	4.6995	8.4056
163	1.3342	0.9014	2.6303	1.09	0.7333	2.028	1.3259	0.9655	2.415	1.2961	1.0675	1.9043	1.3535	0.9625	2.3579	1.3801	1.0194	2.2854	2.266	1.5702	4.2917	4.4839	3.4197	7.0012	2.0189	1.4827	3.5255	3.4536	2.3905	5.6082	5.7181	4.4355	8.1533	6.0003	4.7051	8.424
164	1.3379	0.9027	2.6451	1.0929	0.7344	2.0374	1.3302	0.9677	2.4281	1.2987	1.0688	1.9117	1.3565	0.9637	2.3675	1.3832	1.0208	2.2942	2.2724	1.5727	4.3139	4.4916	3.4231	7.0235	2.0254	1.4862	3.5437	3.4605	2.3938	5.6246	5.7245	4.4381	8.1692	6.0095	4.7106	8.4423
165	1.3415	0.904	2.66	1.0958	0.7356	2.0468	1.3345	0.97	2.4412	1.3012	1.0701	1.9192	1.3595	0.9648	2.3771	1.3862	1.0221	2.303	2.2787	1.5751	4.3362	4.4991	3.4264	7.0457	2.032	1.4897	3.5618	3.4673	2.397	5.6409	5.7309	4.4406	8.185	6.0188	4.7161	8.4605
166	1.3451	0.9053	2.6748	1.0987	0.7367	2.0561	1.3387	0.9722	2.4544	1.3038	1.0714	1.9266	1.3625	0.966	2.3867	1.3892	1.0234	2.3117	2.285	1.5776	4.3584	4.5066	3.4297	7.0678	2.0385	1.4931	3.5799	3.4741	2.4002	5.6571	5.7372	4.443	8.2008	6.0279	4.7215	8.4787
167	1.3487	0.9066	2.6897	1.1016	0.7379	2.0655	1.3429	0.9744	2.4675	1.3063	1.0727	1.934	1.3655	0.9671	2.3962	1.3922	1.0247	2.3204	2.2912	1.58	4.3806	4.5141	3.433	7.0899	2.045	1.4966	3.598	3.4809	2.4034	5.6733	5.7435	4.4455	8.2164	6.037	4.7269	8.4967
168	1.3522	0.9078	2.7046	1.1045	0.739	2.0748	1.3471	0.9766	2.4805	1.3088	1.0739	1.9415	1.3684	0.9683	2.4057	1.3952	1.026	2.3291	2.2975	1.5824	4.4029	4.5215	3.4362	7.1119	2.0515	1.5	3.6161	3.4876	2.4066	5.6894	5.7497	4.4479	8.232	6.0461	4.7323	8.5147
169	1.3558	0.9091	2.7195	1.1073	0.7401	2.0841	1.3513	0.9787	2.4936	1.3112	1.0752	1.9489	1.3714	0.9694	2.4152	1.3982	1.0273	2.3378	2.3037	1.5848	4.4251	4.5289	3.4394	7.1338	2.058	1.5035	3.6342	3.4943	2.4098	5.7055	5.7559	4.4503	8.2475	6.0551	4.7376	8.5325
170	1.3593	0.9103	2.7344	1.1102	0.7413	2.0934	1.3554	0.9809	2.5067	1.3137	1.0764	1.9563	1.3743	0.9705	2.4247	1.4011	1.0286	2.3464	2.31	1.5872	4.4473	4.5362	3.4426	7.1556	2.0645	1.5069	3.6523	3.501	2.4129	5.7215	5.762	4.4526	8.2629	6.064	4.7429	8.5503
171	1.3629	0.9116	2.7493	1.1131	0.7424	2.1026	1.3596	0.983	2.5197	1.3162	1.0777	1.9637	1.3773	0.9716	2.4342	1.404	1.0298	2.3551	2.3161	1.5895	4.4695	4.5434	3.4457	7.1774	2.0709	1.5103	3.6704	3.5076	2.4161	5.7375	5.7681	4.4549	8.2782	6.0729	4.7482	8.568
172	1.3664	0.9128	2.7643	1.1159	0.7435	2.1119	1.3637	0.9851	2.5327	1.3186	1.0789	1.9711	1.3802	0.9727	2.4437	1.4069	1.0311	2.3637	2.3223	1.5919	4.4918	4.5506	3.4488	7.1991	2.0773	1.5137	3.6884	3.5143	2.4192	5.7534	5.7741	4.4572	8.2934	6.0817	4.7535	8.5856
173	1.3699	0.9141	2.7792	1.1187	0.7446	2.1211	1.3677	0.9872	2.5458	1.321	1.0801	1.9784	1.3831	0.9738	2.4531	1.4098	1.0323	2.3722	2.3285	1.5942	4.514	4.5578	3.4519	7.2208	2.0837	1.5171	3.7065	3.5208	2.4223	5.7693	5.78	4.4594	8.3085	6.0905	4.7587	8.6031
174	1.3734	0.9153	2.7942	1.1215	0.7457	2.1303	1.3718	0.9892	2.5588	1.3234	1.0813	1.9858	1.386	0.9749	2.4625	1.4126	1.0335	2.3808	2.3346	1.5966	4.5362	4.5649	3.4549	7.2423	2.0901	1.5204	3.7245	3.5274	2.4254	5.7851	5.7859	4.4616	8.3236	6.0993	4.7638	8.6206
175	1.3769	0.9165	2.8092	1.1243	0.7468	2.1395	1.3758	0.9913	2.5717	1.3258	1.0825	1.9932	1.3888	0.976	2.4719	1.4155	1.0347	2.3893	2.3407	1.5989	4.5584	4.5719	3.4579	7.2638	2.0964	1.5238	3.7426	3.534	2.4285	5.8009	5.7918	4.4638	8.3385	6.108	4.769	8.6379
176	1.3804	0.9177	2.8242	1.1271	0.7479	2.1487	1.3798	0.9933	2.5847	1.3282	1.0836	2.0006	1.3917	0.9771	2.4813	1.4183	1.0358	2.3978	2.3468	1.6012	4.5807	4.5789	3.4609	7.2853	2.1028	1.5271	3.7606	3.5405	2.4316	5.8166	5.7976	4.466	8.3534	6.1166	4.7741	8.6552
177	1.3839	0.9189	2.8393	1.1299	0.749	2.1578	1.3838	0.9953	2.5977	1.3305	1.0848	2.0079	1.3946	0.9781	2.4907	1.4211	1.037	2.4062	2.3529	1.6034	4.6029	4.5859	3.4638	7.3067	2.1091	1.5304	3.7786	3.547	2.4347	5.8322	5.8034	4.4681	8.3682	6.1252	4.7792	8.6724
178	1.3874	0.9201	2.8544	1.1326	0.7501	2.1669	1.3878	0.9973	2.6106	1.3329	1.0859	2.0153	1.3974	0.9792	2.5001	1.4238	1.0382	2.4147	2.3589	1.6057	4.6251	4.5928	3.4667	7.328	2.1154	1.5337	3.7966	3.5534	2.4377	5.8478	5.8091	4.4702	8.383	6.1338	4.7843	8.6895
179	1.3908	0.9214	2.8694	1.1354	0.7512	2.1761	1.3917	0.9993	2.6236	1.3352	1.0871	2.0226	1.4002	0.9803	2.5095	1.4266	1.0393	2.4231	2.365	1.608	4.6474	4.5997	3.4696	7.3492	2.1217	1.537	3.8146	3.5599	2.4408	5.8634	5.8148	4.4723	8.3976	6.1423	4.7893	8.7066
180	1.3943	0.9225	2.8845	1.1381	0.7523	2.1852	1.3957	1.0013	2.6365	1.3375	1.0882	2.03	1.4031	0.9813	2.5188	1.4293	1.0404	2.4315	2.371	1.6102	4.6696	4.6065	3.4725	7.3704	2.1279	1.5403	3.8326	3.5663	2.4438	5.8789	5.8204	4.4743	8.4122	6.1508	4.7943	8.7235
181	1.3977	0.9237	2.8997	1.1409	0.7534	2.1942	1.3996	1.0032	2.6494	1.3399	1.0893	2.0373	1.4059	0.9823	2.5281	1.4321	1.0415	2.4399	2.377	1.6124	4.6918	4.6133	3.4753	7.3915	2.1342	1.5435	3.8505	3.5727	2.4469	5.8943	5.826	4.4764	8.4267	6.1592	4.7993	8.7404
182	1.4011	0.9249	2.9148	1.1436	0.7545	2.2033	1.4034	1.0051	2.6623	1.3421	1.0904	2.0447	1.4086	0.9834	2.5374	1.4348	1.0426	2.4482	2.383	1.6147	4.714	4.62	3.4781	7.4126	2.1404	1.5468	3.8685	3.579	2.4499	5.9097	5.8316	4.4783	8.4411	6.1676	4.8043	8.7572
183	1.4045	0.9261	2.93	1.1463	0.7555	2.2124	1.4073	1.007	2.6752	1.3444	1.0915	2.052	1.4114	0.9844	2.5467	1.4375	1.0437	2.4565	2.3889	1.6169	4.7363	4.6267	3.4808	7.4336	2.1466	1.55	3.8864	3.5853	2.4529	5.9251	5.8371	4.4803	8.4554	6.1759	4.8092	8.774
184	1.4079	0.9273	2.9452	1.149	0.7566	2.2214	1.4111	1.0089	2.6881	1.3467	1.0926	2.0593	1.4142	0.9854	2.556	1.4401	1.0448	2.4648	2.3949	1.6191	4.7585	4.6333	3.4835	7.4546	2.1528	1.5533	3.9044	3.5917	2.4559	5.9404	5.8425	4.4823	8.4697	6.1842	4.8141	8.7906
185	1.4113	0.9284	2.9604	1.1517	0.7577	2.2304	1.415	1.0108	2.7009	1.349	1.0936	2.0667	1.417	0.9864	2.5653	1.4428	1.0458	2.4731	2.4008	1.6212	4.7808	4.6399	3.4862	7.4755	2.159	1.5565	3.9223	3.5979	2.4588	5.9556	5.8479	4.4842	8.4839	6.1924	4.8189	8.8072
186	1.4147	0.9296	2.9756	1.1544	0.7587	2.2394	1.4188	1.0127	2.7138	1.3512	1.0947	2.074	1.4197	0.9874	2.5745	1.4454	1.0469	2.4814	2.4067	1.6234	4.803	4.6464	3.4889	7.4963	2.1651	1.5597	3.9402	3.6042	2.4618	5.9708	5.8533	4.4861	8.498	6.2006	4.8238	8.8237
187	1.4181	0.9308	2.9908	1.1571	0.7598	2.2484	1.4225	1.0145	2.7266	1.3534	1.0957	2.0813	1.4224	0.9884	2.5838	1.4481	1.0479	2.4896	2.4126	1.6255	4.8252	4.653	3.4915	7.5171	2.1713	1.5629	3.9582	3.6104	2.4648	5.986	5.8587	4.4879	8.512	6.2088	4.8286	8.8401
188	1.4214	0.9319	3.0061	1.1597	0.7608	2.2574	1.4263	1.0164	2.7395	1.3557	1.0968	2.0886	1.4252	0.9894	2.593	1.4507	1.049	2.4978	2.4185	1.6277	4.8475	4.6594	3.4942	7.5378	2.1774	1.566	3.9761	3.6166	2.4677	6.0011	5.8639	4.4898	8.526	6.2169	4.8334	8.8565
189	1.4248	0.9331	3.0214	1.1624	0.7619	2.2663	1.43	1.0182	2.7523	1.3579	1.0978	2.0959	1.4279	0.9904	2.6022	1.4532	1.05	2.506	2.4243	1.6298	4.8697	4.6659	3.4967	7.5585	2.1835	1.5692	3.994	3.6228	2.4706	6.0162	5.8692	4.4916	8.5399	6.2249	4.8381	8.8728
190	1.4281	0.9342	3.0367	1.165	0.7629	2.2753	1.4338	1.02	2.7651	1.3601	1.0988	2.1032	1.4306	0.9914	2.6114	1.4558	1.051	2.5142	2.4302	1.6319	4.892	4.6722	3.4993	7.5791	2.1896	1.5723	4.0119	3.629	2.4736	6.0312	5.8744	4.4934	8.5537	6.233	4.8429	8.889
191	1.4315	0.9354	3.052	1.1677	0.764	2.2842	1.4375	1.0218	2.7779	1.3622	1.0999	2.1105	1.4333	0.9923	2.6206	1.4584	1.052	2.5224	2.436	1.634	4.9142	4.6786	3.5018	7.5996	2.1957	1.5755	4.0298	3.6351	2.4765	6.0462	5.8796	4.4952	8.5675	6.241	4.8476	8.9052
192	1.4348	0.9365	3.0674	1.1703	0.765	2.2931	1.4411	1.0235	2.7907	1.3644	1.1009	2.1178	1.436	0.9933	2.6298	1.4609	1.053	2.5305	2.4418	1.6361	4.9365	4.6849	3.5044	7.6201	2.2017	1.5786	4.0476	3.6413	2.4794	6.0611	5.8847	4.4969	8.5812	6.2489	4.8523	8.9213
193	1.4381	0.9376	3.0828	1.1729	0.766	2.302	1.4448	1.0253	2.8035	1.3666	1.1018	2.1251	1.4386	0.9943	2.6389	1.4634	1.0539	2.5386	2.4476	1.6382	4.9587	4.6912	3.5068	7.6406	2.2078	1.5817	4.0655	3.6474	2.4823	6.076	5.8898	4.4986	8.5948	6.2568	4.857	8.9373
194	1.4414	0.9387	3.0982	1.1755	0.7671	2.3109	1.4485	1.027	2.8163	1.3687	1.1028	2.1324	1.4413	0.9952	2.6481	1.466	1.0549	2.5467	2.4533	1.6403	4.981	4.6974	3.5093	7.661	2.2138	1.5848	4.0834	3.6534	2.4851	6.0908	5.8949	4.5003	8.6084	6.2647	4.8616	8.9533
195	1.4447	0.9399	3.1136	1.1781	0.7681	2.3197	1.4521	1.0287	2.8291	1.3709	1.1038	2.1397	1.4439	0.9962	2.6572	1.4685	1.0558	2.5548	2.4591	1.6424	5.0033	4.7036	3.5117	7.6813	2.2198	1.5879	4.1012	3.6595	2.488	6.1056	5.8999	4.502	8.6219	6.2725	4.8662	8.9691
196	1.448	0.941	3.129	1.1807	0.7691	2.3286	1.4557	1.0305	2.8418	1.373	1.1048	2.147	1.4466	0.9971	2.6663	1.4709	1.0568	2.5628	2.4648	1.6444	5.0255	4.7097	3.5141	7.7016	2.2258	1.591	4.1191	3.6655	2.4909	6.1204	5.9049	4.5037	8.6353	6.2803	4.8708	8.985
197	1.4513	0.9421	3.1445	1.1833	0.7701	2.3374	1.4593	1.0322	2.8546	1.3751	1.1057	2.1543	1.4492	0.9981	2.6755	1.4734	1.0577	2.5709	2.4706	1.6464	5.0478	4.7159	3.5165	7.7219	2.2318	1.594	4.1369	3.6715	2.4937	6.1351	5.9098	4.5053	8.6487	6.2881	4.8754	9.0007
198	1.4546	0.9432	3.16	1.1858	0.7712	2.3462	1.4629	1.0338	2.8673	1.3772	1.1067	2.1616	1.4518	0.999	2.6845	1.4758	1.0586	2.5789	2.4763	1.6485	5.0701	4.7219	3.5189	7.7421	2.2377	1.5971	4.1547	3.6775	2.4966	6.1497	5.9148	4.5069	8.662	6.2958	4.8799	9.0164
199	1.4578	0.9443	3.1755	1.1884	0.7722	2.355	1.4664	1.0355	2.8801	1.3793	1.1076	2.1689	1.4544	0.9999	2.6936	1.4783	1.0595	2.5869	2.482	1.6505	5.0924	4.728	3.5212	7.7622	2.2437	1.6001	4.1725	3.6835	2.4994	6.1643	5.9196	4.5085	8.6752	6.3035	4.8844	9.032
200	1.4611	0.9454	3.191	1.1909	0.7732	2.3638	1.47	1.0372	2.8928	1.3814	1.1085	2.1762	1.457	1.0008	2.7027	1.4807	1.0604	2.5949	2.4877	1.6525	5.1147	4.734	3.5235	7.7823	2.2496	1.6032	4.1904	3.6894	2.5022	6.1789	5.9245	4.5101	8.6884	6.3111	4.8889	9.0476
201	1.4644	0.9465	3.2066	1.1935	0.7742	2.3726	1.4735	1.0388	2.9055	1.3835	1.1095	2.1834	1.4596	1.0017	2.7118	1.4831	1.0613	2.6028	2.4933	1.6545	5.1369	4.7399	3.5258	7.8023	2.2555	1.6062	4.2082	3.6953	2.505	6.1935	5.9293	4.5117	8.7015	6.3187	4.8934	9.0631
202	1.4676	0.9476	3.2222	1.196	0.7752	2.3814	1.477	1.0404	2.9182	1.3856	1.1104	2.1907	1.4622	1.0026	2.7208	1.4855	1.0622	2.6108	2.499	1.6565	5.1592	4.7459	3.5281	7.8223	2.2614	1.6092	4.226	3.7012	2.5078	6.208	5.9341	4.5132	8.7146	6.3263	4.8978	9.0785
203	1.4708	0.9487	3.2378	1.1985	0.7762	2.3901	1.4805	1.0421	2.9309	1.3876	1.1113	2.198	1.4648	1.0035	2.7298	1.4879	1.0631	2.6187	2.5046	1.6584	5.1815	4.7518	3.5303	7.8423	2.2673	1.6122	4.2438	3.7071	2.5106	6.2224	5.9388	4.5147	8.7275	6.3338	4.9023	9.0939
204	1.4741	0.9498	3.2534	1.2011	0.7772	2.3988	1.484	1.0437	2.9436	1.3897	1.1122	2.2053	1.4674	1.0044	2.7389	1.4903	1.0639	2.6266	2.5102	1.6604	5.2038	4.7576	3.5325	7.8622	2.2732	1.6152	4.2615	3.713	2.5134	6.2368	5.9435	4.5162	8.7405	6.3413	4.9067	9.1092
205	1.4773	0.9508	3.2691	1.2036	0.7782	2.4076	1.4874	1.0453	2.9563	1.3917	1.1131	2.2126	1.4699	1.0053	2.7479	1.4926	1.0648	2.6345	2.5158	1.6624	5.2262	4.7635	3.5347	7.8821	2.279	1.6182	4.2793	3.7188	2.5162	6.2512	5.9482	4.5177	8.7534	6.3488	4.9111	9.1244
206	1.4805	0.9519	3.2847	1.2061	0.7792	2.4163	1.4909	1.0468	2.969	1.3937	1.114	2.2198	1.4724	1.0062	2.7569	1.495	1.0656	2.6423	2.5214	1.6643	5.2485	4.7693	3.5369	7.9019	2.2849	1.6211	4.2971	3.7246	2.5189	6.2655	5.9528	4.5192	8.7662	6.3562	4.9154	9.1396
207	1.4837	0.953	3.3004	1.2086	0.7802	2.425	1.4943	1.0484	2.9817	1.3958	1.1148	2.2271	1.475	1.0071	2.7659	1.4973	1.0665	2.6502	2.527	1.6662	5.2708	4.775	3.5391	7.9216	2.2907	1.6241	4.3149	3.7304	2.5217	6.2798	5.9574	4.5206	8.7789	6.3636	4.9198	9.1548
208	1.4869	0.9541	3.3162	1.211	0.7811	2.4337	1.4977	1.05	2.9943	1.3978	1.1157	2.2344	1.4775	1.008	2.7748	1.4996	1.0673	2.658	2.5326	1.6682	5.2931	4.7808	3.5412	7.9414	2.2965	1.627	4.3326	3.7362	2.5244	6.294	5.962	4.5221	8.7916	6.3709	4.9241	9.1698
209	1.4901	0.9551	3.3319	1.2135	0.7821	2.4423	1.5011	1.0515	3.007	1.3998	1.1166	2.2417	1.48	1.0088	2.7838	1.5019	1.0681	2.6658	2.5381	1.6701	5.3154	4.7864	3.5433	7.961	2.3023	1.63	4.3504	3.7419	2.5271	6.3083	5.9666	4.5235	8.8043	6.3783	4.9284	9.1848
210	1.4932	0.9562	3.3477	1.216	0.7831	2.451	1.5045	1.053	3.0196	1.4018	1.1174	2.2489	1.4825	1.0097	2.7928	1.5042	1.0689	2.6736	2.5437	1.672	5.3378	4.7921	3.5454	7.9807	2.3081	1.6329	4.3681	3.7477	2.5299	6.3224	5.9711	4.5249	8.8168	6.3855	4.9327	9.1998
211	1.4964	0.9572	3.3635	1.2184	0.7841	2.4596	1.5079	1.0546	3.0323	1.4037	1.1182	2.2562	1.485	1.0106	2.8017	1.5065	1.0697	2.6814	2.5492	1.6739	5.3601	4.7977	3.5475	8.0002	2.3139	1.6358	4.3859	3.7534	2.5326	6.3366	5.9756	4.5262	8.8294	6.3928	4.9369	9.2147
212	1.4996	0.9583	3.3793	1.2209	0.785	2.4682	1.5112	1.0561	3.0449	1.4057	1.1191	2.2635	1.4875	1.0114	2.8106	1.5087	1.0705	2.6892	2.5547	1.6758	5.3825	4.8033	3.5495	8.0198	2.3196	1.6387	4.4036	3.7591	2.5353	6.3506	5.98	4.5276	8.8418	6.4	4.9412	9.2295
213	1.5027	0.9593	3.3951	1.2233	0.786	2.4769	1.5145	1.0576	3.0576	1.4077	1.1199	2.2707	1.49	1.0123	2.8196	1.511	1.0713	2.6969	2.5602	1.6776	5.4048	4.8089	3.5515	8.0393	2.3254	1.6416	4.4213	3.7648	2.538	6.3647	5.9845	4.5289	8.8543	6.4072	4.9454	9.2443
214	1.5059	0.9604	3.411	1.2258	0.787	2.4855	1.5179	1.059	3.0702	1.4096	1.1207	2.278	1.4925	1.0131	2.8285	1.5132	1.0721	2.7047	2.5657	1.6795	5.4272	4.8144	3.5536	8.0588	2.3311	1.6445	4.439	3.7704	2.5407	6.3787	5.9889	4.5302	8.8666	6.4144	4.9496	9.259
215	1.509	0.9614	3.4269	1.2282	0.7879	2.494	1.5212	1.0605	3.0828	1.4116	1.1216	2.2853	1.4949	1.014	2.8374	1.5154	1.0728	2.7124	2.5712	1.6814	5.4495	4.8199	3.5555	8.0782	2.3368	1.6474	4.4568	3.7761	2.5434	6.3927	5.9932	4.5315	8.8789	6.4215	4.9538	9.2737
216	1.5122	0.9624	3.4428	1.2306	0.7889	2.5026	1.5245	1.062	3.0954	1.4135	1.1224	2.2926	1.4974	1.0148	2.8463	1.5177	1.0736	2.7201	2.5766	1.6832	5.4719	4.8254	3.5575	8.0975	2.3425	1.6502	4.4745	3.7817	2.546	6.4066	5.9976	4.5328	8.8912	6.4286	4.9579	9.2883
217	1.5153	0.9635	3.4587	1.233	0.7898	2.5112	1.5277	1.0634	3.108	1.4154	1.1232	2.2998	1.4998	1.0156	2.8551	1.5199	1.0743	2.7278	2.5821	1.6851	5.4943	4.8309	3.5595	8.1169	2.3482	1.6531	4.4922	3.7873	2.5487	6.4205	6.0019	4.5341	8.9034	6.4356	4.9621	9.3029
218	1.5184	0.9645	3.4747	1.2354	0.7908	2.5197	1.531	1.0649	3.1206	1.4174	1.124	2.3071	1.5023	1.0164	2.864	1.5221	1.0751	2.7355	2.5875	1.6869	5.5167	4.8363	3.5614	8.1362	2.3538	1.6559	4.5099	3.7929	2.5514	6.4344	6.0061	4.5354	8.9155	6.4427	4.9662	9.3174
219	1.5215	0.9655	3.4907	1.2378	0.7917	2.5283	1.5342	1.0663	3.1332	1.4193	1.1247	2.3144	1.5047	1.0173	2.8728	1.5242	1.0758	2.7431	2.5929	1.6887	5.5391	4.8416	3.5633	8.1554	2.3595	1.6588	4.5276	3.7984	2.554	6.4482	6.0104	4.5366	8.9276	6.4497	4.9703	9.3318
220	1.5246	0.9665	3.5067	1.2402	0.7927	2.5368	1.5375	1.0677	3.1458	1.4212	1.1255	2.3216	1.5071	1.0181	2.8817	1.5264	1.0765	2.7507	2.5983	1.6905	5.5614	4.847	3.5652	8.1746	2.3652	1.6616	4.5452	3.804	2.5566	6.462	6.0146	4.5378	8.9397	6.4566	4.9744	9.3462
221	1.5277	0.9676	3.5227	1.2426	0.7936	2.5453	1.5407	1.0691	3.1584	1.4231	1.1263	2.3289	1.5095	1.0189	2.8905	1.5286	1.0772	2.7584	2.6037	1.6923	5.5839	4.8523	3.5671	8.1938	2.3708	1.6644	4.5629	3.8095	2.5593	6.4758	6.0188	4.539	8.9517	6.4636	4.9784	9.3605
222	1.5308	0.9686	3.5388	1.245	0.7946	2.5538	1.5439	1.0705	3.171	1.425	1.1271	2.3362	1.5119	1.0197	2.8993	1.5307	1.0779	2.766	2.6091	1.6941	5.6063	4.8576	3.5689	8.213	2.3764	1.6672	4.5806	3.815	2.5619	6.4895	6.023	4.5402	8.9636	6.4705	4.9825	9.3748
223	1.5339	0.9696	3.5549	1.2473	0.7955	2.5623	1.5471	1.0719	3.1836	1.4268	1.1278	2.3434	1.5143	1.0205	2.9082	1.5328	1.0786	2.7736	2.6145	1.6959	5.6287	4.8629	3.5708	8.2321	2.382	1.67	4.5983	3.8205	2.5645	6.5032	6.0271	4.5414	8.9755	6.4774	4.9865	9.3891
224	1.537	0.9706	3.571	1.2497	0.7964	2.5708	1.5503	1.0733	3.1962	1.4287	1.1286	2.3507	1.5167	1.0213	2.917	1.535	1.0793	2.7812	2.6198	1.6977	5.6511	4.8681	3.5726	8.2511	2.3876	1.6728	4.6159	3.826	2.5671	6.5168	6.0313	4.5426	8.9874	6.4842	4.9905	9.4033
225	1.54	0.9716	3.5872	1.2521	0.7974	2.5793	1.5535	1.0747	3.2087	1.4306	1.1293	2.358	1.5191	1.0221	2.9257	1.5371	1.08	2.7887	2.6252	1.6995	5.6735	4.8733	3.5744	8.2701	2.3932	1.6756	4.6336	3.8315	2.5697	6.5304	6.0353	4.5437	8.9992	6.491	4.9945	9.4174
226	1.5431	0.9726	3.6033	1.2544	0.7983	2.5877	1.5566	1.076	3.2213	1.4324	1.1301	2.3653	1.5215	1.0229	2.9345	1.5392	1.0807	2.7963	2.6305	1.7012	5.696	4.8785	3.5762	8.2891	2.3987	1.6784	4.6512	3.8369	2.5723	6.544	6.0394	4.5449	9.0109	6.4978	4.9985	9.4315
227	1.5462	0.9736	3.6195	1.2567	0.7992	2.5962	1.5597	1.0774	3.2339	1.4343	1.1308	2.3725	1.5238	1.0237	2.9433	1.5413	1.0814	2.8038	2.6358	1.703	5.7184	4.8837	3.5779	8.3081	2.4043	1.6811	4.6689	3.8423	2.5749	6.5575	6.0434	4.546	9.0226	6.5046	5.0024	9.4455
228	1.5492	0.9746	3.6357	1.2591	0.8002	2.6046	1.5629	1.0787	3.2464	1.4361	1.1315	2.3798	1.5262	1.0244	2.9521	1.5434	1.082	2.8113	2.6411	1.7047	5.7409	4.8888	3.5797	8.327	2.4098	1.6839	4.6865	3.8477	2.5774	6.571	6.0475	4.5471	9.0343	6.5113	5.0064	9.4595
229	1.5523	0.9756	3.652	1.2614	0.8011	2.613	1.566	1.08	3.259	1.4379	1.1323	2.3871	1.5285	1.0252	2.9608	1.5454	1.0827	2.8188	2.6464	1.7065	5.7633	4.8939	3.5814	8.3459	2.4154	1.6866	4.7042	3.8531	2.58	6.5845	6.0514	4.5482	9.0459	6.518	5.0103	9.4734
230	1.5553	0.9766	3.6683	1.2637	0.802	2.6214	1.5691	1.0813	3.2715	1.4398	1.133	2.3944	1.5309	1.026	2.9696	1.5475	1.0834	2.8263	2.6517	1.7082	5.7858	4.899	3.5831	8.3647	2.4209	1.6893	4.7218	3.8585	2.5826	6.5979	6.0554	4.5493	9.0574	6.5247	5.0142	9.4873
231	1.5583	0.9775	3.6845	1.266	0.8029	2.6298	1.5722	1.0826	3.284	1.4416	1.1337	2.4016	1.5332	1.0267	2.9783	1.5495	1.084	2.8338	2.657	1.7099	5.8082	4.904	3.5848	8.3835	2.4264	1.6921	4.7394	3.8639	2.5851	6.6113	6.0593	4.5503	9.0689	6.5313	5.0181	9.5011
232	1.5614	0.9785	3.7009	1.2683	0.8038	2.6382	1.5753	1.0839	3.2966	1.4434	1.1344	2.4089	1.5355	1.0275	2.987	1.5516	1.0846	2.8413	2.6623	1.7116	5.8307	4.909	3.5865	8.4023	2.4319	1.6948	4.757	3.8692	2.5877	6.6247	6.0633	4.5514	9.0804	6.538	5.0219	9.5149
233	1.5644	0.9795	3.7172	1.2706	0.8047	2.6466	1.5783	1.0852	3.3091	1.4452	1.1351	2.4162	1.5378	1.0283	2.9957	1.5536	1.0853	2.8487	2.6675	1.7133	5.8532	4.914	3.5882	8.421	2.4374	1.6975	4.7747	3.8745	2.5902	6.638	6.0672	4.5524	9.0918	6.5446	5.0258	9.5287
234	1.5674	0.9805	3.7336	1.2729	0.8056	2.655	1.5814	1.0865	3.3216	1.447	1.1358	2.4235	1.5401	1.029	3.0044	1.5556	1.0859	2.8562	2.6728	1.715	5.8757	4.919	3.5898	8.4397	2.4428	1.7002	4.7923	3.8798	2.5927	6.6513	6.071	4.5534	9.1032	6.5511	5.0296	9.5423
235	1.5704	0.9814	3.75	1.2752	0.8065	2.6633	1.5844	1.0878	3.3342	1.4488	1.1365	2.4308	1.5424	1.0298	3.0131	1.5576	1.0865	2.8636	2.678	1.7167	5.8982	4.9239	3.5914	8.4584	2.4483	1.7029	4.8099	3.8851	2.5953	6.6646	6.0749	4.5545	9.1145	6.5577	5.0334	9.556
236	1.5734	0.9824	3.7664	1.2775	0.8074	2.6717	1.5874	1.089	3.3467	1.4506	1.1372	2.438	1.5447	1.0305	3.0218	1.5596	1.0871	2.871	2.6832	1.7184	5.9207	4.9289	3.593	8.477	2.4537	1.7055	4.8275	3.8904	2.5978	6.6778	6.0787	4.5555	9.1258	6.5642	5.0372	9.5696
237	1.5764	0.9834	3.7829	1.2797	0.8083	2.68	1.5905	1.0903	3.3592	1.4524	1.1379	2.4453	1.547	1.0313	3.0305	1.5616	1.0877	2.8784	2.6884	1.7201	5.9432	4.9338	3.5946	8.4956	2.4592	1.7082	4.8451	3.8957	2.6003	6.691	6.0825	4.5565	9.137	6.5707	5.041	9.5831
238	1.5794	0.9843	3.7994	1.282	0.8092	2.6883	1.5935	1.0915	3.3717	1.4541	1.1385	2.4526	1.5493	1.032	3.0391	1.5636	1.0883	2.8858	2.6936	1.7217	5.9658	4.9386	3.5962	8.5141	2.4646	1.7109	4.8627	3.9009	2.6028	6.7042	6.0862	4.5574	9.1482	6.5771	5.0448	9.5966
239	1.5824	0.9853	3.8159	1.2843	0.8101	2.6967	1.5965	1.0928	3.3842	1.4559	1.1392	2.4599	1.5516	1.0327	3.0478	1.5656	1.0889	2.8931	2.6988	1.7234	5.9883	4.9435	3.5978	8.5327	2.47	1.7135	4.8802	3.9061	2.6053	6.7174	6.09	4.5584	9.1594	6.5835	5.0486	9.6101
240	1.5854	0.9862	3.8324	1.2865	0.811	2.705	1.5994	1.094	3.3967	1.4576	1.1399	2.4672	1.5538	1.0335	3.0564	1.5675	1.0895	2.9005	2.704	1.725	6.0108	4.9483	3.5994	8.5512	2.4754	1.7162	4.8978	3.9113	2.6077	6.7305	6.0937	4.5593	9.1705	6.59	5.0523	9.6235
241	1.5883	0.9872	3.849	1.2888	0.8119	2.7133	1.6024	1.0952	3.4092	1.4594	1.1405	2.4745	1.5561	1.0342	3.0651	1.5695	1.0901	2.9079	2.7091	1.7267	6.0334	4.9531	3.6009	8.5696	2.4808	1.7188	4.9154	3.9165	2.6102	6.7435	6.0974	4.5603	9.1816	6.5963	5.056	9.6369
242	1.5913	0.9881	3.8656	1.291	0.8128	2.7215	1.6054	1.0964	3.4217	1.4611	1.1412	2.4818	1.5583	1.0349	3.0737	1.5714	1.0907	2.9152	2.7143	1.7283	6.0559	4.9579	3.6024	8.5881	2.4862	1.7215	4.933	3.9217	2.6127	6.7566	6.1011	4.5612	9.1926	6.6027	5.0597	9.6502
243	1.5943	0.9891	3.8822	1.2932	0.8137	2.7298	1.6083	1.0976	3.4342	1.4629	1.1418	2.4891	1.5606	1.0356	3.0823	1.5734	1.0912	2.9225	2.7195	1.73	6.0785	4.9626	3.6039	8.6065	2.4915	1.7241	4.9505	3.9269	2.6152	6.7696	6.1048	4.5621	9.2036	6.609	5.0634	9.6635
244	1.5972	0.99	3.8988	1.2955	0.8146	2.7381	1.6112	1.0988	3.4467	1.4646	1.1425	2.4964	1.5628	1.0363	3.0909	1.5753	1.0918	2.9298	2.7246	1.7316	6.1011	4.9673	3.6054	8.6248	2.4969	1.7267	4.9681	3.932	2.6176	6.7826	6.1084	4.563	9.2145	6.6153	5.0671	9.6767
245	1.6002	0.991	3.9155	1.2977	0.8155	2.7463	1.6142	1.1	3.4592	1.4663	1.1431	2.5037	1.565	1.037	3.0995	1.5772	1.0923	2.9371	2.7297	1.7332	6.1237	4.972	3.6069	8.6432	2.5022	1.7293	4.9857	3.9372	2.6201	6.7955	6.112	4.5639	9.2254	6.6216	5.0707	9.6899
246	1.6031	0.9919	3.9322	1.2999	0.8163	2.7546	1.6171	1.1011	3.4717	1.468	1.1437	2.511	1.5673	1.0377	3.1081	1.5791	1.0929	2.9444	2.7348	1.7348	6.1463	4.9767	3.6084	8.6615	2.5075	1.7319	5.0032	3.9423	2.6225	6.8084	6.1156	4.5648	9.2363	6.6279	5.0744	9.703
247	1.6061	0.9928	3.9489	1.3021	0.8172	2.7628	1.62	1.1023	3.4842	1.4697	1.1444	2.5183	1.5695	1.0384	3.1167	1.581	1.0934	2.9517	2.7399	1.7364	6.1689	4.9814	3.6098	8.6798	2.5129	1.7345	5.0208	3.9474	2.6249	6.8213	6.1192	4.5657	9.2471	6.6341	5.078	9.7161
248	1.609	0.9938	3.9656	1.3043	0.8181	2.771	1.6229	1.1035	3.4967	1.4714	1.145	2.5256	1.5717	1.0391	3.1253	1.5829	1.094	2.9589	2.745	1.738	6.1915	4.986	3.6113	8.698	2.5182	1.7371	5.0383	3.9525	2.6274	6.8342	6.1228	4.5665	9.2579	6.6403	5.0816	9.7292
249	1.6119	0.9947	3.9824	1.3065	0.819	2.7792	1.6258	1.1046	3.5091	1.4731	1.1456	2.5329	1.5739	1.0398	3.1338	1.5848	1.0945	2.9662	2.7501	1.7396	6.2141	4.9906	3.6127	8.7162	2.5235	1.7396	5.0559	3.9576	2.6298	6.847	6.1263	4.5674	9.2686	6.6465	5.0852	9.7422
250	1.6148	0.9956	3.9992	1.3087	0.8198	2.7874	1.6286	1.1057	3.5216	1.4748	1.1462	2.5402	1.5761	1.0405	3.1424	1.5866	1.095	2.9734	2.7552	1.7412	6.2367	4.9952	3.6141	8.7344	2.5287	1.7422	5.0734	3.9626	2.6322	6.8598	6.1298	4.5682	9.2793	6.6526	5.0888	9.7552
251	1.6178	0.9965	4.0161	1.3109	0.8207	2.7956	1.6315	1.1069	3.5341	1.4765	1.1468	2.5475	1.5783	1.0412	3.1509	1.5885	1.0955	2.9806	2.7603	1.7427	6.2593	4.9998	3.6155	8.7526	2.534	1.7448	5.0909	3.9677	2.6346	6.8726	6.1333	4.569	9.29	6.6588	5.0924	9.7681
252	1.6207	0.9975	4.0329	1.313	0.8216	2.8038	1.6343	1.108	3.5465	1.4782	1.1474	2.5548	1.5805	1.0419	3.1595	1.5904	1.0961	2.9879	2.7653	1.7443	6.282	5.0043	3.6169	8.7707	2.5393	1.7473	5.1085	3.9727	2.637	6.8853	6.1368	4.5699	9.3006	6.6649	5.096	9.781
253	1.6236	0.9984	4.0498	1.3152	0.8224	2.812	1.6372	1.1091	3.559	1.4799	1.148	2.5622	1.5826	1.0426	3.168	1.5922	1.0966	2.9951	2.7704	1.7459	6.3046	5.0088	3.6182	8.7888	2.5445	1.7499	5.126	3.9777	2.6394	6.898	6.1402	4.5707	9.3112	6.671	5.0995	9.7938
254	1.6265	0.9993	4.0667	1.3174	0.8233	2.8201	1.64	1.1102	3.5715	1.4815	1.1486	2.5695	1.5848	1.0433	3.1765	1.594	1.0971	3.0022	2.7754	1.7474	6.3273	5.0133	3.6196	8.8069	2.5498	1.7524	5.1435	3.9827	2.6418	6.9107	6.1437	4.5715	9.3217	6.677	5.103	9.8066
255	1.6294	1.0002	4.0837	1.3195	0.8241	2.8283	1.6428	1.1113	3.5839	1.4832	1.1492	2.5768	1.587	1.0439	3.185	1.5959	1.0976	3.0094	2.7804	1.749	6.35	5.0178	3.6209	8.8249	2.555	1.7549	5.161	3.9877	2.6442	6.9234	6.1471	4.5723	9.3323	6.6831	5.1066	9.8194
256	1.6323	1.0011	4.1006	1.3217	0.825	2.8364	1.6456	1.1124	3.5964	1.4849	1.1498	2.5841	1.5891	1.0446	3.1935	1.5977	1.0981	3.0166	2.7855	1.7505	6.3726	5.0223	3.6222	8.8429	2.5602	1.7574	5.1786	3.9927	2.6466	6.936	6.1505	4.573	9.3427	6.6891	5.1101	9.8321
257	1.6352	1.002	4.1176	1.3238	0.8258	2.8446	1.6484	1.1135	3.6089	1.4865	1.1504	2.5915	1.5913	1.0453	3.202	1.5995	1.0986	3.0238	2.7905	1.752	6.3953	5.0267	3.6236	8.8609	2.5654	1.76	5.1961	3.9976	2.6489	6.9486	6.1539	4.5738	9.3532	6.6951	5.1135	9.8448
258	1.638	1.0029	4.1347	1.326	0.8267	2.8527	1.6512	1.1146	3.6213	1.4882	1.151	2.5988	1.5934	1.0459	3.2105	1.6013	1.099	3.0309	2.7955	1.7536	6.418	5.0311	3.6249	8.8789	2.5706	1.7625	5.2136	4.0026	2.6513	6.9611	6.1572	4.5745	9.3636	6.7011	5.117	9.8575
259	1.6409	1.0038	4.1517	1.3281	0.8275	2.8608	1.654	1.1156	3.6338	1.4898	1.1515	2.6061	1.5956	1.0466	3.219	1.6031	1.0995	3.038	2.8005	1.7551	6.4407	5.0355	3.6262	8.8968	2.5758	1.765	5.2311	4.0075	2.6537	6.9737	6.1606	4.5753	9.3739	6.707	5.1205	9.8701
260	1.6438	1.0047	4.1688	1.3303	0.8284	2.8689	1.6568	1.1167	3.6462	1.4914	1.1521	2.6135	1.5977	1.0472	3.2275	1.6049	1.1	3.0452	2.8055	1.7566	6.4634	5.0399	3.6274	8.9147	2.581	1.7675	5.2486	4.0124	2.656	6.9862	6.1639	4.576	9.3842	6.713	5.1239	9.8826
261	1.6467	1.0056	4.1859	1.3324	0.8292	2.877	1.6595	1.1178	3.6587	1.4931	1.1527	2.6208	1.5998	1.0479	3.2359	1.6067	1.1005	3.0523	2.8104	1.7581	6.4862	5.0443	3.6287	8.9326	2.5862	1.7699	5.2661	4.0173	2.6584	6.9987	6.1672	4.5768	9.3945	6.7189	5.1274	9.8952
262	1.6495	1.0065	4.2031	1.3345	0.8301	2.8851	1.6623	1.1188	3.6711	1.4947	1.1532	2.6281	1.6019	1.0485	3.2444	1.6084	1.1009	3.0594	2.8154	1.7596	6.5089	5.0486	3.6299	8.9504	2.5913	1.7724	5.2836	4.0222	2.6607	7.0111	6.1705	4.5775	9.4048	6.7248	5.1308	9.9076
263	1.6524	1.0074	4.2202	1.3366	0.8309	2.8932	1.665	1.1199	3.6836	1.4963	1.1538	2.6355	1.604	1.0492	3.2528	1.6102	1.1014	3.0665	2.8204	1.7611	6.5316	5.0529	3.6312	8.9682	2.5965	1.7749	5.3011	4.0271	2.663	7.0235	6.1737	4.5782	9.415	6.7306	5.1342	9.9201
264	1.6552	1.0083	4.2374	1.3387	0.8317	2.9013	1.6677	1.1209	3.696	1.4979	1.1543	2.6428	1.6062	1.0498	3.2613	1.612	1.1018	3.0735	2.8253	1.7626	6.5544	5.0572	3.6324	8.986	2.6016	1.7773	5.3186	4.032	2.6654	7.0359	6.177	4.5789	9.4252	6.7365	5.1376	9.9325
265	1.6581	1.0092	4.2547	1.3408	0.8326	2.9093	1.6705	1.1219	3.7085	1.4995	1.1549	2.6502	1.6083	1.0505	3.2697	1.6137	1.1023	3.0806	2.8303	1.7641	6.5771	5.0615	3.6336	9.0038	2.6067	1.7798	5.336	4.0368	2.6677	7.0483	6.1802	4.5796	9.4353	6.7423	5.141	9.9449
266	1.6609	1.0101	4.2719	1.3429	0.8334	2.9174	1.6732	1.1229	3.7209	1.5011	1.1554	2.6575	1.6103	1.0511	3.2781	1.6155	1.1027	3.0877	2.8352	1.7656	6.5999	5.0657	3.6348	9.0215	2.6119	1.7822	5.3535	4.0417	2.67	7.0607	6.1834	4.5803	9.4454	6.7481	5.1443	9.9572
267	1.6638	1.0109	4.2892	1.345	0.8342	2.9254	1.6759	1.124	3.7333	1.5027	1.156	2.6649	1.6124	1.0517	3.2865	1.6172	1.1032	3.0947	2.8401	1.767	6.6227	5.07	3.636	9.0393	2.617	1.7847	5.371	4.0465	2.6723	7.073	6.1866	4.5809	9.4555	6.7539	5.1477	9.9695
268	1.6666	1.0118	4.3065	1.3471	0.8351	2.9335	1.6786	1.125	3.7458	1.5043	1.1565	2.6723	1.6145	1.0524	3.295	1.6189	1.1036	3.1018	2.845	1.7685	6.6455	5.0742	3.6372	9.057	2.6221	1.7871	5.3885	4.0513	2.6746	7.0853	6.1898	4.5816	9.4655	6.7596	5.151	9.9818
269	1.6694	1.0127	4.3238	1.3492	0.8359	2.9415	1.6812	1.126	3.7582	1.5059	1.157	2.6796	1.6166	1.053	3.3034	1.6206	1.104	3.1088	2.8499	1.77	6.6683	5.0784	3.6384	9.0746	2.6271	1.7896	5.4059	4.0561	2.6769	7.0975	6.193	4.5822	9.4755	6.7654	5.1544	9.994
270	1.6722	1.0136	4.3412	1.3513	0.8367	2.9495	1.6839	1.127	3.7706	1.5075	1.1575	2.687	1.6187	1.0536	3.3118	1.6224	1.1045	3.1158	2.8548	1.7714	6.6911	5.0826	3.6395	9.0923	2.6322	1.792	5.4234	4.0609	2.6792	7.1098	6.1961	4.5829	9.4855	6.7711	5.1577	10.0062
271	1.6751	1.0144	4.3586	1.3533	0.8376	2.9575	1.6866	1.1279	3.7831	1.5091	1.1581	2.6944	1.6207	1.0542	3.3201	1.6241	1.1049	3.1228	2.8597	1.7729	6.7139	5.0867	3.6407	9.1099	2.6373	1.7944	5.4409	4.0657	2.6815	7.122	6.1992	4.5835	9.4954	6.7768	5.161	10.0183
272	1.6779	1.0153	4.376	1.3554	0.8384	2.9655	1.6892	1.1289	3.7955	1.5106	1.1586	2.7017	1.6228	1.0549	3.3285	1.6258	1.1053	3.1298	2.8646	1.7743	6.7367	5.0909	3.6418	9.1275	2.6424	1.7968	5.4583	4.0705	2.6838	7.1341	6.2023	4.5842	9.5054	6.7825	5.1643	10.0304
273	1.6807	1.0162	4.3935	1.3575	0.8392	2.9735	1.6919	1.1299	3.8079	1.5122	1.1591	2.7091	1.6248	1.0555	3.3369	1.6275	1.1057	3.1368	2.8695	1.7758	6.7596	5.095	3.6429	9.1451	2.6474	1.7992	5.4758	4.0752	2.686	7.1463	6.2054	4.5848	9.5152	6.7881	5.1676	10.0425
274	1.6835	1.017	4.411	1.3595	0.84	2.9815	1.6945	1.1309	3.8204	1.5138	1.1596	2.7165	1.6269	1.0561	3.3452	1.6291	1.1061	3.1438	2.8743	1.7772	6.7824	5.0991	3.644	9.1626	2.6524	1.8016	5.4933	4.0799	2.6883	7.1584	6.2085	4.5854	9.5251	6.7938	5.1709	10.0546
275	1.6863	1.0179	4.4285	1.3616	0.8408	2.9895	1.6971	1.1318	3.8328	1.5153	1.1601	2.7239	1.6289	1.0567	3.3536	1.6308	1.1065	3.1508	2.8792	1.7786	6.8053	5.1032	3.6451	9.1801	2.6575	1.804	5.5107	4.0847	2.6906	7.1705	6.2116	4.586	9.5349	6.7994	5.1741	10.0666
276	1.6891	1.0188	4.446	1.3636	0.8416	2.9975	1.6998	1.1328	3.8452	1.5169	1.1606	2.7313	1.631	1.0573	3.3619	1.6325	1.1069	3.1577	2.8841	1.78	6.8282	5.1073	3.6462	9.1976	2.6625	1.8064	5.5282	4.0894	2.6928	7.1826	6.2146	4.5866	9.5446	6.805	5.1774	10.0785
277	1.6919	1.0196	4.4636	1.3657	0.8425	3.0054	1.7024	1.1337	3.8577	1.5184	1.1611	2.7387	1.633	1.0579	3.3703	1.6342	1.1073	3.1647	2.8889	1.7814	6.851	5.1113	3.6473	9.2151	2.6675	1.8087	5.5456	4.0941	2.6951	7.1947	6.2177	4.5872	9.5544	6.8106	5.1806	10.0905
278	1.6947	1.0205	4.4812	1.3677	0.8433	3.0134	1.705	1.1347	3.8701	1.52	1.1616	2.7461	1.635	1.0585	3.3786	1.6358	1.1077	3.1716	2.8937	1.7829	6.8739	5.1154	3.6484	9.2325	2.6725	1.8111	5.563	4.0988	2.6973	7.2067	6.2207	4.5877	9.5641	6.8161	5.1838	10.1024
279	1.6974	1.0213	4.4988	1.3697	0.8441	3.0213	1.7076	1.1356	3.8825	1.5215	1.1621	2.7534	1.637	1.0591	3.3869	1.6375	1.1081	3.1786	2.8986	1.7843	6.8968	5.1194	3.6494	9.25	2.6775	1.8135	5.5805	4.1034	2.6996	7.2187	6.2237	4.5883	9.5738	6.8217	5.187	10.1143
280	1.7002	1.0222	4.5165	1.3718	0.8449	3.0292	1.7102	1.1365	3.8949	1.523	1.1626	2.7609	1.6391	1.0597	3.3953	1.6391	1.1085	3.1855	2.9034	1.7857	6.9197	5.1234	3.6505	9.2674	2.6825	1.8158	5.5979	4.1081	2.7018	7.2307	6.2266	4.5889	9.5834	6.8272	5.1902	10.1261
281	1.703	1.023	4.5342	1.3738	0.8457	3.0372	1.7127	1.1374	3.9074	1.5246	1.1631	2.7683	1.6411	1.0603	3.4036	1.6407	1.1088	3.1924	2.9082	1.787	6.9426	5.1274	3.6515	9.2848	2.6875	1.8182	5.6154	4.1128	2.704	7.2426	6.2296	4.5894	9.593	6.8327	5.1934	10.1379
282	1.7058	1.0239	4.5519	1.3758	0.8465	3.0451	1.7153	1.1384	3.9198	1.5261	1.1636	2.7757	1.6431	1.0609	3.4119	1.6424	1.1092	3.1993	2.913	1.7884	6.9656	5.1314	3.6525	9.3021	2.6924	1.8205	5.6328	4.1174	2.7063	7.2546	6.2326	4.59	9.6026	6.8382	5.1966	10.1497
283	1.7085	1.0247	4.5696	1.3778	0.8473	3.053	1.7179	1.1393	3.9322	1.5276	1.164	2.7831	1.6451	1.0615	3.4202	1.644	1.1096	3.2062	2.9178	1.7898	6.9885	5.1353	3.6536	9.3195	2.6974	1.8228	5.6502	4.122	2.7085	7.2665	6.2355	4.5905	9.6122	6.8437	5.1998	10.1614
284	1.7113	1.0256	4.5874	1.3798	0.8481	3.0609	1.7204	1.1402	3.9446	1.5291	1.1645	2.7905	1.6471	1.062	3.4285	1.6456	1.1099	3.2131	2.9226	1.7912	7.0114	5.1392	3.6546	9.3368	2.7023	1.8252	5.6676	4.1267	2.7107	7.2783	6.2384	4.5911	9.6217	6.8491	5.2029	10.1731
285	1.7141	1.0264	4.6052	1.3818	0.8489	3.0688	1.723	1.1411	3.957	1.5306	1.165	2.7979	1.649	1.0626	3.4367	1.6472	1.1103	3.22	2.9274	1.7926	7.0344	5.1432	3.6556	9.3541	2.7073	1.8275	5.6851	4.1313	2.7129	7.2902	6.2413	4.5916	9.6312	6.8545	5.2061	10.1847
286	1.7168	1.0272	4.623	1.3838	0.8497	3.0767	1.7255	1.142	3.9695	1.5321	1.1655	2.8053	1.651	1.0632	3.445	1.6488	1.1106	3.2268	2.9321	1.7939	7.0574	5.1471	3.6565	9.3713	2.7122	1.8298	5.7025	4.1359	2.7151	7.302	6.2442	4.5921	9.6407	6.86	5.2092	10.1964
287	1.7196	1.0281	4.6409	1.3858	0.8505	3.0846	1.728	1.1429	3.9819	1.5336	1.1659	2.8128	1.653	1.0638	3.4533	1.6504	1.111	3.2337	2.9369	1.7953	7.0804	5.1509	3.6575	9.3886	2.7171	1.8321	5.7199	4.1404	2.7173	7.3138	6.2471	4.5926	9.6501	6.8653	5.2123	10.208
288	1.7223	1.0289	4.6588	1.3878	0.8513	3.0924	1.7306	1.1437	3.9943	1.5351	1.1664	2.8202	1.655	1.0643	3.4615	1.652	1.1113	3.2405	2.9417	1.7966	7.1033	5.1548	3.6585	9.4058	2.722	1.8344	5.7373	4.145	2.7195	7.3256	6.25	4.5931	9.6595	6.8707	5.2154	10.2195
289	1.725	1.0297	4.6767	1.3898	0.852	3.1003	1.7331	1.1446	4.0067	1.5366	1.1668	2.8276	1.6569	1.0649	3.4698	1.6536	1.1117	3.2474	2.9464	1.798	7.1263	5.1587	3.6594	9.423	2.7269	1.8367	5.7547	4.1496	2.7217	7.3374	6.2528	4.5936	9.6689	6.8761	5.2185	10.2311
290	1.7278	1.0306	4.6947	1.3918	0.8528	3.1082	1.7356	1.1455	4.0191	1.5381	1.1673	2.8351	1.6589	1.0655	3.478	1.6552	1.112	3.2542	2.9512	1.7993	7.1493	5.1625	3.6604	9.4402	2.7318	1.839	5.7722	4.1541	2.7239	7.3491	6.2557	4.5941	9.6782	6.8814	5.2216	10.2426
291	1.7305	1.0314	4.7126	1.3937	0.8536	3.116	1.7381	1.1463	4.0316	1.5396	1.1678	2.8425	1.6609	1.066	3.4863	1.6568	1.1124	3.261	2.9559	1.8007	7.1724	5.1663	3.6613	9.4574	2.7367	1.8413	5.7896	4.1587	2.7261	7.3608	6.2585	4.5946	9.6876	6.8867	5.2247	10.2541
292	1.7333	1.0322	4.7307	1.3957	0.8544	3.1239	1.7406	1.1472	4.044	1.5411	1.1682	2.85	1.6628	1.0666	3.4945	1.6583	1.1127	3.2678	2.9606	1.802	7.1954	5.1701	3.6622	9.4745	2.7416	1.8436	5.807	4.1632	2.7282	7.3725	6.2613	4.5951	9.6968	6.8921	5.2278	10.2655
293	1.736	1.033	4.7487	1.3977	0.8552	3.1317	1.7431	1.1481	4.0564	1.5426	1.1686	2.8574	1.6647	1.0672	3.5027	1.6599	1.113	3.2747	2.9654	1.8033	7.2184	5.1739	3.6632	9.4917	2.7465	1.8458	5.8244	4.1677	2.7304	7.3842	6.2641	4.5955	9.7061	6.8973	5.2308	10.2769
294	1.7387	1.0339	4.7668	1.3996	0.856	3.1395	1.7455	1.1489	4.0688	1.544	1.1691	2.8649	1.6667	1.0677	3.511	1.6615	1.1134	3.2815	2.9701	1.8047	7.2415	5.1777	3.6641	9.5088	2.7513	1.8481	5.8418	4.1722	2.7326	7.3958	6.2669	4.596	9.7153	6.9026	5.2339	10.2883
295	1.7414	1.0347	4.7849	1.4016	0.8567	3.1474	1.748	1.1497	4.0812	1.5455	1.1695	2.8723	1.6686	1.0683	3.5192	1.663	1.1137	3.2882	2.9748	1.806	7.2645	5.1815	3.665	9.5258	2.7562	1.8504	5.8592	4.1767	2.7347	7.4074	6.2696	4.5965	9.7245	6.9079	5.2369	10.2996
296	1.7441	1.0355	4.803	1.4035	0.8575	3.1552	1.7505	1.1506	4.0936	1.547	1.17	2.8798	1.6706	1.0688	3.5274	1.6645	1.114	3.295	2.9795	1.8073	7.2876	5.1852	3.6659	9.5429	2.761	1.8526	5.8766	4.1812	2.7369	7.419	6.2724	4.5969	9.7337	6.9131	5.24	10.3109
297	1.7468	1.0363	4.8212	1.4055	0.8583	3.163	1.7529	1.1514	4.1061	1.5484	1.1704	2.8873	1.6725	1.0694	3.5356	1.6661	1.1143	3.3018	2.9842	1.8086	7.3107	5.1889	3.6667	9.5599	2.7659	1.8549	5.894	4.1857	2.739	7.4306	6.2751	4.5974	9.7429	6.9183	5.243	10.3222
298	1.7495	1.0371	4.8394	1.4074	0.8591	3.1708	1.7554	1.1522	4.1185	1.5499	1.1708	2.8947	1.6744	1.0699	3.5438	1.6676	1.1146	3.3086	2.9889	1.8099	7.3338	5.1926	3.6676	9.577	2.7707	1.8571	5.9114	4.1901	2.7412	7.4421	6.2778	4.5978	9.752	6.9235	5.246	10.3335
299	1.7522	1.0379	4.8576	1.4094	0.8598	3.1786	1.7578	1.1531	4.1309	1.5513	1.1713	2.9022	1.6763	1.0704	3.552	1.6691	1.1149	3.3153	2.9936	1.8112	7.3569	5.1963	3.6685	9.594	2.7755	1.8594	5.9288	4.1946	2.7433	7.4537	6.2806	4.5982	9.7611	6.9287	5.249	10.3447
300	1.7549	1.0387	4.8758	1.4113	0.8606	3.1863	1.7602	1.1539	4.1433	1.5528	1.1717	2.9097	1.6782	1.071	3.5601	1.6707	1.1152	3.3221	2.9982	1.8125	7.38	5.2	3.6693	9.611	2.7803	1.8616	5.9461	4.199	2.7454	7.4652	6.2833	4.5986	9.7701	6.9339	5.252	10.3559
301	1.7576	1.0395	4.8941	1.4132	0.8614	3.1941	1.7626	1.1547	4.1557	1.5542	1.1721	2.9172	1.6801	1.0715	3.5683	1.6722	1.1155	3.3288	3.0029	1.8138	7.4031	5.2037	3.6702	9.6279	2.7851	1.8638	5.9635	4.2034	2.7476	7.4767	6.2859	4.5991	9.7792	6.939	5.2549	10.367
302	1.7603	1.0403	4.9124	1.4152	0.8621	3.2019	1.7651	1.1555	4.1681	1.5557	1.1725	2.9247	1.682	1.0721	3.5765	1.6737	1.1158	3.3356	3.0076	1.8151	7.4263	5.2074	3.671	9.6449	2.7899	1.866	5.9809	4.2079	2.7497	7.4881	6.2886	4.5995	9.7882	6.9442	5.2579	10.3782
303	1.763	1.0411	4.9308	1.4171	0.8629	3.2097	1.7675	1.1563	4.1806	1.5571	1.1729	2.9321	1.6839	1.0726	3.5847	1.6752	1.1161	3.3423	3.0122	1.8164	7.4494	5.211	3.6718	9.6618	2.7947	1.8683	5.9983	4.2123	2.7518	7.4996	6.2913	4.5999	9.7972	6.9493	5.2609	10.3893
304	1.7657	1.0419	4.9491	1.419	0.8637	3.2174	1.7699	1.1571	4.193	1.5585	1.1733	2.9396	1.6858	1.0731	3.5928	1.6767	1.1164	3.349	3.0169	1.8177	7.4726	5.2146	3.6726	9.6787	2.7995	1.8705	6.0157	4.2167	2.7539	7.511	6.2939	4.6003	9.8061	6.9544	5.2638	10.4004
305	1.7684	1.0427	4.9675	1.4209	0.8644	3.2252	1.7723	1.1579	4.2054	1.56	1.1738	2.9471	1.6877	1.0736	3.601	1.6782	1.1167	3.3557	3.0215	1.8189	7.4957	5.2182	3.6735	9.6956	2.8043	1.8727	6.0331	4.2211	2.756	7.5224	6.2966	4.6007	9.8151	6.9595	5.2668	10.4114
306	1.7711	1.0435	4.986	1.4228	0.8652	3.2329	1.7747	1.1587	4.2178	1.5614	1.1742	2.9546	1.6896	1.0742	3.6091	1.6797	1.117	3.3624	3.0262	1.8202	7.5189	5.2218	3.6743	9.7125	2.809	1.8749	6.0504	4.2254	2.7582	7.5337	6.2992	4.6011	9.824	6.9645	5.2697	10.4224
307	1.7737	1.0443	5.0044	1.4247	0.8659	3.2406	1.777	1.1594	4.2302	1.5628	1.1746	2.9622	1.6915	1.0747	3.6172	1.6811	1.1172	3.3691	3.0308	1.8215	7.5421	5.2254	3.675	9.7293	2.8138	1.8771	6.0678	4.2298	2.7603	7.5451	6.3018	4.6014	9.8329	6.9696	5.2726	10.4334
308	1.7764	1.0451	5.0229	1.4266	0.8667	3.2484	1.7794	1.1602	4.2426	1.5642	1.175	2.9697	1.6933	1.0752	3.6254	1.6826	1.1175	3.3758	3.0354	1.8227	7.5653	5.229	3.6758	9.7462	2.8185	1.8792	6.0852	4.2342	2.7623	7.5564	6.3044	4.6018	9.8417	6.9746	5.2755	10.4444
309	1.7791	1.0459	5.0414	1.4285	0.8675	3.2561	1.7818	1.161	4.2551	1.5656	1.1754	2.9772	1.6952	1.0757	3.6335	1.6841	1.1178	3.3825	3.04	1.824	7.5885	5.2325	3.6766	9.763	2.8233	1.8814	6.1026	4.2385	2.7644	7.5677	6.307	4.6022	9.8505	6.9797	5.2784	10.4553
310	1.7817	1.0467	5.06	1.4304	0.8682	3.2638	1.7841	1.1617	4.2675	1.5671	1.1758	2.9847	1.6971	1.0762	3.6416	1.6856	1.1181	3.3891	3.0446	1.8252	7.6117	5.2361	3.6774	9.7798	2.828	1.8836	6.1199	4.2428	2.7665	7.579	6.3095	4.6026	9.8593	6.9847	5.2813	10.4662
311	1.7844	1.0475	5.0786	1.4323	0.869	3.2715	1.7865	1.1625	4.2799	1.5685	1.1761	2.9922	1.6989	1.0767	3.6497	1.687	1.1183	3.3958	3.0493	1.8265	7.635	5.2396	3.6781	9.7966	2.8327	1.8858	6.1373	4.2472	2.7686	7.5903	6.3121	4.6029	9.8681	6.9897	5.2842	10.477
312	1.787	1.0483	5.0972	1.4342	0.8697	3.2792	1.7888	1.1633	4.2923	1.5699	1.1765	2.9998	1.7008	1.0773	3.6578	1.6885	1.1186	3.4025	3.0539	1.8277	7.6582	5.2431	3.6789	9.8133	2.8374	1.8879	6.1547	4.2515	2.7707	7.6015	6.3147	4.6033	9.8769	6.9946	5.2871	10.4879
313	1.7897	1.0491	5.1158	1.4361	0.8705	3.2869	1.7912	1.164	4.3047	1.5713	1.1769	3.0073	1.7026	1.0778	3.6659	1.6899	1.1189	3.4091	3.0584	1.8289	7.6815	5.2466	3.6796	9.8301	2.8421	1.8901	6.172	4.2558	2.7728	7.6127	6.3172	4.6036	9.8856	6.9996	5.2899	10.4987
314	1.7924	1.0498	5.1345	1.4379	0.8712	3.2946	1.7935	1.1648	4.3172	1.5727	1.1773	3.0149	1.7045	1.0783	3.674	1.6914	1.1191	3.4158	3.063	1.8302	7.7047	5.2501	3.6804	9.8468	2.8468	1.8923	6.1894	4.2601	2.7748	7.6239	6.3197	4.604	9.8943	7.0046	5.2928	10.5095
315	1.795	1.0506	5.1532	1.4398	0.872	3.3023	1.7958	1.1655	4.3296	1.5741	1.1777	3.0224	1.7063	1.0788	3.6821	1.6928	1.1194	3.4224	3.0676	1.8314	7.728	5.2536	3.6811	9.8635	2.8515	1.8944	6.2067	4.2644	2.7769	7.6351	6.3222	4.6043	9.903	7.0095	5.2956	10.5203
316	1.7976	1.0514	5.1719	1.4417	0.8727	3.31	1.7982	1.1662	4.342	1.5754	1.1781	3.0299	1.7082	1.0793	3.6902	1.6942	1.1196	3.429	3.0722	1.8326	7.7513	5.2571	3.6818	9.8802	2.8562	1.8965	6.2241	4.2687	2.779	7.6463	6.3247	4.6046	9.9116	7.0144	5.2985	10.531
317	1.8003	1.0522	5.1907	1.4435	0.8734	3.3176	1.8005	1.167	4.3544	1.5768	1.1784	3.0375	1.71	1.0798	3.6982	1.6957	1.1199	3.4356	3.0768	1.8338	7.7746	5.2605	3.6825	9.8969	2.8609	1.8987	6.2415	4.2729	2.781	7.6574	6.3272	4.6049	9.9203	7.0193	5.3013	10.5417
318	1.8029	1.0529	5.2095	1.4454	0.8742	3.3253	1.8028	1.1677	4.3668	1.5782	1.1788	3.0451	1.7118	1.0803	3.7063	1.6971	1.1201	3.4423	3.0813	1.8351	7.7979	5.2639	3.6832	9.9135	2.8656	1.9008	6.2588	4.2772	2.7831	7.6685	6.3297	4.6053	9.9289	7.0242	5.3041	10.5524
319	1.8055	1.0537	5.2283	1.4473	0.8749	3.3329	1.8051	1.1684	4.3793	1.5796	1.1792	3.0526	1.7136	1.0808	3.7144	1.6985	1.1203	3.4489	3.0859	1.8363	7.8212	5.2674	3.6839	9.9302	2.8702	1.9029	6.2762	4.2814	2.7851	7.6796	6.3322	4.6056	9.9375	7.0291	5.3069	10.563
320	1.8082	1.0545	5.2472	1.4491	0.8757	3.3406	1.8074	1.1691	4.3917	1.581	1.1796	3.0602	1.7155	1.0813	3.7224	1.6999	1.1206	3.4555	3.0904	1.8375	7.8446	5.2708	3.6846	9.9468	2.8749	1.9051	6.2935	4.2857	2.7872	7.6907	6.3346	4.6059	9.946	7.0339	5.3097	10.5736
321	1.8108	1.0553	5.2661	1.451	0.8764	3.3482	1.8097	1.1698	4.4041	1.5823	1.1799	3.0678	1.7173	1.0817	3.7305	1.7013	1.1208	3.4621	3.095	1.8387	7.8679	5.2742	3.6853	9.9634	2.8795	1.9072	6.3109	4.2899	2.7892	7.7018	6.3371	4.6062	9.9545	7.0388	5.3125	10.5842
322	1.8134	1.056	5.285	1.4528	0.8771	3.3559	1.8119	1.1705	4.4165	1.5837	1.1803	3.0753	1.7191	1.0822	3.7385	1.7027	1.121	3.4686	3.0995	1.8399	7.8913	5.2775	3.686	9.98	2.8842	1.9093	6.3282	4.2941	2.7912	7.7128	6.3395	4.6065	9.9631	7.0436	5.3153	10.5948
323	1.816	1.0568	5.304	1.4546	0.8779	3.3635	1.8142	1.1713	4.429	1.5851	1.1807	3.0829	1.7209	1.0827	3.7466	1.7041	1.1213	3.4752	3.1041	1.8411	7.9146	5.2809	3.6866	9.9966	2.8888	1.9114	6.3456	4.2983	2.7933	7.7238	6.3419	4.6068	9.9715	7.0484	5.3181	10.6054
324	1.8187	1.0576	5.3229	1.4565	0.8786	3.3711	1.8165	1.172	4.4414	1.5864	1.181	3.0905	1.7227	1.0832	3.7546	1.7055	1.1215	3.4818	3.1086	1.8423	7.938	5.2843	3.6873	10.0131	2.8934	1.9135	6.3629	4.3025	2.7953	7.7348	6.3444	4.6071	9.98	7.0532	5.3208	10.6159
325	1.8213	1.0583	5.342	1.4583	0.8793	3.3787	1.8187	1.1726	4.4538	1.5878	1.1814	3.0981	1.7245	1.0837	3.7626	1.7069	1.1217	3.4883	3.1131	1.8434	7.9614	5.2876	3.6879	10.0297	2.898	1.9156	6.3803	4.3067	2.7973	7.7458	6.3468	4.6074	9.9884	7.058	5.3236	10.6264
326	1.8239	1.0591	5.361	1.4601	0.88	3.3864	1.821	1.1733	4.4662	1.5891	1.1817	3.1057	1.7263	1.0842	3.7707	1.7083	1.1219	3.4949	3.1176	1.8446	7.9848	5.291	3.6886	10.0462	2.9026	1.9177	6.3976	4.3109	2.7993	7.7568	6.3492	4.6076	9.9969	7.0628	5.3263	10.6368
327	1.8265	1.0598	5.3801	1.462	0.8808	3.394	1.8233	1.174	4.4787	1.5905	1.1821	3.1133	1.7281	1.0846	3.7787	1.7097	1.1222	3.5015	3.1221	1.8458	8.0082	5.2943	3.6892	10.0627	2.9072	1.9198	6.4149	4.3151	2.8013	7.7677	6.3515	4.6079	10.0053	7.0675	5.3291	10.6473
328	1.8291	1.0606	5.3992	1.4638	0.8815	3.4016	1.8255	1.1747	4.4911	1.5918	1.1824	3.1209	1.7298	1.0851	3.7867	1.711	1.1224	3.508	3.1266	1.847	8.0316	5.2976	3.6898	10.0792	2.9118	1.9219	6.4323	4.3193	2.8034	7.7786	6.3539	4.6082	10.0136	7.0723	5.3318	10.6577
329	1.8317	1.0613	5.4183	1.4656	0.8822	3.4092	1.8277	1.1754	4.5035	1.5932	1.1828	3.1285	1.7316	1.0856	3.7947	1.7124	1.1226	3.5145	3.1311	1.8481	8.0551	5.3009	3.6905	10.0957	2.9164	1.9239	6.4496	4.3234	2.8054	7.7895	6.3563	4.6084	10.022	7.077	5.3345	10.6681
330	1.8343	1.0621	5.4375	1.4674	0.8829	3.4167	1.83	1.1761	4.516	1.5945	1.1831	3.1361	1.7334	1.0861	3.8027	1.7138	1.1228	3.5211	3.1356	1.8493	8.0785	5.3042	3.6911	10.1122	2.921	1.926	6.467	4.3276	2.8074	7.8004	6.3586	4.6087	10.0303	7.0817	5.3372	10.6784
331	1.8369	1.0629	5.4567	1.4692	0.8837	3.4243	1.8322	1.1767	4.5284	1.5959	1.1835	3.1438	1.7352	1.0865	3.8107	1.7151	1.123	3.5276	3.1401	1.8505	8.102	5.3075	3.6917	10.1286	2.9256	1.9281	6.4843	4.3317	2.8094	7.8113	6.361	4.609	10.0386	7.0864	5.34	10.6888
332	1.8395	1.0636	5.4759	1.471	0.8844	3.4319	1.8344	1.1774	4.5408	1.5972	1.1838	3.1514	1.7369	1.087	3.8187	1.7165	1.1232	3.5341	3.1446	1.8516	8.1254	5.3107	3.6923	10.1451	2.9302	1.9301	6.5016	4.3358	2.8113	7.8221	6.3633	4.6092	10.0469	7.0911	5.3427	10.6991
333	1.8421	1.0644	5.4952	1.4728	0.8851	3.4395	1.8366	1.1781	4.5533	1.5985	1.1841	3.159	1.7387	1.0875	3.8267	1.7178	1.1234	3.5406	3.1491	1.8528	8.1489	5.314	3.6929	10.1615	2.9347	1.9322	6.519	4.3399	2.8133	7.8329	6.3656	4.6095	10.0551	7.0958	5.3453	10.7094
334	1.8446	1.0651	5.5145	1.4746	0.8858	3.447	1.8388	1.1787	4.5657	1.5999	1.1845	3.1667	1.7405	1.0879	3.8346	1.7192	1.1236	3.5471	3.1536	1.8539	8.1724	5.3172	3.6935	10.1779	2.9393	1.9343	6.5363	4.3441	2.8153	7.8437	6.3679	4.6097	10.0634	7.1005	5.348	10.7196
335	1.8472	1.0658	5.5338	1.4764	0.8865	3.4546	1.841	1.1794	4.5781	1.6012	1.1848	3.1743	1.7422	1.0884	3.8426	1.7205	1.1238	3.5536	3.158	1.8551	8.1959	5.3204	3.694	10.1943	2.9438	1.9363	6.5536	4.3482	2.8173	7.8545	6.3702	4.6099	10.0716	7.1051	5.3507	10.7299
336	1.8498	1.0666	5.5532	1.4782	0.8873	3.4621	1.8432	1.18	4.5906	1.6025	1.1851	3.1819	1.744	1.0888	3.8506	1.7219	1.124	3.5601	3.1625	1.8562	8.2194	5.3236	3.6946	10.2107	2.9484	1.9384	6.571	4.3523	2.8193	7.8653	6.3725	4.6102	10.0798	7.1098	5.3534	10.7401
337	1.8524	1.0673	5.5726	1.48	0.888	3.4697	1.8454	1.1807	4.603	1.6038	1.1855	3.1896	1.7457	1.0893	3.8585	1.7232	1.1242	3.5666	3.167	1.8574	8.2429	5.3269	3.6952	10.227	2.9529	1.9404	6.5883	4.3563	2.8213	7.876	6.3748	4.6104	10.088	7.1144	5.356	10.7503
338	1.8549	1.0681	5.592	1.4818	0.8887	3.4772	1.8476	1.1813	4.6155	1.6052	1.1858	3.1972	1.7475	1.0898	3.8665	1.7245	1.1244	3.5731	3.1714	1.8585	8.2665	5.33	3.6957	10.2434	2.9574	1.9424	6.6056	4.3604	2.8232	7.8868	6.3771	4.6106	10.0961	7.119	5.3587	10.7605
339	1.8575	1.0688	5.6114	1.4836	0.8894	3.4848	1.8498	1.1819	4.6279	1.6065	1.1861	3.2049	1.7492	1.0902	3.8744	1.7259	1.1245	3.5795	3.1759	1.8596	8.29	5.3332	3.6963	10.2597	2.9619	1.9445	6.6229	4.3645	2.8252	7.8975	6.3793	4.6108	10.1042	7.1236	5.3613	10.7706
340	1.8601	1.0695	5.6309	1.4854	0.8901	3.4923	1.852	1.1826	4.6403	1.6078	1.1864	3.2126	1.7509	1.0907	3.8824	1.7272	1.1247	3.586	3.1803	1.8608	8.3136	5.3364	3.6968	10.276	2.9664	1.9465	6.6403	4.3685	2.8272	7.9082	6.3816	4.6111	10.1123	7.1282	5.364	10.7807
341	1.8626	1.0703	5.6504	1.4871	0.8908	3.4998	1.8541	1.1832	4.6528	1.6091	1.1867	3.2202	1.7527	1.0911	3.8903	1.7285	1.1249	3.5925	3.1847	1.8619	8.3371	5.3396	3.6974	10.2923	2.9709	1.9485	6.6576	4.3726	2.8291	7.9188	6.3838	4.6113	10.1204	7.1327	5.3666	10.7908
342	1.8652	1.071	5.67	1.4889	0.8915	3.5073	1.8563	1.1838	4.6652	1.6104	1.1871	3.2279	1.7544	1.0915	3.8983	1.7298	1.1251	3.5989	3.1892	1.863	8.3607	5.3427	3.6979	10.3086	2.9754	1.9505	6.6749	4.3766	2.8311	7.9295	6.386	4.6115	10.1285	7.1373	5.3692	10.8009
343	1.8678	1.0717	5.6895	1.4907	0.8922	3.5148	1.8585	1.1844	4.6777	1.6117	1.1874	3.2356	1.7561	1.092	3.9062	1.7311	1.1253	3.6054	3.1936	1.8641	8.3843	5.3458	3.6984	10.3249	2.9799	1.9525	6.6922	4.3807	2.833	7.9401	6.3883	4.6117	10.1365	7.1419	5.3718	10.8109
344	1.8703	1.0725	5.7091	1.4924	0.8929	3.5223	1.8606	1.1851	4.6901	1.613	1.1877	3.2433	1.7579	1.0924	3.9141	1.7324	1.1254	3.6118	3.198	1.8652	8.4079	5.349	3.699	10.3412	2.9844	1.9545	6.7096	4.3847	2.835	7.9508	6.3905	4.6119	10.1446	7.1464	5.3744	10.8209
345	1.8729	1.0732	5.7288	1.4942	0.8936	3.5298	1.8628	1.1857	4.7026	1.6143	1.188	3.251	1.7596	1.0929	3.922	1.7337	1.1256	3.6183	3.2024	1.8663	8.4315	5.3521	3.6995	10.3574	2.9889	1.9565	6.7269	4.3887	2.8369	7.9614	6.3927	4.6121	10.1526	7.1509	5.377	10.8309
346	1.8754	1.0739	5.7485	1.496	0.8943	3.5373	1.8649	1.1863	4.715	1.6156	1.1883	3.2587	1.7613	1.0933	3.9299	1.735	1.1258	3.6247	3.2068	1.8674	8.4551	5.3552	3.7	10.3736	2.9934	1.9585	6.7442	4.3927	2.8388	7.9719	6.3949	4.6123	10.1606	7.1554	5.3796	10.8409
347	1.878	1.0747	5.7682	1.4977	0.895	3.5448	1.867	1.1869	4.7275	1.6169	1.1886	3.2664	1.763	1.0938	3.9378	1.7363	1.1259	3.6311	3.2112	1.8685	8.4788	5.3583	3.7005	10.3899	2.9978	1.9605	6.7615	4.3967	2.8408	7.9825	6.397	4.6124	10.1685	7.1599	5.3822	10.8509
348	1.8805	1.0754	5.7879	1.4995	0.8957	3.5523	1.8692	1.1875	4.7399	1.6182	1.1889	3.2741	1.7647	1.0942	3.9458	1.7376	1.1261	3.6375	3.2156	1.8696	8.5024	5.3614	3.701	10.4061	3.0023	1.9625	6.7788	4.4007	2.8427	7.9931	6.3992	4.6126	10.1765	7.1644	5.3848	10.8608
349	1.883	1.0761	5.8077	1.5012	0.8964	3.5598	1.8713	1.1881	4.7524	1.6195	1.1892	3.2818	1.7664	1.0946	3.9536	1.7389	1.1262	3.6439	3.22	1.8707	8.5261	5.3644	3.7015	10.4223	3.0067	1.9645	6.7962	4.4047	2.8446	8.0036	6.4014	4.6128	10.1844	7.1689	5.3874	10.8707
350	1.8856	1.0768	5.8275	1.503	0.8971	3.5673	1.8734	1.1887	4.7648	1.6208	1.1895	3.2895	1.7681	1.0951	3.9615	1.7401	1.1264	3.6503	3.2244	1.8718	8.5498	5.3675	3.702	10.4385	3.0112	1.9665	6.8135	4.4087	2.8466	8.0141	6.4035	4.613	10.1923	7.1733	5.3899	10.8806
351	1.8881	1.0776	5.8473	1.5047	0.8978	3.5747	1.8755	1.1893	4.7773	1.622	1.1898	3.2972	1.7698	1.0955	3.9694	1.7414	1.1266	3.6567	3.2288	1.8729	8.5734	5.3706	3.7024	10.4546	3.0156	1.9684	6.8308	4.4126	2.8485	8.0246	6.4057	4.6131	10.2002	7.1778	5.3925	10.8905
352	1.8907	1.0783	5.8671	1.5064	0.8985	3.5822	1.8776	1.1899	4.7898	1.6233	1.1901	3.305	1.7715	1.0959	3.9773	1.7427	1.1267	3.6631	3.2332	1.874	8.5971	5.3736	3.7029	10.4708	3.0201	1.9704	6.8481	4.4166	2.8504	8.0351	6.4078	4.6133	10.208	7.1822	5.395	10.9003
353	1.8932	1.079	5.887	1.5082	0.8992	3.5896	1.8797	1.1904	4.8022	1.6246	1.1904	3.3127	1.7732	1.0963	3.9852	1.744	1.1269	3.6695	3.2376	1.8751	8.6208	5.3766	3.7034	10.4869	3.0245	1.9724	6.8654	4.4206	2.8523	8.0455	6.41	4.6135	10.2159	7.1866	5.3976	10.9101
354	1.8957	1.0797	5.907	1.5099	0.8999	3.5971	1.8818	1.191	4.8147	1.6259	1.1907	3.3204	1.7748	1.0968	3.9931	1.7452	1.127	3.6759	3.242	1.8762	8.6446	5.3797	3.7038	10.503	3.0289	1.9743	6.8827	4.4245	2.8542	8.056	6.4121	4.6136	10.2237	7.191	5.4001	10.9199
355	1.8982	1.0804	5.9269	1.5116	0.9006	3.6045	1.8839	1.1916	4.8271	1.6271	1.191	3.3282	1.7765	1.0972	4.0009	1.7465	1.1271	3.6823	3.2463	1.8772	8.6683	5.3827	3.7043	10.5192	3.0333	1.9763	6.9	4.4284	2.8561	8.0664	6.4142	4.6138	10.2315	7.1954	5.4026	10.9297
356	1.9008	1.0811	5.9469	1.5134	0.9013	3.612	1.886	1.1922	4.8396	1.6284	1.1913	3.3359	1.7782	1.0976	4.0088	1.7477	1.1273	3.6887	3.2507	1.8783	8.692	5.3857	3.7047	10.5353	3.0377	1.9782	6.9173	4.4324	2.858	8.0768	6.4163	4.6139	10.2393	7.1998	5.4051	10.9394
357	1.9033	1.0818	5.9669	1.5151	0.9019	3.6194	1.8881	1.1927	4.8521	1.6297	1.1916	3.3437	1.7799	1.098	4.0167	1.749	1.1274	3.695	3.255	1.8794	8.7158	5.3887	3.7052	10.5514	3.0421	1.9802	6.9347	4.4363	2.8599	8.0872	6.4184	4.6141	10.2471	7.2042	5.4076	10.9492
358	1.9058	1.0826	5.987	1.5168	0.9026	3.6268	1.8902	1.1933	4.8645	1.6309	1.1919	3.3514	1.7815	1.0984	4.0245	1.7502	1.1276	3.7014	3.2594	1.8804	8.7396	5.3916	3.7056	10.5674	3.0465	1.9821	6.952	4.4402	2.8618	8.0976	6.4205	4.6142	10.2548	7.2086	5.4101	10.9589
359	1.9083	1.0833	6.0071	1.5185	0.9033	3.6343	1.8923	1.1939	4.877	1.6322	1.1921	3.3592	1.7832	1.0989	4.0324	1.7515	1.1277	3.7077	3.2637	1.8815	8.7633	5.3946	3.706	10.5835	3.0509	1.9841	6.9693	4.4441	2.8637	8.1079	6.4226	4.6144	10.2625	7.2129	5.4126	10.9686
360	1.9108	1.084	6.0272	1.5202	0.904	3.6417	1.8943	1.1944	4.8895	1.6335	1.1924	3.367	1.7849	1.0993	4.0402	1.7527	1.1278	3.7141	3.2681	1.8825	8.7871	5.3976	3.7065	10.5996	3.0553	1.986	6.9866	4.448	2.8656	8.1183	6.4246	4.6145	10.2703	7.2173	5.4151	10.9782
361	1.9133	1.0847	6.0473	1.5219	0.9047	3.6491	1.8964	1.195	4.902	1.6347	1.1927	3.3747	1.7865	1.0997	4.048	1.7539	1.128	3.7204	3.2724	1.8836	8.8109	5.4005	3.7069	10.6156	3.0597	1.9879	7.0039	4.4519	2.8675	8.1286	6.4267	4.6146	10.2779	7.2216	5.4176	10.9879
362	1.9158	1.0854	6.0675	1.5236	0.9054	3.6565	1.8985	1.1955	4.9144	1.636	1.193	3.3825	1.7882	1.1001	4.0559	1.7552	1.1281	3.7268	3.2768	1.8846	8.8347	5.4035	3.7073	10.6316	3.064	1.9899	7.0212	4.4558	2.8694	8.1389	6.4287	4.6148	10.2856	7.2259	5.4201	10.9975
363	1.9183	1.0861	6.0877	1.5253	0.906	3.6639	1.9005	1.1961	4.9269	1.6372	1.1933	3.3903	1.7898	1.1005	4.0637	1.7564	1.1282	3.7331	3.2811	1.8857	8.8586	5.4064	3.7077	10.6476	3.0684	1.9918	7.0385	4.4596	2.8712	8.1492	6.4308	4.6149	10.2933	7.2302	5.4226	11.0071
364	1.9208	1.0868	6.108	1.527	0.9067	3.6713	1.9026	1.1966	4.9394	1.6385	1.1935	3.3981	1.7915	1.1009	4.0715	1.7576	1.1283	3.7394	3.2854	1.8867	8.8824	5.4093	3.7081	10.6636	3.0728	1.9937	7.0558	4.4635	2.8731	8.1595	6.4328	4.615	10.3009	7.2345	5.425	11.0167
365	1.9233	1.0875	6.1282	1.5287	0.9074	3.6787	1.9046	1.1972	4.9519	1.6397	1.1938	3.4059	1.7931	1.1013	4.0793	1.7588	1.1285	3.7457	3.2897	1.8878	8.9062	5.4122	3.7085	10.6796	3.0771	1.9956	7.0731	4.4674	2.875	8.1697	6.4349	4.6151	10.3085	7.2388	5.4275	11.0262
366	1.9258	1.0882	6.1485	1.5304	0.9081	3.6861	1.9066	1.1977	4.9644	1.6409	1.1941	3.4137	1.7948	1.1017	4.0872	1.76	1.1286	3.7521	3.2941	1.8888	8.9301	5.4151	3.7089	10.6956	3.0815	1.9975	7.0904	4.4712	2.8769	8.18	6.4369	4.6152	10.3161	7.2431	5.4299	11.0358
367	1.9283	1.0889	6.1689	1.5321	0.9087	3.6935	1.9087	1.1983	4.9768	1.6422	1.1943	3.4215	1.7964	1.1021	4.095	1.7613	1.1287	3.7584	3.2984	1.8898	8.954	5.418	3.7093	10.7116	3.0858	1.9994	7.1077	4.4751	2.8787	8.1902	6.4389	4.6153	10.3237	7.2473	5.4324	11.0453
368	1.9308	1.0896	6.1892	1.5338	0.9094	3.7009	1.9107	1.1988	4.9893	1.6434	1.1946	3.4293	1.798	1.1025	4.1028	1.7625	1.1288	3.7647	3.3027	1.8909	8.9778	5.4209	3.7097	10.7275	3.0901	2.0013	7.125	4.4789	2.8806	8.2004	6.4409	4.6155	10.3313	7.2516	5.4348	11.0548
369	1.9333	1.0903	6.2097	1.5355	0.9101	3.7082	1.9127	1.1993	5.0018	1.6447	1.1949	3.4371	1.7997	1.1029	4.1106	1.7637	1.1289	3.771	3.307	1.8919	9.0017	5.4238	3.71	10.7435	3.0945	2.0032	7.1423	4.4827	2.8824	8.2106	6.4429	4.6156	10.3388	7.2558	5.4372	11.0642
370	1.9358	1.091	6.2301	1.5372	0.9108	3.7156	1.9148	1.1998	5.0143	1.6459	1.1951	3.4449	1.8013	1.1033	4.1184	1.7649	1.129	3.7773	3.3113	1.8929	9.0256	5.4267	3.7104	10.7594	3.0988	2.0051	7.1596	4.4865	2.8843	8.2208	6.4449	4.6157	10.3463	7.2601	5.4397	11.0737
371	1.9383	1.0917	6.2506	1.5388	0.9114	3.723	1.9168	1.2004	5.0268	1.6471	1.1954	3.4528	1.8029	1.1037	4.1262	1.7661	1.1292	3.7836	3.3156	1.894	9.0496	5.4295	3.7108	10.7753	3.1031	2.007	7.1769	4.4904	2.8861	8.2309	6.4469	4.6158	10.3539	7.2643	5.4421	11.0831
372	1.9407	1.0924	6.2711	1.5405	0.9121	3.7303	1.9188	1.2009	5.0393	1.6484	1.1957	3.4606	1.8045	1.1041	4.1339	1.7673	1.1293	3.7898	3.3199	1.895	9.0735	5.4324	3.7111	10.7913	3.1074	2.0089	7.1942	4.4942	2.888	8.2411	6.4488	4.6159	10.3613	7.2685	5.4445	11.0925
373	1.9432	1.093	6.2916	1.5422	0.9128	3.7377	1.9208	1.2014	5.0518	1.6496	1.1959	3.4684	1.8062	1.1045	4.1417	1.7685	1.1294	3.7961	3.3242	1.896	9.0974	5.4352	3.7115	10.8072	3.1117	2.0108	7.2115	4.498	2.8898	8.2512	6.4508	4.6159	10.3688	7.2727	5.4469	11.1019
374	1.9457	1.0937	6.3122	1.5439	0.9134	3.745	1.9228	1.2019	5.0643	1.6508	1.1962	3.4763	1.8078	1.1049	4.1495	1.7696	1.1295	3.8024	3.3284	1.897	9.1214	5.438	3.7118	10.823	3.116	2.0127	7.2288	4.5018	2.8917	8.2613	6.4528	4.616	10.3763	7.2769	5.4493	11.1113
375	1.9482	1.0944	6.3327	1.5455	0.9141	3.7524	1.9248	1.2024	5.0768	1.652	1.1964	3.4841	1.8094	1.1053	4.1573	1.7708	1.1296	3.8087	3.3327	1.898	9.1453	5.4408	3.7122	10.8389	3.1203	2.0145	7.2461	4.5055	2.8935	8.2714	6.4547	4.6161	10.3837	7.281	5.4517	11.1207
376	1.9506	1.0951	6.3534	1.5472	0.9148	3.7597	1.9268	1.2029	5.0893	1.6532	1.1967	3.492	1.811	1.1057	4.165	1.772	1.1297	3.8149	3.337	1.899	9.1693	5.4437	3.7125	10.8548	3.1246	2.0164	7.2634	4.5093	2.8954	8.2815	6.4566	4.6162	10.3911	7.2852	5.4541	11.13
377	1.9531	1.0958	6.374	1.5488	0.9154	3.767	1.9288	1.2034	5.1018	1.6545	1.1969	3.4998	1.8126	1.106	4.1728	1.7732	1.1298	3.8212	3.3413	1.9	9.1933	5.4465	3.7128	10.8706	3.1289	2.0183	7.2807	4.5131	2.8972	8.2916	6.4586	4.6163	10.3985	7.2893	5.4565	11.1393
378	1.9556	1.0965	6.3947	1.5505	0.9161	3.7744	1.9308	1.2039	5.1143	1.6557	1.1972	3.5077	1.8142	1.1064	4.1806	1.7743	1.1299	3.8274	3.3455	1.901	9.2173	5.4493	3.7132	10.8865	3.1331	2.0201	7.298	4.5169	2.899	8.3016	6.4605	4.6164	10.4059	7.2935	5.4588	11.1486
379	1.958	1.0972	6.4155	1.5522	0.9167	3.7817	1.9327	1.2044	5.1268	1.6569	1.1974	3.5156	1.8158	1.1068	4.1883	1.7755	1.13	3.8337	3.3498	1.902	9.2413	5.452	3.7135	10.9023	3.1374	2.022	7.3153	4.5206	2.9008	8.3116	6.4624	4.6164	10.4133	7.2976	5.4612	11.1579
380	1.9605	1.0978	6.4362	1.5538	0.9174	3.789	1.9347	1.2049	5.1393	1.6581	1.1977	3.5235	1.8174	1.1072	4.1961	1.7767	1.13	3.8399	3.354	1.903	9.2653	5.4548	3.7138	10.9182	3.1417	2.0238	7.3326	4.5244	2.9027	8.3217	6.4643	4.6165	10.4206	7.3017	5.4636	11.1671
381	1.963	1.0985	6.457	1.5555	0.9181	3.7963	1.9367	1.2054	5.1518	1.6593	1.1979	3.5313	1.819	1.1076	4.2038	1.7778	1.1301	3.8462	3.3583	1.904	9.2894	5.4576	3.7141	10.934	3.1459	2.0257	7.3499	4.5281	2.9045	8.3317	6.4662	4.6166	10.428	7.3059	5.4659	11.1764
382	1.9654	1.0992	6.4778	1.5571	0.9187	3.8036	1.9386	1.2059	5.1643	1.6605	1.1982	3.5392	1.8206	1.1079	4.2115	1.779	1.1302	3.8524	3.3625	1.905	9.3134	5.4603	3.7144	10.9498	3.1502	2.0275	7.3672	4.5318	2.9063	8.3416	6.4681	4.6166	10.4353	7.31	5.4683	11.1856
383	1.9679	1.0999	6.4987	1.5587	0.9194	3.8109	1.9406	1.2064	5.1769	1.6617	1.1984	3.5471	1.8222	1.1083	4.2193	1.7802	1.1303	3.8586	3.3668	1.906	9.3375	5.4631	3.7147	10.9656	3.1544	2.0294	7.3845	4.5356	2.9081	8.3516	6.47	4.6167	10.4426	7.3141	5.4706	11.1948
384	1.9703	1.1005	6.5196	1.5604	0.92	3.8182	1.9426	1.2069	5.1894	1.6629	1.1987	3.555	1.8237	1.1087	4.227	1.7813	1.1304	3.8648	3.371	1.9069	9.3616	5.4658	3.715	10.9813	3.1586	2.0312	7.4018	4.5393	2.9099	8.3616	6.4719	4.6167	10.4499	7.3181	5.4729	11.2039
385	1.9728	1.1012	6.5405	1.562	0.9207	3.8255	1.9445	1.2074	5.2019	1.6641	1.1989	3.5629	1.8253	1.1091	4.2347	1.7825	1.1305	3.8711	3.3753	1.9079	9.3856	5.4686	3.7153	10.9971	3.1629	2.0331	7.4191	4.543	2.9117	8.3715	6.4738	4.6168	10.4572	7.3222	5.4753	11.2131
386	1.9752	1.1019	6.5614	1.5637	0.9213	3.8328	1.9465	1.2078	5.2144	1.6653	1.1991	3.5708	1.8269	1.1094	4.2425	1.7836	1.1306	3.8773	3.3795	1.9089	9.4097	5.4713	3.7156	11.0129	3.1671	2.0349	7.4364	4.5467	2.9135	8.3814	6.4757	4.6168	10.4644	7.3263	5.4776	11.2222
387	1.9777	1.1026	6.5824	1.5653	0.922	3.8401	1.9484	1.2083	5.2269	1.6665	1.1994	3.5787	1.8285	1.1098	4.2502	1.7847	1.1306	3.8835	3.3837	1.9099	9.4338	5.474	3.7159	11.0286	3.1713	2.0367	7.4536	4.5504	2.9153	8.3914	6.4775	4.6169	10.4717	7.3303	5.4799	11.2314
388	1.9801	1.1032	6.6034	1.5669	0.9226	3.8474	1.9503	1.2088	5.2395	1.6677	1.1996	3.5867	1.83	1.1102	4.2579	1.7859	1.1307	3.8897	3.388	1.9108	9.458	5.4767	3.7162	11.0444	3.1755	2.0385	7.4709	4.5541	2.9171	8.4013	6.4794	4.6169	10.4789	7.3344	5.4822	11.2405
389	1.9826	1.1039	6.6245	1.5685	0.9233	3.8547	1.9523	1.2092	5.252	1.6689	1.1998	3.5946	1.8316	1.1105	4.2656	1.787	1.1308	3.8959	3.3922	1.9118	9.4821	5.4794	3.7164	11.0601	3.1798	2.0404	7.4882	4.5578	2.9189	8.4111	6.4812	4.617	10.4861	7.3384	5.4845	11.2495
390	1.985	1.1046	6.6456	1.5702	0.9239	3.8619	1.9542	1.2097	5.2645	1.6701	1.2001	3.6025	1.8332	1.1109	4.2733	1.7881	1.1309	3.9021	3.3964	1.9128	9.5062	5.4821	3.7167	11.0758	3.184	2.0422	7.5055	4.5615	2.9207	8.421	6.4831	4.617	10.4933	7.3424	5.4868	11.2586
391	1.9874	1.1052	6.6667	1.5718	0.9246	3.8692	1.9561	1.2102	5.277	1.6712	1.2003	3.6105	1.8347	1.1113	4.281	1.7893	1.1309	3.9083	3.4006	1.9137	9.5304	5.4848	3.717	11.0915	3.1882	2.044	7.5228	4.5651	2.9225	8.4309	6.4849	4.6171	10.5004	7.3464	5.4891	11.2677
392	1.9899	1.1059	6.6878	1.5734	0.9252	3.8765	1.9581	1.2106	5.2896	1.6724	1.2005	3.6184	1.8363	1.1116	4.2887	1.7904	1.131	3.9145	3.4048	1.9147	9.5545	5.4875	3.7172	11.1072	3.1924	2.0458	7.5401	4.5688	2.9243	8.4407	6.4867	4.6171	10.5076	7.3504	5.4914	11.2767
393	1.9923	1.1066	6.709	1.575	0.9259	3.8837	1.96	1.2111	5.3021	1.6736	1.2007	3.6263	1.8378	1.112	4.2964	1.7915	1.1311	3.9206	3.409	1.9156	9.5787	5.4901	3.7175	11.1229	3.1966	2.0476	7.5574	4.5725	2.9261	8.4505	6.4885	4.6171	10.5147	7.3544	5.4937	11.2857
394	1.9947	1.1072	6.7302	1.5766	0.9265	3.891	1.9619	1.2115	5.3147	1.6748	1.201	3.6343	1.8394	1.1124	4.3041	1.7926	1.1311	3.9268	3.4132	1.9166	9.6029	5.4928	3.7177	11.1386	3.2007	2.0494	7.5747	4.5761	2.9278	8.4603	6.4904	4.6172	10.5219	7.3584	5.496	11.2947
395	1.9971	1.1079	6.7515	1.5782	0.9272	3.8982	1.9638	1.212	5.3272	1.676	1.2012	3.6423	1.8409	1.1127	4.3118	1.7938	1.1312	3.933	3.4174	1.9175	9.6271	5.4955	3.718	11.1543	3.2049	2.0512	7.592	4.5798	2.9296	8.4701	6.4922	4.6172	10.529	7.3624	5.4982	11.3036
396	1.9996	1.1085	6.7728	1.5798	0.9278	3.9055	1.9657	1.2124	5.3397	1.6771	1.2014	3.6502	1.8425	1.1131	4.3195	1.7949	1.1312	3.9392	3.4216	1.9185	9.6513	5.4981	3.7182	11.1699	3.2091	2.053	7.6093	4.5834	2.9314	8.4799	6.494	4.6172	10.5361	7.3663	5.5005	11.3126
397	2.002	1.1092	6.7941	1.5814	0.9284	3.9127	1.9676	1.2129	5.3523	1.6783	1.2016	3.6582	1.844	1.1134	4.3271	1.796	1.1313	3.9453	3.4258	1.9194	9.6756	5.5007	3.7185	11.1856	3.2133	2.0548	7.6266	4.587	2.9331	8.4897	6.4958	4.6172	10.5432	7.3703	5.5028	11.3215
398	2.0044	1.1099	6.8154	1.583	0.9291	3.92	1.9695	1.2133	5.3648	1.6795	1.2019	3.6662	1.8455	1.1138	4.3348	1.7971	1.1314	3.9515	3.43	1.9204	9.6998	5.5034	3.7187	11.2012	3.2174	2.0566	7.6439	4.5907	2.9349	8.4994	6.4975	4.6172	10.5502	7.3742	5.505	11.3305
399	2.0068	1.1105	6.8368	1.5846	0.9297	3.9272	1.9714	1.2138	5.3774	1.6807	1.2021	3.6742	1.8471	1.1141	4.3425	1.7982	1.1314	3.9576	3.4342	1.9213	9.724	5.506	3.7189	11.2168	3.2216	2.0583	7.6611	4.5943	2.9367	8.5091	6.4993	4.6173	10.5573	7.3782	5.5073	11.3394
400	2.0093	1.1112	6.8582	1.5862	0.9304	3.9344	1.9733	1.2142	5.3899	1.6818	1.2023	3.6821	1.8486	1.1145	4.3501	1.7993	1.1315	3.9638	3.4384	1.9223	9.7483	5.5086	3.7191	11.2325	3.2257	2.0601	7.6784	4.5979	2.9384	8.5189	6.5011	4.6173	10.5643	7.3821	5.5095	11.3482
401	2.0117	1.1118	6.8796	1.5878	0.931	3.9417	1.9752	1.2146	5.4025	1.683	1.2025	3.6901	1.8501	1.1148	4.3578	1.8004	1.1315	3.9699	3.4425	1.9232	9.7726	5.5112	3.7194	11.2481	3.2299	2.0619	7.6957	4.6015	2.9402	8.5286	6.5029	4.6173	10.5713	7.386	5.5118	11.3571
402	2.0141	1.1125	6.9011	1.5894	0.9316	3.9489	1.9771	1.2151	5.4151	1.6842	1.2027	3.6981	1.8517	1.1152	4.3655	1.8015	1.1316	3.9761	3.4467	1.9241	9.7969	5.5138	3.7196	11.2637	3.234	2.0637	7.713	4.6051	2.9419	8.5383	6.5046	4.6173	10.5783	7.3899	5.514	11.3659
403	2.0165	1.1131	6.9226	1.591	0.9323	3.9561	1.9789	1.2155	5.4276	1.6853	1.2029	3.7061	1.8532	1.1155	4.3731	1.8026	1.1316	3.9822	3.4509	1.925	9.8212	5.5164	3.7198	11.2793	3.2382	2.0654	7.7303	4.6087	2.9437	8.548	6.5064	4.6173	10.5853	7.3938	5.5162	11.3748
404	2.0189	1.1138	6.9442	1.5926	0.9329	3.9633	1.9808	1.2159	5.4402	1.6865	1.2031	3.7142	1.8547	1.1159	4.3808	1.8037	1.1317	3.9883	3.455	1.926	9.8455	5.519	3.72	11.2949	3.2423	2.0672	7.7476	4.6123	2.9454	8.5576	6.5081	4.6173	10.5923	7.3977	5.5184	11.3836
405	2.0213	1.1144	6.9657	1.5942	0.9335	3.9705	1.9827	1.2164	5.4527	1.6876	1.2033	3.7222	1.8562	1.1162	4.3884	1.8047	1.1317	3.9945	3.4592	1.9269	9.8698	5.5215	3.7202	11.3104	3.2464	2.069	7.7649	4.6159	2.9472	8.5673	6.5099	4.6173	10.5992	7.4016	5.5206	11.3924
406	2.0237	1.1151	6.9874	1.5958	0.9342	3.9777	1.9845	1.2168	5.4653	1.6888	1.2035	3.7302	1.8577	1.1166	4.396	1.8058	1.1318	4.0006	3.4634	1.9278	9.8941	5.5241	3.7204	11.326	3.2505	2.0707	7.7822	4.6194	2.9489	8.5769	6.5116	4.6173	10.6062	7.4054	5.5229	11.4012
407	2.0261	1.1157	7.009	1.5973	0.9348	3.9849	1.9864	1.2172	5.4779	1.6899	1.2038	3.7382	1.8593	1.1169	4.4037	1.8069	1.1318	4.0067	3.4675	1.9287	9.9185	5.5267	3.7206	11.3416	3.2546	2.0725	7.7995	4.623	2.9507	8.5865	6.5133	4.6173	10.6131	7.4093	5.5251	11.4099
408	2.0285	1.1164	7.0307	1.5989	0.9354	3.9921	1.9883	1.2176	5.4904	1.6911	1.204	3.7463	1.8608	1.1172	4.4113	1.808	1.1319	4.0128	3.4717	1.9296	9.9428	5.5292	3.7208	11.3571	3.2588	2.0742	7.8168	4.6266	2.9524	8.5961	6.5151	4.6173	10.62	7.4132	5.5273	11.4187
409	2.0309	1.117	7.0524	1.6005	0.936	3.9993	1.9901	1.218	5.503	1.6922	1.2042	3.7543	1.8623	1.1176	4.4189	1.8091	1.1319	4.0189	3.4758	1.9306	9.9672	5.5318	3.7209	11.3726	3.2629	2.076	7.8341	4.6301	2.9542	8.6057	6.5168	4.6173	10.6269	7.417	5.5295	11.4274
410	2.0333	1.1177	7.0741	1.602	0.9367	4.0065	1.992	1.2184	5.5156	1.6934	1.2044	3.7623	1.8638	1.1179	4.4266	1.8101	1.1319	4.025	3.48	1.9315	9.9916	5.5343	3.7211	11.3882	3.267	2.0777	7.8513	4.6337	2.9559	8.6153	6.5185	4.6173	10.6338	7.4208	5.5316	11.4361
411	2.0357	1.1183	7.0959	1.6036	0.9373	4.0137	1.9938	1.2189	5.5282	1.6945	1.2046	3.7704	1.8653	1.1182	4.4342	1.8112	1.132	4.0311	3.4841	1.9324	10.016	5.5368	3.7213	11.4037	3.2711	2.0794	7.8686	4.6372	2.9576	8.6249	6.5202	4.6172	10.6407	7.4247	5.5338	11.4448
412	2.0381	1.119	7.1177	1.6052	0.9379	4.0208	1.9957	1.2193	5.5407	1.6957	1.2048	3.7784	1.8668	1.1186	4.4418	1.8123	1.132	4.0372	3.4882	1.9333	10.0404	5.5393	3.7215	11.4192	3.2751	2.0812	7.8859	4.6408	2.9593	8.6344	6.5219	4.6172	10.6475	7.4285	5.536	11.4535
413	2.0405	1.1196	7.1395	1.6067	0.9385	4.028	1.9975	1.2197	5.5533	1.6968	1.205	3.7865	1.8683	1.1189	4.4494	1.8133	1.132	4.0433	3.4924	1.9342	10.0648	5.5419	3.7216	11.4347	3.2792	2.0829	7.9032	4.6443	2.9611	8.644	6.5236	4.6172	10.6544	7.4323	5.5382	11.4621
414	2.0429	1.1202	7.1614	1.6083	0.9392	4.0352	1.9993	1.2201	5.5659	1.698	1.2052	3.7946	1.8698	1.1192	4.457	1.8144	1.1321	4.0494	3.4965	1.9351	10.0892	5.5444	3.7218	11.4502	3.2833	2.0846	7.9205	4.6478	2.9628	8.6535	6.5253	4.6172	10.6612	7.4361	5.5404	11.4708
415	2.0453	1.1209	7.1833	1.6099	0.9398	4.0424	2.0012	1.2205	5.5785	1.6991	1.2054	3.8026	1.8713	1.1196	4.4646	1.8154	1.1321	4.0555	3.5006	1.936	10.1137	5.5469	3.722	11.4657	3.2874	2.0864	7.9378	4.6513	2.9645	8.663	6.527	4.6172	10.668	7.4399	5.5425	11.4794
416	2.0476	1.1215	7.2052	1.6114	0.9404	4.0495	2.003	1.2209	5.5911	1.7002	1.2055	3.8107	1.8727	1.1199	4.4722	1.8165	1.1321	4.0616	3.5047	1.9369	10.1381	5.5494	3.7221	11.4812	3.2915	2.0881	7.9551	4.6549	2.9662	8.6725	6.5286	4.6171	10.6748	7.4437	5.5447	11.488
417	2.05	1.1221	7.2272	1.613	0.941	4.0567	2.0048	1.2213	5.6037	1.7014	1.2057	3.8188	1.8742	1.1202	4.4798	1.8175	1.1322	4.0676	3.5089	1.9378	10.1626	5.5518	3.7223	11.4967	3.2955	2.0898	7.9724	4.6584	2.9679	8.682	6.5303	4.6171	10.6816	7.4474	5.5468	11.4966
418	2.0524	1.1228	7.2492	1.6145	0.9416	4.0638	2.0066	1.2216	5.6163	1.7025	1.2059	3.8269	1.8757	1.1206	4.4874	1.8186	1.1322	4.0737	3.513	1.9386	10.187	5.5543	3.7224	11.5121	3.2996	2.0915	7.9897	4.6619	2.9696	8.6915	6.532	4.6171	10.6884	7.4512	5.549	11.5051
419	2.0548	1.1234	7.2712	1.6161	0.9423	4.071	2.0085	1.222	5.6289	1.7036	1.2061	3.835	1.8772	1.1209	4.495	1.8196	1.1322	4.0798	3.5171	1.9395	10.2115	5.5568	3.7226	11.5276	3.3036	2.0932	8.007	4.6654	2.9713	8.701	6.5336	4.617	10.6951	7.4549	5.5511	11.5137
420	2.0572	1.1241	7.2933	1.6176	0.9429	4.0781	2.0103	1.2224	5.6415	1.7048	1.2063	3.8431	1.8787	1.1212	4.5026	1.8207	1.1322	4.0858	3.5212	1.9404	10.236	5.5593	3.7227	11.543	3.3077	2.095	8.0243	4.6689	2.9731	8.7104	6.5353	4.617	10.7019	7.4587	5.5533	11.5222
421	2.0595	1.1247	7.3154	1.6191	0.9435	4.0853	2.0121	1.2228	5.6541	1.7059	1.2065	3.8512	1.8801	1.1215	4.5102	1.8217	1.1322	4.0919	3.5253	1.9413	10.2605	5.5617	3.7228	11.5585	3.3117	2.0967	8.0415	4.6723	2.9748	8.7198	6.5369	4.617	10.7086	7.4624	5.5554	11.5308
422	2.0619	1.1253	7.3375	1.6207	0.9441	4.0924	2.0139	1.2232	5.6667	1.707	1.2067	3.8593	1.8816	1.1219	4.5177	1.8227	1.1323	4.098	3.5294	1.9422	10.2851	5.5642	3.723	11.5739	3.3158	2.0984	8.0588	4.6758	2.9765	8.7293	6.5386	4.6169	10.7153	7.4662	5.5575	11.5393
423	2.0643	1.1259	7.3597	1.6222	0.9447	4.0995	2.0157	1.2236	5.6793	1.7081	1.2069	3.8674	1.8831	1.1222	4.5253	1.8238	1.1323	4.104	3.5335	1.9431	10.3096	5.5666	3.7231	11.5893	3.3198	2.1001	8.0761	4.6793	2.9781	8.7387	6.5402	4.6169	10.722	7.4699	5.5596	11.5478
424	2.0666	1.1266	7.3819	1.6238	0.9453	4.1067	2.0175	1.2239	5.6919	1.7093	1.2071	3.8756	1.8845	1.1225	4.5329	1.8248	1.1323	4.1101	3.5376	1.9439	10.3342	5.5691	3.7232	11.6047	3.3238	2.1018	8.0934	4.6828	2.9798	8.7481	6.5418	4.6168	10.7287	7.4736	5.5618	11.5563
425	2.069	1.1272	7.4041	1.6253	0.946	4.1138	2.0193	1.2243	5.7045	1.7104	1.2072	3.8837	1.886	1.1228	4.5404	1.8258	1.1323	4.1161	3.5417	1.9448	10.3587	5.5715	3.7234	11.6201	3.3279	2.1035	8.1107	4.6862	2.9815	8.7574	6.5434	4.6168	10.7354	7.4773	5.5639	11.5647
426	2.0714	1.1278	7.4264	1.6268	0.9466	4.1209	2.0211	1.2247	5.7171	1.7115	1.2074	3.8918	1.8875	1.1231	4.548	1.8269	1.1323	4.1221	3.5458	1.9457	10.3833	5.5739	3.7235	11.6355	3.3319	2.1051	8.128	4.6897	2.9832	8.7668	6.5451	4.6168	10.742	7.481	5.566	11.5732
427	2.0737	1.1285	7.4487	1.6284	0.9472	4.128	2.0229	1.2251	5.7298	1.7126	1.2076	3.9	1.8889	1.1234	4.5556	1.8279	1.1323	4.1282	3.5499	1.9465	10.4079	5.5763	3.7236	11.6509	3.3359	2.1068	8.1453	4.6931	2.9849	8.7762	6.5467	4.6167	10.7487	7.4847	5.5681	11.5816
428	2.0761	1.1291	7.471	1.6299	0.9478	4.1352	2.0246	1.2254	5.7424	1.7137	1.2078	3.9081	1.8904	1.1238	4.5631	1.8289	1.1323	4.1342	3.554	1.9474	10.4325	5.5787	3.7237	11.6663	3.3399	2.1085	8.1626	4.6966	2.9866	8.7855	6.5483	4.6167	10.7553	7.4884	5.5702	11.59
429	2.0785	1.1297	7.4934	1.6314	0.9484	4.1423	2.0264	1.2258	5.755	1.7148	1.208	3.9163	1.8918	1.1241	4.5707	1.8299	1.1324	4.1402	3.558	1.9483	10.4571	5.5811	3.7238	11.6817	3.3439	2.1102	8.1799	4.7	2.9883	8.7949	6.5499	4.6166	10.7619	7.492	5.5723	11.5984
430	2.0808	1.1303	7.5158	1.6329	0.949	4.1494	2.0282	1.2262	5.7676	1.716	1.2081	3.9244	1.8933	1.1244	4.5782	1.8309	1.1324	4.1463	3.5621	1.9491	10.4817	5.5835	3.7239	11.6971	3.3479	2.1119	8.1972	4.7034	2.9899	8.8042	6.5515	4.6165	10.7685	7.4957	5.5744	11.6068
431	2.0832	1.1309	7.5382	1.6344	0.9496	4.1565	2.03	1.2265	5.7803	1.7171	1.2083	3.9326	1.8947	1.1247	4.5858	1.8319	1.1324	4.1523	3.5662	1.95	10.5063	5.5859	3.724	11.7124	3.3519	2.1135	8.2145	4.7069	2.9916	8.8135	6.5531	4.6165	10.7751	7.4994	5.5764	11.6152
432	2.0855	1.1316	7.5607	1.636	0.9502	4.1636	2.0318	1.2269	5.7929	1.7182	1.2085	3.9408	1.8962	1.125	4.5933	1.833	1.1324	4.1583	3.5703	1.9508	10.531	5.5883	3.7241	11.7278	3.3559	2.1152	8.2318	4.7103	2.9933	8.8228	6.5546	4.6164	10.7817	7.503	5.5785	11.6235
433	2.0879	1.1322	7.5832	1.6375	0.9508	4.1707	2.0335	1.2272	5.8055	1.7193	1.2087	3.949	1.8976	1.1253	4.6008	1.834	1.1324	4.1643	3.5743	1.9517	10.5556	5.5907	3.7242	11.7431	3.3599	2.1169	8.2491	4.7137	2.995	8.8321	6.5562	4.6164	10.7883	7.5066	5.5806	11.6318
434	2.0902	1.1328	7.6057	1.639	0.9514	4.1778	2.0353	1.2276	5.8182	1.7204	1.2088	3.9571	1.899	1.1256	4.6084	1.835	1.1324	4.1703	3.5784	1.9525	10.5803	5.5931	3.7243	11.7585	3.3639	2.1185	8.2663	4.7171	2.9966	8.8413	6.5578	4.6163	10.7948	7.5103	5.5827	11.6402
435	2.0926	1.1334	7.6283	1.6405	0.952	4.1849	2.037	1.2279	5.8308	1.7215	1.209	3.9653	1.9005	1.1259	4.6159	1.836	1.1324	4.1763	3.5825	1.9534	10.605	5.5954	3.7244	11.7738	3.3679	2.1202	8.2836	4.7205	2.9983	8.8506	6.5594	4.6162	10.8014	7.5139	5.5847	11.6485
436	2.0949	1.134	7.6509	1.642	0.9526	4.1919	2.0388	1.2283	5.8434	1.7226	1.2092	3.9735	1.9019	1.1262	4.6234	1.837	1.1324	4.1823	3.5865	1.9542	10.6297	5.5978	3.7244	11.7891	3.3718	2.1219	8.3009	4.7239	3	8.8598	6.5609	4.6162	10.8079	7.5175	5.5868	11.6568
437	2.0973	1.1347	7.6735	1.6435	0.9532	4.199	2.0406	1.2286	5.8561	1.7237	1.2093	3.9817	1.9033	1.1265	4.631	1.838	1.1324	4.1883	3.5906	1.9551	10.6544	5.6001	3.7245	11.8044	3.3758	2.1235	8.3182	4.7273	3.0016	8.8691	6.5625	4.6161	10.8144	7.5211	5.5888	11.665
438	2.0996	1.1353	7.6962	1.645	0.9538	4.2061	2.0423	1.229	5.8687	1.7248	1.2095	3.9899	1.9048	1.1268	4.6385	1.839	1.1324	4.1943	3.5946	1.9559	10.6791	5.6025	3.7246	11.8197	3.3798	2.1252	8.3355	4.7307	3.0033	8.8783	6.564	4.616	10.8209	7.5247	5.5909	11.6733
439	2.1019	1.1359	7.7189	1.6465	0.9544	4.2132	2.0441	1.2293	5.8814	1.7259	1.2097	3.9981	1.9062	1.1271	4.646	1.84	1.1324	4.2003	3.5987	1.9568	10.7038	5.6048	3.7247	11.835	3.3837	2.1268	8.3528	4.7341	3.0049	8.8875	6.5656	4.6159	10.8274	7.5283	5.5929	11.6815
440	2.1043	1.1365	7.7416	1.648	0.955	4.2202	2.0458	1.2297	5.894	1.727	1.2098	4.0064	1.9076	1.1274	4.6535	1.8409	1.1324	4.2063	3.6027	1.9576	10.7286	5.6072	3.7247	11.8503	3.3877	2.1285	8.3701	4.7374	3.0066	8.8967	6.5671	4.6159	10.8339	7.5319	5.595	11.6898
441	2.1066	1.1371	7.7644	1.6495	0.9556	4.2273	2.0475	1.23	5.9067	1.7281	1.21	4.0146	1.909	1.1277	4.661	1.8419	1.1323	4.2123	3.6068	1.9584	10.7533	5.6095	3.7248	11.8656	3.3916	2.1301	8.3874	4.7408	3.0082	8.9059	6.5687	4.6158	10.8404	7.5355	5.597	11.698
442	2.109	1.1377	7.7872	1.651	0.9562	4.2344	2.0493	1.2303	5.9193	1.7292	1.2102	4.0228	1.9105	1.128	4.6685	1.8429	1.1323	4.2183	3.6108	1.9593	10.7781	5.6118	3.7249	11.8809	3.3956	2.1318	8.4047	4.7442	3.0099	8.915	6.5702	4.6157	10.8468	7.5391	5.5991	11.7062
443	2.1113	1.1383	7.81	1.6525	0.9568	4.2414	2.051	1.2307	5.932	1.7303	1.2103	4.0311	1.9119	1.1283	4.676	1.8439	1.1323	4.2242	3.6148	1.9601	10.8029	5.6141	3.7249	11.8962	3.3995	2.1334	8.422	4.7475	3.0115	8.9242	6.5717	4.6156	10.8532	7.5426	5.6011	11.7144
444	2.1136	1.1389	7.8329	1.654	0.9574	4.2485	2.0527	1.231	5.9447	1.7314	1.2105	4.0393	1.9133	1.1286	4.6835	1.8449	1.1323	4.2302	3.6189	1.9609	10.8277	5.6164	3.725	11.9114	3.4035	2.135	8.4393	4.7509	3.0132	8.9333	6.5732	4.6155	10.8597	7.5462	5.6031	11.7226
445	2.116	1.1395	7.8558	1.6555	0.958	4.2555	2.0545	1.2313	5.9573	1.7324	1.2106	4.0475	1.9147	1.1289	4.691	1.8458	1.1323	4.2362	3.6229	1.9617	10.8525	5.6187	3.725	11.9267	3.4074	2.1367	8.4566	4.7542	3.0148	8.9425	6.5748	4.6155	10.8661	7.5497	5.6051	11.7307
446	2.1183	1.1401	7.8787	1.6569	0.9586	4.2626	2.0562	1.2317	5.97	1.7335	1.2108	4.0558	1.9161	1.1292	4.6985	1.8468	1.1323	4.2421	3.6269	1.9626	10.8773	5.621	3.7251	11.9419	3.4113	2.1383	8.4739	4.7576	3.0165	8.9516	6.5763	4.6154	10.8725	7.5533	5.6071	11.7389
447	2.1206	1.1408	7.9017	1.6584	0.9592	4.2696	2.0579	1.232	5.9827	1.7346	1.211	4.0641	1.9175	1.1295	4.706	1.8478	1.1323	4.2481	3.631	1.9634	10.9021	5.6233	3.7251	11.9572	3.4152	2.1399	8.4912	4.7609	3.0181	8.9607	6.5778	4.6153	10.8789	7.5568	5.6091	11.747
448	2.1229	1.1414	7.9247	1.6599	0.9598	4.2767	2.0596	1.2323	5.9954	1.7357	1.2111	4.0723	1.9189	1.1298	4.7135	1.8488	1.1323	4.2541	3.635	1.9642	10.9269	5.6256	3.7251	11.9724	3.4192	2.1415	8.5085	4.7643	3.0197	8.9698	6.5793	4.6152	10.8853	7.5603	5.6112	11.7551
449	2.1253	1.142	7.9477	1.6614	0.9604	4.2837	2.0613	1.2326	6.008	1.7368	1.2113	4.0806	1.9203	1.1301	4.7209	1.8497	1.1322	4.26	3.639	1.965	10.9518	5.6279	3.7252	11.9876	3.4231	2.1431	8.5258	4.7676	3.0214	8.9789	6.5808	4.6151	10.8916	7.5638	5.6132	11.7632
450	2.1276	1.1426	7.9708	1.6629	0.961	4.2908	2.0631	1.233	6.0207	1.7379	1.2114	4.0889	1.9217	1.1304	4.7284	1.8507	1.1322	4.266	3.643	1.9658	10.9766	5.6302	3.7252	12.0029	3.427	2.1448	8.5431	4.7709	3.023	8.9879	6.5823	4.615	10.898	7.5673	5.6152	11.7713
451	2.1299	1.1432	7.9939	1.6643	0.9616	4.2978	2.0648	1.2333	6.0334	1.7389	1.2116	4.0972	1.9231	1.1307	4.7359	1.8517	1.1322	4.2719	3.647	1.9666	11.0015	5.6324	3.7252	12.0181	3.4309	2.1464	8.5604	4.7742	3.0246	8.997	6.5837	4.6149	10.9043	7.5708	5.6171	11.7793
452	2.1322	1.1438	8.017	1.6658	0.9621	4.3048	2.0665	1.2336	6.0461	1.74	1.2117	4.1054	1.9245	1.131	4.7434	1.8526	1.1322	4.2778	3.651	1.9675	11.0264	5.6347	3.7253	12.0333	3.4348	2.148	8.5777	4.7775	3.0262	9.0061	6.5852	4.6148	10.9107	7.5743	5.6191	11.7874
453	2.1345	1.1444	8.0402	1.6673	0.9627	4.3118	2.0682	1.2339	6.0588	1.7411	1.2119	4.1137	1.9259	1.1312	4.7508	1.8536	1.1322	4.2838	3.655	1.9683	11.0513	5.6369	3.7253	12.0485	3.4387	2.1496	8.595	4.7808	3.0279	9.0151	6.5867	4.6147	10.917	7.5778	5.6211	11.7954
454	2.1369	1.145	8.0634	1.6687	0.9633	4.3189	2.0699	1.2342	6.0715	1.7422	1.212	4.122	1.9273	1.1315	4.7583	1.8545	1.1321	4.2897	3.659	1.9691	11.0762	5.6392	3.7253	12.0637	3.4426	2.1512	8.6123	4.7841	3.0295	9.0241	6.5882	4.6146	10.9233	7.5813	5.6231	11.8035
455	2.1392	1.1456	8.0866	1.6702	0.9639	4.3259	2.0716	1.2345	6.0842	1.7432	1.2122	4.1303	1.9287	1.1318	4.7658	1.8555	1.1321	4.2957	3.663	1.9699	11.1011	5.6414	3.7253	12.0789	3.4465	2.1528	8.6296	4.7874	3.0311	9.0331	6.5896	4.6145	10.9296	7.5848	5.6251	11.8115
456	2.1415	1.1462	8.1099	1.6717	0.9645	4.3329	2.0733	1.2348	6.0969	1.7443	1.2123	4.1387	1.9301	1.1321	4.7732	1.8564	1.1321	4.3016	3.667	1.9707	11.1261	5.6437	3.7253	12.0941	3.4504	2.1544	8.6469	4.7907	3.0327	9.0421	6.5911	4.6144	10.9359	7.5882	5.627	11.8195
457	2.1438	1.1468	8.1332	1.6731	0.9651	4.3399	2.0749	1.2351	6.1096	1.7454	1.2125	4.147	1.9315	1.1324	4.7807	1.8574	1.132	4.3075	3.671	1.9715	11.151	5.6459	3.7253	12.1092	3.4542	2.156	8.6642	4.794	3.0343	9.0511	6.5926	4.6143	10.9421	7.5917	5.629	11.8275
458	2.1461	1.1474	8.1565	1.6746	0.9657	4.3469	2.0766	1.2354	6.1223	1.7464	1.2126	4.1553	1.9328	1.1326	4.7881	1.8583	1.132	4.3134	3.675	1.9723	11.176	5.6481	3.7254	12.1244	3.4581	2.1576	8.6815	4.7973	3.0359	9.0601	6.594	4.6142	10.9484	7.5951	5.631	11.8354
459	2.1484	1.1479	8.1799	1.676	0.9662	4.3539	2.0783	1.2357	6.135	1.7475	1.2128	4.1636	1.9342	1.1329	4.7956	1.8593	1.132	4.3194	3.679	1.9731	11.2009	5.6504	3.7254	12.1396	3.462	2.1592	8.6988	4.8006	3.0375	9.0691	6.5955	4.6141	10.9546	7.5986	5.6329	11.8434
460	2.1507	1.1485	8.2033	1.6775	0.9668	4.3609	2.08	1.236	6.1477	1.7486	1.2129	4.172	1.9356	1.1332	4.803	1.8602	1.132	4.3253	3.683	1.9739	11.2259	5.6526	3.7254	12.1547	3.4659	2.1608	8.7161	4.8038	3.0391	9.078	6.5969	4.614	10.9609	7.602	5.6349	11.8513
461	2.153	1.1491	8.2267	1.6789	0.9674	4.3679	2.0817	1.2363	6.1604	1.7496	1.2131	4.1803	1.937	1.1335	4.8104	1.8612	1.1319	4.3312	3.687	1.9746	11.2509	5.6548	3.7254	12.1699	3.4697	2.1623	8.7334	4.8071	3.0407	9.087	6.5984	4.6139	10.9671	7.6054	5.6368	11.8593
462	2.1553	1.1497	8.2502	1.6804	0.968	4.3749	2.0833	1.2366	6.1731	1.7507	1.2132	4.1887	1.9383	1.1338	4.8179	1.8621	1.1319	4.3371	3.691	1.9754	11.2759	5.657	3.7253	12.185	3.4736	2.1639	8.7507	4.8104	3.0424	9.0959	6.5998	4.6137	10.9733	7.6089	5.6388	11.8672
463	2.1576	1.1503	8.2737	1.6818	0.9686	4.3819	2.085	1.2369	6.1858	1.7518	1.2133	4.197	1.9397	1.134	4.8253	1.863	1.1318	4.343	3.695	1.9762	11.3009	5.6592	3.7253	12.2002	3.4774	2.1655	8.7681	4.8136	3.0439	9.1049	6.6012	4.6136	10.9795	7.6123	5.6407	11.8751
464	2.1599	1.1509	8.2972	1.6833	0.9691	4.3889	2.0867	1.2372	6.1985	1.7528	1.2135	4.2054	1.9411	1.1343	4.8327	1.864	1.1318	4.3489	3.6989	1.977	11.326	5.6614	3.7253	12.2153	3.4813	2.1671	8.7854	4.8169	3.0455	9.1138	6.6026	4.6135	10.9857	7.6157	5.6427	11.883
465	2.1622	1.1515	8.3208	1.6847	0.9697	4.3959	2.0884	1.2375	6.2113	1.7539	1.2136	4.2137	1.9424	1.1346	4.8402	1.8649	1.1318	4.3548	3.7029	1.9778	11.351	5.6636	3.7253	12.2304	3.4851	2.1686	8.8027	4.8201	3.0471	9.1227	6.6041	4.6134	10.9919	7.6191	5.6446	11.8909
466	2.1645	1.1521	8.3444	1.6862	0.9703	4.4028	2.09	1.2378	6.224	1.7549	1.2138	4.2221	1.9438	1.1348	4.8476	1.8658	1.1317	4.3607	3.7069	1.9786	11.3761	5.6657	3.7253	12.2456	3.489	2.1702	8.82	4.8234	3.0487	9.1316	6.6055	4.6133	10.9981	7.6225	5.6465	11.8987
467	2.1668	1.1527	8.368	1.6876	0.9709	4.4098	2.0917	1.2381	6.2367	1.756	1.2139	4.2305	1.9452	1.1351	4.855	1.8667	1.1317	4.3666	3.7109	1.9793	11.4011	5.6679	3.7253	12.2607	3.4928	2.1718	8.8373	4.8266	3.0503	9.1404	6.6069	4.6131	11.0042	7.6259	5.6484	11.9066
468	2.1691	1.1533	8.3917	1.6891	0.9714	4.4168	2.0933	1.2384	6.2494	1.757	1.214	4.2389	1.9465	1.1354	4.8624	1.8677	1.1317	4.3725	3.7148	1.9801	11.4262	5.6701	3.7253	12.2758	3.4966	2.1733	8.8546	4.8298	3.0519	9.1493	6.6083	4.613	11.0104	7.6293	5.6504	11.9144
469	2.1714	1.1538	8.4154	1.6905	0.972	4.4238	2.095	1.2387	6.2622	1.7581	1.2142	4.2473	1.9479	1.1357	4.8698	1.8686	1.1316	4.3784	3.7188	1.9809	11.4513	5.6722	3.7252	12.2909	3.5005	2.1749	8.8719	4.8331	3.0535	9.1582	6.6097	4.6129	11.0165	7.6326	5.6523	11.9222
470	2.1737	1.1544	8.4392	1.6919	0.9726	4.4307	2.0966	1.2389	6.2749	1.7591	1.2143	4.2557	1.9492	1.1359	4.8773	1.8695	1.1316	4.3842	3.7227	1.9817	11.4764	5.6744	3.7252	12.306	3.5043	2.1765	8.8892	4.8363	3.0551	9.167	6.6111	4.6128	11.0226	7.636	5.6542	11.93
471	2.176	1.155	8.4629	1.6934	0.9732	4.4377	2.0983	1.2392	6.2876	1.7602	1.2144	4.2641	1.9506	1.1362	4.8847	1.8704	1.1315	4.3901	3.7267	1.9824	11.5015	5.6766	3.7252	12.3211	3.5081	2.178	8.9065	4.8395	3.0567	9.1758	6.6125	4.6126	11.0287	7.6394	5.6561	11.9378
472	2.1783	1.1556	8.4867	1.6948	0.9737	4.4447	2.0999	1.2395	6.3004	1.7612	1.2146	4.2725	1.9519	1.1365	4.8921	1.8713	1.1315	4.396	3.7307	1.9832	11.5266	5.6787	3.7251	12.3362	3.5119	2.1796	8.9238	4.8427	3.0582	9.1847	6.6139	4.6125	11.0348	7.6427	5.658	11.9456
473	2.1805	1.1562	8.5106	1.6962	0.9743	4.4516	2.1016	1.2398	6.3131	1.7623	1.2147	4.2809	1.9533	1.1367	4.8995	1.8722	1.1314	4.4019	3.7346	1.984	11.5518	5.6809	3.7251	12.3512	3.5157	2.1811	8.9412	4.8459	3.0598	9.1935	6.6153	4.6124	11.0409	7.6461	5.6599	11.9534
474	2.1828	1.1568	8.5345	1.6976	0.9749	4.4586	2.1032	1.24	6.3259	1.7633	1.2148	4.2893	1.9546	1.137	4.9069	1.8732	1.1314	4.4077	3.7386	1.9847	11.5769	5.683	3.7251	12.3663	3.5196	2.1827	8.9585	4.8491	3.0614	9.2023	6.6167	4.6122	11.047	7.6494	5.6618	11.9612
475	2.1851	1.1573	8.5584	1.6991	0.9754	4.4655	2.1049	1.2403	6.3386	1.7644	1.215	4.2977	1.956	1.1372	4.9143	1.8741	1.1313	4.4136	3.7425	1.9855	11.6021	5.6851	3.725	12.3814	3.5234	2.1842	8.9758	4.8523	3.063	9.2111	6.618	4.6121	11.0531	7.6527	5.6637	11.9689
476	2.1874	1.1579	8.5823	1.7005	0.976	4.4725	2.1065	1.2406	6.3514	1.7654	1.2151	4.3062	1.9573	1.1375	4.9216	1.875	1.1313	4.4195	3.7465	1.9863	11.6273	5.6872	3.725	12.3964	3.5272	2.1858	8.9931	4.8555	3.0645	9.2199	6.6194	4.612	11.0591	7.656	5.6656	11.9766
477	2.1897	1.1585	8.6063	1.7019	0.9766	4.4794	2.1081	1.2409	6.3642	1.7665	1.2152	4.3146	1.9586	1.1378	4.929	1.8759	1.1312	4.4253	3.7504	1.987	11.6525	5.6894	3.7249	12.4115	3.531	2.1873	9.0104	4.8587	3.0661	9.2286	6.6208	4.6118	11.0652	7.6594	5.6675	11.9844
478	2.1919	1.1591	8.6303	1.7033	0.9771	4.4863	2.1097	1.2411	6.3769	1.7675	1.2153	4.3231	1.96	1.138	4.9364	1.8768	1.1312	4.4312	3.7543	1.9878	11.6777	5.6915	3.7249	12.4265	3.5347	2.1888	9.0277	4.8619	3.0677	9.2374	6.6221	4.6117	11.0712	7.6627	5.6694	11.9921
479	2.1942	1.1596	8.6543	1.7047	0.9777	4.4933	2.1114	1.2414	6.3897	1.7685	1.2155	4.3315	1.9613	1.1383	4.9438	1.8777	1.1311	4.437	3.7583	1.9885	11.7029	5.6936	3.7248	12.4416	3.5385	2.1904	9.045	4.865	3.0692	9.2461	6.6235	4.6116	11.0772	7.666	5.6712	11.9998
480	2.1965	1.1602	8.6784	1.7062	0.9783	4.5002	2.113	1.2417	6.4024	1.7696	1.2156	4.34	1.9626	1.1385	4.9512	1.8786	1.1311	4.4429	3.7622	1.9893	11.7281	5.6957	3.7247	12.4566	3.5423	2.1919	9.0624	4.8682	3.0708	9.2549	6.6248	4.6114	11.0833	7.6693	5.6731	12.0074
481	2.1988	1.1608	8.7025	1.7076	0.9788	4.5072	2.1146	1.2419	6.4152	1.7706	1.2157	4.3484	1.964	1.1388	4.9586	1.8795	1.131	4.4487	3.7662	1.99	11.7533	5.6978	3.7247	12.4717	3.5461	2.1934	9.0797	4.8714	3.0723	9.2636	6.6262	4.6113	11.0893	7.6726	5.675	12.0151
482	2.201	1.1614	8.7267	1.709	0.9794	4.5141	2.1162	1.2422	6.428	1.7716	1.2158	4.3569	1.9653	1.1391	4.9659	1.8804	1.131	4.4546	3.7701	1.9908	11.7786	5.6999	3.7246	12.4867	3.5499	2.195	9.097	4.8745	3.0739	9.2723	6.6275	4.6111	11.0953	7.6759	5.6768	12.0228
483	2.2033	1.1619	8.7508	1.7104	0.98	4.521	2.1178	1.2424	6.4408	1.7727	1.216	4.3654	1.9666	1.1393	4.9733	1.8813	1.1309	4.4604	3.774	1.9915	11.8038	5.702	3.7246	12.5017	3.5537	2.1965	9.1143	4.8777	3.0755	9.281	6.6289	4.611	11.1012	7.6791	5.6787	12.0304
484	2.2056	1.1625	8.7751	1.7118	0.9805	4.5279	2.1195	1.2427	6.4535	1.7737	1.2161	4.3738	1.9679	1.1396	4.9807	1.8821	1.1308	4.4663	3.7779	1.9923	11.8291	5.7041	3.7245	12.5167	3.5574	2.198	9.1316	4.8809	3.077	9.2897	6.6302	4.6108	11.1072	7.6824	5.6806	12.038
485	2.2079	1.1631	8.7993	1.7132	0.9811	4.5349	2.1211	1.2429	6.4663	1.7747	1.2162	4.3823	1.9693	1.1398	4.988	1.883	1.1308	4.4721	3.7819	1.993	11.8544	5.7062	3.7244	12.5317	3.5612	2.1995	9.149	4.884	3.0786	9.2984	6.6316	4.6107	11.1132	7.6857	5.6824	12.0456
486	2.2101	1.1637	8.8236	1.7146	0.9816	4.5418	2.1227	1.2432	6.4791	1.7758	1.2163	4.3908	1.9706	1.1401	4.9954	1.8839	1.1307	4.4779	3.7858	1.9938	11.8797	5.7082	3.7243	12.5467	3.5649	2.201	9.1663	4.8872	3.0801	9.3071	6.6329	4.6105	11.1191	7.689	5.6843	12.0532
487	2.2124	1.1642	8.8479	1.716	0.9822	4.5487	2.1243	1.2434	6.4919	1.7768	1.2164	4.3993	1.9719	1.1403	5.0028	1.8848	1.1306	4.4838	3.7897	1.9945	11.905	5.7103	3.7243	12.5617	3.5687	2.2025	9.1836	4.8903	3.0817	9.3157	6.6342	4.6104	11.1251	7.6922	5.6861	12.0608
488	2.2146	1.1648	8.8722	1.7174	0.9828	4.5556	2.1259	1.2437	6.5047	1.7778	1.2166	4.4078	1.9732	1.1406	5.0101	1.8857	1.1306	4.4896	3.7936	1.9952	11.9303	5.7124	3.7242	12.5767	3.5725	2.2041	9.2009	4.8934	3.0832	9.3244	6.6355	4.6102	11.131	7.6955	5.688	12.0684
489	2.2169	1.1654	8.8966	1.7188	0.9833	4.5625	2.1275	1.2439	6.5175	1.7788	1.2167	4.4163	1.9745	1.1408	5.0175	1.8866	1.1305	4.4954	3.7975	1.996	11.9556	5.7144	3.7241	12.5917	3.5762	2.2056	9.2183	4.8966	3.0847	9.333	6.6369	4.6101	11.1369	7.6987	5.6898	12.076
490	2.2192	1.1659	8.921	1.7202	0.9839	4.5694	2.1291	1.2442	6.5303	1.7799	1.2168	4.4248	1.9758	1.1411	5.0248	1.8874	1.1305	4.5012	3.8014	1.9967	11.981	5.7165	3.724	12.6067	3.5799	2.2071	9.2356	4.8997	3.0863	9.3417	6.6382	4.6099	11.1428	7.7019	5.6916	12.0835
491	2.2214	1.1665	8.9455	1.7216	0.9844	4.5763	2.1307	1.2444	6.5431	1.7809	1.2169	4.4334	1.9771	1.1413	5.0322	1.8883	1.1304	4.507	3.8053	1.9975	12.0063	5.7185	3.7239	12.6217	3.5837	2.2086	9.2529	4.9028	3.0878	9.3503	6.6395	4.6098	11.1487	7.7052	5.6935	12.0911
492	2.2237	1.1671	8.97	1.723	0.985	4.5832	2.1323	1.2447	6.5559	1.7819	1.217	4.4419	1.9785	1.1416	5.0395	1.8892	1.1303	4.5129	3.8093	1.9982	12.0317	5.7206	3.7238	12.6367	3.5874	2.2101	9.2702	4.9059	3.0894	9.3589	6.6408	4.6096	11.1546	7.7084	5.6953	12.0986
493	2.2259	1.1676	8.9945	1.7244	0.9855	4.5901	2.1338	1.2449	6.5687	1.7829	1.2171	4.4504	1.9798	1.1418	5.0468	1.8901	1.1303	4.5187	3.8132	1.9989	12.0571	5.7226	3.7237	12.6516	3.5912	2.2116	9.2876	4.909	3.0909	9.3675	6.6421	4.6095	11.1605	7.7116	5.6971	12.1061
494	2.2282	1.1682	9.019	1.7258	0.9861	4.597	2.1354	1.2452	6.5815	1.784	1.2173	4.459	1.9811	1.1421	5.0542	1.8909	1.1302	4.5245	3.8171	1.9996	12.0825	5.7247	3.7236	12.6666	3.5949	2.2131	9.3049	4.9121	3.0924	9.3761	6.6434	4.6093	11.1664	7.7148	5.6989	12.1136
495	2.2304	1.1688	9.0436	1.7271	0.9867	4.6039	2.137	1.2454	6.5943	1.785	1.2174	4.4675	1.9824	1.1423	5.0615	1.8918	1.1301	4.5303	3.821	2.0004	12.1079	5.7267	3.7236	12.6816	3.5986	2.2146	9.3222	4.9152	3.0939	9.3847	6.6447	4.6091	11.1722	7.718	5.7008	12.1211
496	2.2327	1.1693	9.0682	1.7285	0.9872	4.6108	2.1386	1.2456	6.6071	1.786	1.2175	4.4761	1.9837	1.1425	5.0688	1.8927	1.13	4.5361	3.8249	2.0011	12.1333	5.7287	3.7234	12.6965	3.6023	2.216	9.3396	4.9183	3.0955	9.3932	6.646	4.609	11.1781	7.7212	5.7026	12.1286
497	2.2349	1.1699	9.0929	1.7299	0.9878	4.6177	2.1402	1.2459	6.6199	1.787	1.2176	4.4846	1.985	1.1428	5.0762	1.8935	1.13	4.5419	3.8287	2.0018	12.1587	5.7308	3.7233	12.7115	3.6061	2.2175	9.3569	4.9214	3.097	9.4018	6.6473	4.6088	11.1839	7.7244	5.7044	12.1361
498	2.2372	1.1704	9.1176	1.7313	0.9883	4.6245	2.1417	1.2461	6.6328	1.788	1.2177	4.4932	1.9862	1.143	5.0835	1.8944	1.1299	4.5477	3.8326	2.0025	12.1842	5.7328	3.7232	12.7264	3.6098	2.219	9.3742	4.9245	3.0985	9.4104	6.6486	4.6086	11.1898	7.7276	5.7062	12.1436
499	2.2394	1.171	9.1423	1.7327	0.9889	4.6314	2.1433	1.2463	6.6456	1.789	1.2178	4.5018	1.9875	1.1433	5.0908	1.8952	1.1298	4.5535	3.8365	2.0032	12.2096	5.7348	3.7231	12.7414	3.6135	2.2205	9.3916	4.9276	3.1	9.4189	6.6498	4.6085	11.1956	7.7308	5.708	12.151
500	2.2417	1.1716	9.1671	1.734	0.9894	4.6383	2.1449	1.2466	6.6584	1.7901	1.2179	4.5103	1.9888	1.1435	5.0981	1.8961	1.1297	4.5593	3.8404	2.004	12.2351	5.7368	3.723	12.7563	3.6172	2.222	9.4089	4.9307	3.1016	9.4274	6.6511	4.6083	11.2014	7.7339	5.7098	12.1584
501	2.2439	1.1721	9.1919	1.7354	0.99	4.6452	2.1464	1.2468	6.6712	1.7911	1.218	4.5189	1.9901	1.1437	5.1055	1.897	1.1297	4.5651	3.8443	2.0047	12.2605	5.7388	3.7229	12.7712	3.6209	2.2235	9.4262	4.9338	3.1031	9.4359	6.6524	4.6081	11.2072	7.7371	5.7116	12.1659
502	2.2462	1.1727	9.2167	1.7368	0.9905	4.652	2.148	1.247	6.6841	1.7921	1.2181	4.5275	1.9914	1.144	5.1128	1.8978	1.1296	4.5709	3.8482	2.0054	12.286	5.7408	3.7228	12.7861	3.6246	2.2249	9.4436	4.9368	3.1046	9.4445	6.6537	4.608	11.213	7.7403	5.7134	12.1733
503	2.2484	1.1732	9.2415	1.7382	0.9911	4.6589	2.1496	1.2472	6.6969	1.7931	1.2182	4.5361	1.9927	1.1442	5.1201	1.8987	1.1295	4.5766	3.8521	2.0061	12.3115	5.7428	3.7227	12.8011	3.6283	2.2264	9.4609	4.9399	3.1061	9.453	6.6549	4.6078	11.2188	7.7434	5.7152	12.1807
504	2.2507	1.1738	9.2664	1.7395	0.9916	4.6658	2.1511	1.2475	6.7097	1.7941	1.2183	4.5447	1.994	1.1445	5.1274	1.8995	1.1294	4.5824	3.8559	2.0068	12.337	5.7448	3.7226	12.816	3.632	2.2279	9.4782	4.943	3.1076	9.4615	6.6562	4.6076	11.2245	7.7466	5.717	12.1881
505	2.2529	1.1743	9.2914	1.7409	0.9922	4.6726	2.1527	1.2477	6.7226	1.7951	1.2184	4.5533	1.9953	1.1447	5.1347	1.9004	1.1293	4.5882	3.8598	2.0075	12.3626	5.7468	3.7224	12.8309	3.6357	2.2293	9.4956	4.946	3.1091	9.4699	6.6574	4.6074	11.2303	7.7497	5.7187	12.1954
506	2.2551	1.1749	9.3163	1.7423	0.9927	4.6795	2.1542	1.2479	6.7354	1.7961	1.2185	4.5619	1.9965	1.1449	5.142	1.9012	1.1293	4.594	3.8637	2.0082	12.3881	5.7487	3.7223	12.8458	3.6394	2.2308	9.5129	4.9491	3.1106	9.4784	6.6587	4.6073	11.2361	7.7529	5.7205	12.2028
507	2.2574	1.1754	9.3413	1.7436	0.9932	4.6863	2.1558	1.2481	6.7483	1.7971	1.2186	4.5705	1.9978	1.1452	5.1493	1.9021	1.1292	4.5997	3.8676	2.0089	12.4137	5.7507	3.7222	12.8607	3.643	2.2323	9.5302	4.9521	3.1122	9.4869	6.6599	4.6071	11.2418	7.756	5.7223	12.2102
508	2.2596	1.176	9.3663	1.745	0.9938	4.6932	2.1573	1.2483	6.7611	1.7981	1.2187	4.5792	1.9991	1.1454	5.1566	1.9029	1.1291	4.6055	3.8714	2.0096	12.4392	5.7527	3.722	12.8756	3.6467	2.2337	9.5476	4.9552	3.1137	9.4953	6.6612	4.6069	11.2475	7.7591	5.7241	12.2175
509	2.2618	1.1765	9.3914	1.7463	0.9943	4.7	2.1589	1.2486	6.774	1.7991	1.2189	4.5878	2.0004	1.1456	5.1639	1.9037	1.129	4.6113	3.8753	2.0103	12.4648	5.7547	3.7219	12.8905	3.6504	2.2352	9.5649	4.9582	3.1152	9.5038	6.6624	4.6067	11.2533	7.7623	5.7258	12.2248
510	2.2641	1.1771	9.4165	1.7477	0.9949	4.7069	2.1604	1.2488	6.7869	1.8001	1.219	4.5964	2.0016	1.1458	5.1712	1.9046	1.1289	4.617	3.8792	2.011	12.4904	5.7566	3.7218	12.9054	3.6541	2.2366	9.5823	4.9613	3.1167	9.5122	6.6637	4.6066	11.259	7.7654	5.7276	12.2321
511	2.2663	1.1777	9.4416	1.7491	0.9954	4.7137	2.162	1.249	6.7997	1.8011	1.2191	4.6051	2.0029	1.1461	5.1785	1.9054	1.1288	4.6228	3.883	2.0117	12.516	5.7586	3.7216	12.9203	3.6577	2.2381	9.5996	4.9643	3.1182	9.5206	6.6649	4.6064	11.2647	7.7685	5.7294	12.2395
512	2.2685	1.1782	9.4668	1.7504	0.996	4.7206	2.1635	1.2492	6.8126	1.8021	1.2191	4.6137	2.0042	1.1463	5.1858	1.9062	1.1288	4.6286	3.8869	2.0124	12.5416	5.7605	3.7215	12.9351	3.6614	2.2395	9.617	4.9673	3.1197	9.529	6.6661	4.6062	11.2704	7.7716	5.7311	12.2467
513	2.2708	1.1787	9.492	1.7518	0.9965	4.7274	2.1651	1.2494	6.8254	1.8031	1.2192	4.6224	2.0054	1.1465	5.193	1.9071	1.1287	4.6343	3.8907	2.0131	12.5672	5.7625	3.7214	12.95	3.665	2.241	9.6343	4.9704	3.1211	9.5374	6.6674	4.606	11.2761	7.7747	5.7329	12.254
514	2.273	1.1793	9.5172	1.7531	0.997	4.7342	2.1666	1.2496	6.8383	1.8041	1.2193	4.631	2.0067	1.1468	5.2003	1.9079	1.1286	4.6401	3.8946	2.0138	12.5928	5.7644	3.7212	12.9649	3.6687	2.2424	9.6516	4.9734	3.1226	9.5458	6.6686	4.6058	11.2817	7.7778	5.7346	12.2613
515	2.2752	1.1798	9.5425	1.7545	0.9976	4.7411	2.1681	1.2498	6.8512	1.8051	1.2194	4.6397	2.0079	1.147	5.2076	1.9087	1.1285	4.6458	3.8985	2.0145	12.6185	5.7664	3.7211	12.9797	3.6723	2.2439	9.669	4.9764	3.1241	9.5542	6.6698	4.6056	11.2874	7.7809	5.7364	12.2686
516	2.2775	1.1804	9.5678	1.7558	0.9981	4.7479	2.1696	1.25	6.8641	1.8061	1.2195	4.6484	2.0092	1.1472	5.2149	1.9096	1.1284	4.6516	3.9023	2.0152	12.6441	5.7683	3.7209	12.9946	3.676	2.2453	9.6863	4.9794	3.1256	9.5626	6.671	4.6055	11.2931	7.7839	5.7381	12.2758
517	2.2797	1.1809	9.5931	1.7572	0.9987	4.7547	2.1712	1.2502	6.8769	1.8071	1.2196	4.657	2.0105	1.1474	5.2221	1.9104	1.1283	4.6573	3.9062	2.0159	12.6698	5.7702	3.7208	13.0095	3.6796	2.2468	9.7037	4.9824	3.1271	9.571	6.6722	4.6053	11.2987	7.787	5.7399	12.2831
518	2.2819	1.1815	9.6185	1.7585	0.9992	4.7616	2.1727	1.2504	6.8898	1.8081	1.2197	4.6657	2.0117	1.1477	5.2294	1.9112	1.1282	4.663	3.91	2.0166	12.6955	5.7722	3.7206	13.0243	3.6833	2.2482	9.721	4.9854	3.1286	9.5793	6.6735	4.6051	11.3044	7.7901	5.7416	12.2903
519	2.2841	1.182	9.6439	1.7599	0.9997	4.7684	2.1742	1.2506	6.9027	1.8091	1.2198	4.6744	2.013	1.1479	5.2367	1.912	1.1281	4.6688	3.9138	2.0172	12.7212	5.7741	3.7204	13.0391	3.6869	2.2496	9.7384	4.9884	3.1301	9.5877	6.6747	4.6049	11.31	7.7931	5.7433	12.2975
520	2.2863	1.1826	9.6693	1.7612	1.0003	4.7752	2.1757	1.2508	6.9156	1.8101	1.2199	4.6831	2.0142	1.1481	5.2439	1.9129	1.128	4.6745	3.9177	2.0179	12.7469	5.776	3.7203	13.054	3.6906	2.2511	9.7557	4.9914	3.1316	9.596	6.6759	4.6047	11.3156	7.7962	5.7451	12.3047
521	2.2886	1.1831	9.6948	1.7625	1.0008	4.782	2.1773	1.251	6.9285	1.811	1.22	4.6918	2.0155	1.1483	5.2512	1.9137	1.1279	4.6803	3.9215	2.0186	12.7726	5.7779	3.7201	13.0688	3.6942	2.2525	9.7731	4.9944	3.133	9.6043	6.6771	4.6045	11.3212	7.7993	5.7468	12.3119
522	2.2908	1.1837	9.7203	1.7639	1.0013	4.7888	2.1788	1.2512	6.9414	1.812	1.2201	4.7005	2.0167	1.1486	5.2585	1.9145	1.1278	4.686	3.9254	2.0193	12.7983	5.7798	3.72	13.0837	3.6978	2.2539	9.7905	4.9974	3.1345	9.6126	6.6783	4.6043	11.3268	7.8023	5.7485	12.3191
523	2.293	1.1842	9.7459	1.7652	1.0019	4.7956	2.1803	1.2514	6.9543	1.813	1.2202	4.7092	2.018	1.1488	5.2657	1.9153	1.1277	4.6917	3.9292	2.02	12.824	5.7817	3.7198	13.0985	3.7014	2.2553	9.8078	5.0004	3.136	9.621	6.6795	4.6041	11.3324	7.8053	5.7502	12.3263
524	2.2952	1.1847	9.7714	1.7665	1.0024	4.8025	2.1818	1.2516	6.9672	1.814	1.2203	4.718	2.0192	1.149	5.273	1.9161	1.1276	4.6974	3.933	2.0206	12.8498	5.7836	3.7196	13.1133	3.7051	2.2568	9.8252	5.0034	3.1375	9.6293	6.6807	4.6039	11.338	7.8084	5.752	12.3334
525	2.2974	1.1853	9.7971	1.7679	1.0029	4.8093	2.1833	1.2518	6.9801	1.815	1.2204	4.7267	2.0205	1.1492	5.2802	1.9169	1.1275	4.7032	3.9369	2.0213	12.8756	5.7855	3.7195	13.1281	3.7087	2.2582	9.8425	5.0064	3.1389	9.6375	6.6818	4.6037	11.3436	7.8114	5.7537	12.3406
526	2.2996	1.1858	9.8227	1.7692	1.0035	4.8161	2.1848	1.252	6.993	1.816	1.2205	4.7354	2.0217	1.1494	5.2875	1.9178	1.1274	4.7089	3.9407	2.022	12.9013	5.7874	3.7193	13.143	3.7123	2.2596	9.8599	5.0093	3.1404	9.6458	6.683	4.6035	11.3492	7.8144	5.7554	12.3477
527	2.3018	1.1864	9.8484	1.7705	1.004	4.8229	2.1863	1.2522	7.0059	1.817	1.2205	4.7442	2.0229	1.1496	5.2947	1.9186	1.1273	4.7146	3.9445	2.0227	12.9271	5.7893	3.7191	13.1578	3.7159	2.261	9.8772	5.0123	3.1419	9.6541	6.6842	4.6033	11.3547	7.8175	5.7571	12.3549
528	2.3041	1.1869	9.8741	1.7719	1.0045	4.8297	2.1878	1.2524	7.0188	1.8179	1.2206	4.7529	2.0242	1.1499	5.302	1.9194	1.1272	4.7203	3.9484	2.0233	12.9529	5.7912	3.7189	13.1726	3.7195	2.2624	9.8946	5.0153	3.1433	9.6624	6.6854	4.6031	11.3603	7.8205	5.7588	12.362
529	2.3063	1.1874	9.8998	1.7732	1.0051	4.8365	2.1893	1.2526	7.0318	1.8189	1.2207	4.7617	2.0254	1.1501	5.3092	1.9202	1.1271	4.726	3.9522	2.024	12.9787	5.7931	3.7188	13.1874	3.7231	2.2638	9.912	5.0182	3.1448	9.6706	6.6866	4.6029	11.3658	7.8235	5.7605	12.3691
530	2.3085	1.188	9.9256	1.7745	1.0056	4.8432	2.1908	1.2527	7.0447	1.8199	1.2208	4.7704	2.0266	1.1503	5.3164	1.921	1.127	4.7317	3.956	2.0247	13.0045	5.795	3.7186	13.2022	3.7267	2.2653	9.9293	5.0212	3.1463	9.6789	6.6877	4.6027	11.3714	7.8265	5.7622	12.3762
531	2.3107	1.1885	9.9514	1.7758	1.0061	4.85	2.1923	1.2529	7.0576	1.8209	1.2209	4.7792	2.0279	1.1505	5.3237	1.9218	1.1269	4.7375	3.9598	2.0253	13.0304	5.7968	3.7184	13.217	3.7303	2.2667	9.9467	5.0241	3.1477	9.6871	6.6889	4.6025	11.3769	7.8295	5.7639	12.3833
532	2.3129	1.189	9.9773	1.7772	1.0067	4.8568	2.1938	1.2531	7.0705	1.8218	1.221	4.788	2.0291	1.1507	5.3309	1.9226	1.1268	4.7432	3.9636	2.026	13.0562	5.7987	3.7182	13.2318	3.7339	2.2681	9.9641	5.0271	3.1492	9.6953	6.6901	4.6023	11.3824	7.8325	5.7656	12.3904
533	2.3151	1.1896	10.0032	1.7785	1.0072	4.8636	2.1953	1.2533	7.0835	1.8228	1.2211	4.7967	2.0303	1.1509	5.3381	1.9234	1.1267	4.7489	3.9675	2.0266	13.0821	5.8006	3.718	13.2466	3.7375	2.2695	9.9814	5.03	3.1506	9.7035	6.6912	4.6021	11.3879	7.8355	5.7673	12.3974
534	2.3173	1.1901	10.0291	1.7798	1.0077	4.8704	2.1968	1.2535	7.0964	1.8238	1.2211	4.8055	2.0315	1.1511	5.3454	1.9242	1.1266	4.7546	3.9713	2.0273	13.108	5.8024	3.7178	13.2613	3.7411	2.2709	9.9988	5.033	3.1521	9.7117	6.6924	4.6019	11.3934	7.8384	5.769	12.4045
535	2.3195	1.1906	10.055	1.7811	1.0082	4.8772	2.1983	1.2536	7.1093	1.8248	1.2212	4.8143	2.0328	1.1513	5.3526	1.925	1.1265	4.7603	3.9751	2.028	13.1338	5.8043	3.7176	13.2761	3.7446	2.2723	10.0162	5.0359	3.1536	9.7199	6.6935	4.6017	11.3989	7.8414	5.7707	12.4115
536	2.3217	1.1912	10.081	1.7824	1.0088	4.884	2.1998	1.2538	7.1223	1.8257	1.2213	4.8231	2.034	1.1516	5.3598	1.9258	1.1264	4.766	3.9789	2.0286	13.1597	5.8061	3.7174	13.2909	3.7482	2.2737	10.0335	5.0388	3.155	9.7281	6.6947	4.6015	11.4044	7.8444	5.7723	12.4186
537	2.3239	1.1917	10.107	1.7837	1.0093	4.8907	2.2012	1.254	7.1352	1.8267	1.2214	4.8319	2.0352	1.1518	5.367	1.9266	1.1263	4.7717	3.9827	2.0293	13.1856	5.808	3.7173	13.3057	3.7518	2.2751	10.0509	5.0418	3.1565	9.7363	6.6958	4.6013	11.4098	7.8474	5.774	12.4256
538	2.3261	1.1922	10.1331	1.7851	1.0098	4.8975	2.2027	1.2542	7.1482	1.8277	1.2215	4.8407	2.0364	1.152	5.3742	1.9274	1.1262	4.7773	3.9865	2.0299	13.2116	5.8098	3.7171	13.3204	3.7554	2.2764	10.0683	5.0447	3.1579	9.7445	6.697	4.6011	11.4153	7.8503	5.7757	12.4326
539	2.3283	1.1928	10.1592	1.7864	1.0103	4.9043	2.2042	1.2543	7.1611	1.8287	1.2215	4.8495	2.0377	1.1522	5.3815	1.9281	1.1261	4.783	3.9903	2.0306	13.2375	5.8117	3.7169	13.3352	3.7589	2.2778	10.0856	5.0476	3.1594	9.7527	6.6981	4.6009	11.4208	7.8533	5.7774	12.4396
540	2.3305	1.1933	10.1853	1.7877	1.0109	4.911	2.2057	1.2545	7.1741	1.8296	1.2216	4.8583	2.0389	1.1524	5.3887	1.9289	1.126	4.7887	3.9941	2.0312	13.2634	5.8135	3.7166	13.35	3.7625	2.2792	10.103	5.0505	3.1608	9.7608	6.6993	4.6007	11.4262	7.8562	5.779	12.4466
541	2.3327	1.1938	10.2115	1.789	1.0114	4.9178	2.2071	1.2547	7.187	1.8306	1.2217	4.8672	2.0401	1.1526	5.3959	1.9297	1.1258	4.7944	3.9979	2.0319	13.2894	5.8154	3.7164	13.3647	3.7661	2.2806	10.1204	5.0534	3.1622	9.769	6.7004	4.6005	11.4317	7.8592	5.7807	12.4536
542	2.3349	1.1943	10.2377	1.7903	1.0119	4.9246	2.2086	1.2549	7.2	1.8316	1.2218	4.876	2.0413	1.1528	5.4031	1.9305	1.1257	4.8001	4.0017	2.0325	13.3153	5.8172	3.7162	13.3795	3.7696	2.282	10.1378	5.0563	3.1637	9.7771	6.7015	4.6003	11.4371	7.8621	5.7824	12.4606
543	2.3371	1.1949	10.2639	1.7916	1.0124	4.9313	2.2101	1.255	7.2129	1.8325	1.2219	4.8848	2.0425	1.153	5.4103	1.9313	1.1256	4.8058	4.0055	2.0332	13.3413	5.819	3.716	13.3942	3.7732	2.2834	10.1551	5.0592	3.1651	9.7852	6.7026	4.6	11.4425	7.865	5.784	12.4675
544	2.3393	1.1954	10.2902	1.7929	1.0129	4.9381	2.2115	1.2552	7.2259	1.8335	1.2219	4.8937	2.0437	1.1532	5.4175	1.9321	1.1255	4.8114	4.0093	2.0338	13.3673	5.8208	3.7158	13.409	3.7767	2.2847	10.1725	5.0621	3.1666	9.7933	6.7038	4.5998	11.4479	7.868	5.7857	12.4745
545	2.3414	1.1959	10.3165	1.7942	1.0135	4.9448	2.213	1.2554	7.2389	1.8345	1.222	4.9025	2.0449	1.1534	5.4247	1.9328	1.1254	4.8171	4.0131	2.0345	13.3933	5.8226	3.7156	13.4237	3.7803	2.2861	10.1899	5.065	3.168	9.8014	6.7049	4.5996	11.4533	7.8709	5.7873	12.4814
546	2.3436	1.1965	10.3428	1.7955	1.014	4.9516	2.2145	1.2555	7.2519	1.8354	1.2221	4.9114	2.0461	1.1536	5.4319	1.9336	1.1253	4.8228	4.0169	2.0351	13.4193	5.8245	3.7154	13.4384	3.7838	2.2875	10.2073	5.0679	3.1694	9.8096	6.706	4.5994	11.4587	7.8738	5.789	12.4884
547	2.3458	1.197	10.3692	1.7968	1.0145	4.9583	2.2159	1.2557	7.2648	1.8364	1.2222	4.9202	2.0473	1.1538	5.4391	1.9344	1.1252	4.8285	4.0207	2.0357	13.4453	5.8263	3.7152	13.4532	3.7874	2.2889	10.2246	5.0708	3.1709	9.8176	6.7071	4.5992	11.4641	7.8767	5.7906	12.4953
548	2.348	1.1975	10.3956	1.7981	1.015	4.9651	2.2174	1.2558	7.2778	1.8373	1.2222	4.9291	2.0485	1.154	5.4463	1.9352	1.125	4.8341	4.0245	2.0364	13.4714	5.8281	3.715	13.4679	3.7909	2.2902	10.242	5.0737	3.1723	9.8257	6.7082	4.599	11.4695	7.8796	5.7923	12.5022
549	2.3502	1.198	10.422	1.7994	1.0155	4.9718	2.2188	1.256	7.2908	1.8383	1.2223	4.938	2.0497	1.1542	5.4535	1.9359	1.1249	4.8398	4.0282	2.037	13.4974	5.8299	3.7147	13.4826	3.7944	2.2916	10.2594	5.0766	3.1737	9.8338	6.7094	4.5987	11.4749	7.8826	5.7939	12.5091
550	2.3524	1.1985	10.4485	1.8007	1.0161	4.9786	2.2203	1.2562	7.3038	1.8393	1.2224	4.9468	2.0509	1.1544	5.4607	1.9367	1.1248	4.8455	4.032	2.0377	13.5235	5.8317	3.7145	13.4974	3.798	2.293	10.2768	5.0795	3.1752	9.8419	6.7105	4.5985	11.4802	7.8855	5.7956	12.516
[truncated: 450 more rows]

## Sheet: Fig2_2070-2095 (TC+SLR)
Model-based wighted-average flood return periods for the futrue period of 2070-2095. Effects of both tropical cyclone climatology change and sea level rise are included.
[truncated: 993 more rows]

## Sheet: Fig3
	Fig. 3 (a)	Fig. 3 (b)	Fig. 3 (c)
[truncated: 172 more rows]

[truncated: 9 more sheets: Fig4, Fig5, FigS1_Observed (1980-2005), FigS1_Modeled NCEP(1980-2005), FigS2_Skill Score, FigS2_Weighting Factor, FigS3, FigS4, FigS5,S6,S7,S8]
